# Supplementary material for: Putative Antimicrobial Peptides of the Posterior Salivary Glands from the Cephalopod Octopus vulgaris Revealed by Exploring a Composite Protein Database
Source: Antibiotics (Basel). 2020 Oct 30;9(11):757. doi: 10.3390/antibiotics9110757 (PMC7693380; doi:10.3390/antibiotics9110757)
Supplement: Supplementary file 1 [file antibiotics-09-00757-s001.zip › Table S1.xlsx]

## Sheet: Table S1
	Table S1: MaxQuant output file of the posterior salivary gland proteome from the cephalopod Octopus vulgaris after filtering. Data filtration included contaminants and REV_ removal.
	ProteinGroup ID	Protein IDs	Majority protein IDs	Peptide counts (all)	Peptide counts (razor+unique)	Peptide counts (unique)	Fasta headers	Number of proteins	Peptides	Razor + unique peptides	Unique peptides	Peptides FASP	Peptides ISD	Razor + unique peptides FASP	Razor + unique peptides ISD	Unique peptides FASP	Unique peptides ISD	Sequence coverage [%]	Unique + razor sequence coverage [%]	Unique sequence coverage [%]	Mol. weight [kDa]	Sequence length	Sequence lengths	Fraction average	Fraction 1	Fraction 2	Fraction 3	Fraction 4	Fraction 5	Fraction 6	Fraction 7	Fraction 8	Fraction 9	Fraction 10	Fraction 11	Fraction 12	Q-value	Score	Sequence coverage FASP [%]	Sequence coverage ISD [%]	Intensity	Intensity FASP	Intensity ISD	iBAQ	iBAQ FASP	iBAQ ISD	LFQ intensity FASP	LFQ intensity ISD	MS/MS count FASP
	3	lcl|TRINITY_DN5359_c0_g1_i1_frame_1_orf_5;lcl|SRR6349992_c2372_frame_6_orf_2;lcl|SRR3105321_c4029_frame_5_orf_13;lcl|SRR2047107_c1317_frame_6_orf_8;lcl|SRR3105558_c484_frame_5_orf_2	lcl|TRINITY_DN5359_c0_g1_i1_frame_1_orf_5;lcl|SRR6349992_c2372_frame_6_orf_2;lcl|SRR3105321_c4029_frame_5_orf_13;lcl|SRR2047107_c1317_frame_6_orf_8;lcl|SRR3105558_c484_frame_5_orf_2	2;2;2;2;1	2;2;2;2;1	2;2;2;2;1	lcl|TRINITY_DN5359_c0_g1_i1_frame_1_orf_5;lcl|SRR6349992_c2372_frame_6_orf_2;lcl|SRR3105321_c4029_frame_5_orf_13;lcl|SRR2047107_c1317_frame_6_orf_8;lcl|SRR3105558_c484_frame_5_orf_2	5	2	2	2	2	0	2	0	2	0	31.9	31.9	31.9	8.5721	72	72;72;72;80;72	3.75		3		3		2							0	13.859	31.9	0	622960000	622960000	0	207650000	207650000	0	28119000	0	10
	4	tr|A0A0L8GTK5_PD;lcl|TRINITY_DN540_c0_g1_i1_frame_1_orf_2;lcl|SRR6349992_c8566_frame_4_orf_2;lcl|SRR3105558_c509_frame_4_orf_3;lcl|SRR2047107_c1447_frame_5_orf_3	tr|A0A0L8GTK5_PD;lcl|TRINITY_DN540_c0_g1_i1_frame_1_orf_2;lcl|SRR6349992_c8566_frame_4_orf_2;lcl|SRR3105558_c509_frame_4_orf_3;lcl|SRR2047107_c1447_frame_5_orf_3	2;2;2;2;2	2;2;2;2;2	2;2;2;2;2	tr|A0A0L8GTK5_PD;lcl|TRINITY_DN540_c0_g1_i1_frame_1_orf_2;lcl|SRR6349992_c8566_frame_4_orf_2;lcl|SRR3105558_c509_frame_4_orf_3;lcl|SRR2047107_c1447_frame_5_orf_3	5	2	2	2	2	0	2	0	2	0	32.6	32.6	32.6	10.175	89	89;90;90;90;90	3.29	1	2	1	1	1	1							0	12.583	32.6	0	238540000	238540000	0	39756000	39756000	0	20478000	0	15
	5	lcl|SRR6349992_c860_frame_6_orf_1;lcl|TRINITY_DN8963_c0_g1_i1_frame_1_orf_2;lcl|SRR3105558_c673_frame_4_orf_2;lcl|SRR5204442_c2357_frame_5_orf_3;lcl|SRR5204441_c874_frame_6_orf_3;lcl|SRR3105321_c806_frame_6_orf_2;lcl|SRR2047107_c1898_frame_6_orf_4;lcl|SRR3105321_c2768_frame_4_orf_1	lcl|SRR6349992_c860_frame_6_orf_1;lcl|TRINITY_DN8963_c0_g1_i1_frame_1_orf_2;lcl|SRR3105558_c673_frame_4_orf_2;lcl|SRR5204442_c2357_frame_5_orf_3;lcl|SRR5204441_c874_frame_6_orf_3;lcl|SRR3105321_c806_frame_6_orf_2;lcl|SRR2047107_c1898_frame_6_orf_4;lcl|SRR3105321_c2768_frame_4_orf_1	1;1;1;1;1;1;1;1	1;1;1;1;1;1;1;1	1;1;1;1;1;1;1;1	lcl|SRR6349992_c860_frame_6_orf_1;lcl|TRINITY_DN8963_c0_g1_i1_frame_1_orf_2;lcl|SRR3105558_c673_frame_4_orf_2;lcl|SRR5204442_c2357_frame_5_orf_3;lcl|SRR5204441_c874_frame_6_orf_3;lcl|SRR3105321_c806_frame_6_orf_2;lcl|SRR2047107_c1898_frame_6_orf_4;lcl|SRR3	8	1	1	1	1	0	1	0	1	0	18.5	18.5	18.5	6.656	54	54;57;57;59;59;59;64;81	4		1		1		1							0.00068259	7.1661	18.5	0	593460000	593460000	0	593460000	593460000	0	28551000	0	3
	6	lcl|SRR2047107_c2006_frame_2_orf_7	lcl|SRR2047107_c2006_frame_2_orf_7	1	1	1	lcl|SRR2047107_c2006_frame_2_orf_7	1	1	1	1	1	0	1	0	1	0	23.9	23.9	23.9	5.257	46	46	3	2	1	1	2		1							0.00070028	7.3125	23.9	0	937350000	937350000	0	312450000	312450000	0	113240000	0	11
	7	lcl|SRR3105558_c20819_frame_4_orf_1;lcl|TRINITY_DN15093_c0_g1_i1_frame_1_orf_5;lcl|SRR6349992_c31393_frame_4_orf_4;lcl|SRR2047107_c21107_frame_5_orf_5	lcl|SRR3105558_c20819_frame_4_orf_1;lcl|TRINITY_DN15093_c0_g1_i1_frame_1_orf_5;lcl|SRR6349992_c31393_frame_4_orf_4;lcl|SRR2047107_c21107_frame_5_orf_5	1;1;1;1	1;1;1;1	1;1;1;1	lcl|SRR3105558_c20819_frame_4_orf_1;lcl|TRINITY_DN15093_c0_g1_i1_frame_1_orf_5;lcl|SRR6349992_c31393_frame_4_orf_4;lcl|SRR2047107_c21107_frame_5_orf_5	4	1	1	1	1	0	1	0	1	0	16.4	16.4	16.4	8.3426	73	73;95;95;98	3			1										0.0035336	6.4759	16.4	0	11409000	11409000	0	2281700	2281700	0	2517000	0	1
	8	tr|A0A0L8G1U2_PD;lcl|TRINITY_DN29625_c0_g1_i1_frame_3_orf_1;lcl|SRR3105558_c3962_frame_5_orf_1;lcl|SRR2047107_c2136_frame_5_orf_1	tr|A0A0L8G1U2_PD;lcl|TRINITY_DN29625_c0_g1_i1_frame_3_orf_1;lcl|SRR3105558_c3962_frame_5_orf_1;lcl|SRR2047107_c2136_frame_5_orf_1	1;1;1;1	1;1;1;1	1;1;1;1	tr|A0A0L8G1U2_PD;lcl|TRINITY_DN29625_c0_g1_i1_frame_3_orf_1;lcl|SRR3105558_c3962_frame_5_orf_1;lcl|SRR2047107_c2136_frame_5_orf_1	4	1	1	1	1	0	1	0	1	0	24.6	24.6	24.6	6.6526	61	61;89;97;97	5				1		1							0.0035503	6.4933	24.6	0	213040000	213040000	0	71013000	71013000	0	14399000	0	2
	9	lcl|SRR2047107_c2192_frame_4_orf_1	lcl|SRR2047107_c2192_frame_4_orf_1	1	1	1	lcl|SRR2047107_c2192_frame_4_orf_1	1	1	1	1	1	0	1	0	1	0	28.3	28.3	28.3	4.9347	46	46	4		1		1		1							0.0025674	6.9043	28.3	0	117980000	117980000	0	39325000	39325000	0	5258700	0	3
	10	tr|A0A0L8GTY0_PD;lcl|SRR2047107_c2237_frame_5_orf_5;lcl|TRINITY_DN13202_c2_g2_i1_frame_5_orf_7;lcl|TRINITY_DN13202_c2_g1_i1_frame_5_orf_7	tr|A0A0L8GTY0_PD;lcl|SRR2047107_c2237_frame_5_orf_5;lcl|TRINITY_DN13202_c2_g2_i1_frame_5_orf_7;lcl|TRINITY_DN13202_c2_g1_i1_frame_5_orf_7	1;1;1;1	1;1;1;1	1;1;1;1	tr|A0A0L8GTY0_PD;lcl|SRR2047107_c2237_frame_5_orf_5;lcl|TRINITY_DN13202_c2_g2_i1_frame_5_orf_7;lcl|TRINITY_DN13202_c2_g1_i1_frame_5_orf_7	4	1	1	1	1	0	1	0	1	0	16.9	16.9	16.9	9.3518	77	77;79;87;98	2		2											0.0030845	6.7493	16.9	0	62006000	62006000	0	62006000	62006000	0	1577000	0	2
	11	tr|A0A0L8HLJ1_PD;lcl|SRR3105558_c3528_frame_3_orf_3;lcl|SRR2047107_c2262_frame_4_orf_3;lcl|TRINITY_DN25858_c0_g1_i1_frame_2_orf_3;lcl|SRR6349992_c5785_frame_6_orf_2	tr|A0A0L8HLJ1_PD;lcl|SRR3105558_c3528_frame_3_orf_3;lcl|SRR2047107_c2262_frame_4_orf_3;lcl|TRINITY_DN25858_c0_g1_i1_frame_2_orf_3;lcl|SRR6349992_c5785_frame_6_orf_2	1;1;1;1;1	1;1;1;1;1	1;1;1;1;1	tr|A0A0L8HLJ1_PD;lcl|SRR3105558_c3528_frame_3_orf_3;lcl|SRR2047107_c2262_frame_4_orf_3;lcl|TRINITY_DN25858_c0_g1_i1_frame_2_orf_3;lcl|SRR6349992_c5785_frame_6_orf_2	5	1	1	1	1	0	1	0	1	0	20	20	20	7.8663	70	70;90;90;91;97	4		1		1		1							0.0052053	6.3918	20	0	228420000	228420000	0	57104000	57104000	0	8460900	0	3
	12	tr|A0A0L8H4I3_PD;lcl|TRINITY_DN12608_c5_g1_i1_frame_3_orf_4;lcl|SRR2047107_c2428_frame_5_orf_5;SRR725937_c936_g441	tr|A0A0L8H4I3_PD;lcl|TRINITY_DN12608_c5_g1_i1_frame_3_orf_4;lcl|SRR2047107_c2428_frame_5_orf_5;SRR725937_c936_g441	1;1;1;1	1;1;1;1	1;1;1;1	tr|A0A0L8H4I3_PD;lcl|TRINITY_DN12608_c5_g1_i1_frame_3_orf_4;lcl|SRR2047107_c2428_frame_5_orf_5;SRR725937_c936_g441	4	1	1	1	1	0	1	0	1	0	31.3	31.3	31.3	7.1059	67	67;79;79;113	3			1										0	8.988	31.3	0	22072000	22072000	0	7357200	7357200	0	4869500	0	2
	13	tr|A0A0L8GWW4_PD;lcl|SRR3105321_c1132_frame_5_orf_4;lcl|TRINITY_DN1885_c0_g1_i1_frame_5_orf_4;lcl|SRR2047107_c25214_frame_5_orf_3;lcl|SRR6349992_c2172_frame_4_orf_7;lcl|SRR5204441_c28477_frame_3_orf_1;lcl|SRR5204442_c22208_frame_1_orf_3;tr|A0A0P4VWN1_PD	tr|A0A0L8GWW4_PD;lcl|SRR3105321_c1132_frame_5_orf_4;lcl|TRINITY_DN1885_c0_g1_i1_frame_5_orf_4;lcl|SRR2047107_c25214_frame_5_orf_3;lcl|SRR6349992_c2172_frame_4_orf_7	3;3;3;3;3;1;1;1	3;3;3;3;3;1;1;1	3;3;3;3;3;1;1;1	tr|A0A0L8GWW4_PD;lcl|SRR3105321_c1132_frame_5_orf_4;lcl|TRINITY_DN1885_c0_g1_i1_frame_5_orf_4;lcl|SRR2047107_c25214_frame_5_orf_3;lcl|SRR6349992_c2172_frame_4_orf_7	8	3	3	3	3	0	3	0	3	0	40.9	40.9	40.9	10.16	88	88;91;92;92;93;96;102;135	3.38		3	1	3		1							0	19.918	40.9	0	266640000	266640000	0	38092000	38092000	0	14814000	0	8
	14	lcl|SRR2047107_c32327_frame_6_orf_1	lcl|SRR2047107_c32327_frame_6_orf_1	1	1	1	lcl|SRR2047107_c32327_frame_6_orf_1	1	1	1	1	1	0	1	0	1	0	5.7	5.7	5.7	21.838	192	192	2		1											0.0040745	6.4313	5.7	0	20225000	20225000	0	2247200	2247200	0	749150	0	1
	15	lcl|SRR3105558_c5606_frame_4_orf_1;lcl|SRR2047107_c3642_frame_4_orf_1;tr|A0A0L8GGY5_PD;lcl|TRINITY_DN3608_c0_g1::TRINITY_DN3608_c0_g1_i1::g.1632::m.1632;lcl|TRINITY_DN3608_c0_g2::TRINITY_DN3608_c0_g2_i1::g.1633::m.1633	lcl|SRR3105558_c5606_frame_4_orf_1;lcl|SRR2047107_c3642_frame_4_orf_1;tr|A0A0L8GGY5_PD;lcl|TRINITY_DN3608_c0_g1::TRINITY_DN3608_c0_g1_i1::g.1632::m.1632;lcl|TRINITY_DN3608_c0_g2::TRINITY_DN3608_c0_g2_i1::g.1633::m.1633	1;1;1;1;1	1;1;1;1;1	1;1;1;1;1	lcl|SRR3105558_c5606_frame_4_orf_1;lcl|SRR2047107_c3642_frame_4_orf_1;tr|A0A0L8GGY5_PD;lcl|TRINITY_DN3608_c0_g1::TRINITY_DN3608_c0_g1_i1::g.1632::m.1632;lcl|TRINITY_DN3608_c0_g2::TRINITY_DN3608_c0_g2_i1::g.1633::m.1633	5	1	1	1	1	0	1	0	1	0	23.3	23.3	23.3	6.9647	60	60;60;116;159;165	3.5			1	1									0.0030506	6.6872	23.3	0	440220000	440220000	0	440220000	440220000	0	56699000	0	2
	16	tr|A0A0L8GA89_PD;lcl|SRR3105321_c6678_frame_4_orf_4;lcl|TRINITY_DN4905_c0_g2_i1_frame_6_orf_2;lcl|TRINITY_DN4905_c0_g1_i1_frame_5_orf_3;lcl|SRR2047107_c4395_frame_5_orf_3	tr|A0A0L8GA89_PD;lcl|SRR3105321_c6678_frame_4_orf_4;lcl|TRINITY_DN4905_c0_g2_i1_frame_6_orf_2;lcl|TRINITY_DN4905_c0_g1_i1_frame_5_orf_3;lcl|SRR2047107_c4395_frame_5_orf_3	1;1;1;1;1	1;1;1;1;1	1;1;1;1;1	tr|A0A0L8GA89_PD;lcl|SRR3105321_c6678_frame_4_orf_4;lcl|TRINITY_DN4905_c0_g2_i1_frame_6_orf_2;lcl|TRINITY_DN4905_c0_g1_i1_frame_5_orf_3;lcl|SRR2047107_c4395_frame_5_orf_3	5	1	1	1	1	0	1	0	1	0	21.3	21.3	21.3	8.3673	75	75;75;76;76;76	3.2		6		2		2							0	9.2401	21.3	0	943030000	943030000	0	471510000	471510000	0	36299000	0	11
	17	lcl|SRR2047107_c48622_frame_4_orf_1;SRR3105321_c11919_g7426	lcl|SRR2047107_c48622_frame_4_orf_1;SRR3105321_c11919_g7426	1;1	1;1	1;1	lcl|SRR2047107_c48622_frame_4_orf_1;SRR3105321_c11919_g7426	2	1	1	1	1	0	1	0	1	0	16.5	16.5	16.5	8.8071	79	79;336	3			1										0.0056786	6.3011	16.5	0	13243000	13243000	0	6621300	6621300	0	2921600	0	1
	18	tr|A0A0L8HUU3_PD;lcl|TRINITY_DN12920_c0_g1_i4_frame_3_orf_2;lcl|TRINITY_DN12920_c0_g1_i2_frame_3_orf_2;lcl|TRINITY_DN12920_c0_g1_i1_frame_3_orf_2;lcl|SRR2047107_c536_frame_1_orf_3;lcl|SRR3105321_c2954_frame_4_orf_3;lcl|TRINITY_DN12920_c0_g1_i3_frame_1_orf_2;lcl|SRR725938_c446_frame_2_orf_7;lcl|SRR6349992_c293_frame_4_orf_5;lcl|SRR6349992_c294_frame_5_orf_3;lcl|SRR725937_c633_frame_4_orf_3;lcl|SRR…	tr|A0A0L8HUU3_PD;lcl|TRINITY_DN12920_c0_g1_i4_frame_3_orf_2;lcl|TRINITY_DN12920_c0_g1_i2_frame_3_orf_2;lcl|TRINITY_DN12920_c0_g1_i1_frame_3_orf_2;lcl|SRR2047107_c536_frame_1_orf_3;lcl|SRR3105321_c2954_frame_4_orf_3;lcl|TRINITY_DN12920_c0_g1_i3_frame_1_orf_2;lcl|SRR725938_c446_frame_2_orf_7;lcl|SRR6349992_c293_frame_4_orf_5;lcl|SRR6349992_c294_frame_5_orf_3;lcl|SRR725937_c633_frame_4_orf_3;lcl|SRR…	4;4;4;4;4;4;4;4;4;4;3;3;3;3;3;3;3;3;2;1;1;1;1;1;1;1	4;4;4;4;4;4;4;4;4;4;3;3;3;3;3;3;3;3;2;1;1;1;1;1;1;1	4;4;4;4;4;4;4;4;4;4;3;3;3;3;3;3;3;3;2;1;1;1;1;1;1;1	tr|A0A0L8HUU3_PD;lcl|TRINITY_DN12920_c0_g1_i4_frame_3_orf_2;lcl|TRINITY_DN12920_c0_g1_i2_frame_3_orf_2;lcl|TRINITY_DN12920_c0_g1_i1_frame_3_orf_2;lcl|SRR2047107_c536_frame_1_orf_3;lcl|SRR3105321_c2954_frame_4_orf_3;lcl|TRINITY_DN12920_c0_g1_i3_frame_1_orf_	26	4	4	4	4	1	4	1	4	1	36.9	36.9	36.9	9.4812	84	84;85;85;85;85;86;87;87;87;103;64;70;72;72;77;86;86;160;674;15;35;40;43;60;68;86	4.15	1	3	3	2		2		1		1			0	29.384	36.9	10.7	2529700000	2502800000	26940000	632440000	625700000	6735000	227740000	0	23
	19	lcl|SRR680047_c332_frame_2_orf_2;tr|A0A0L8H6J2_PD;lcl|SRR6349992_c1300_frame_4_orf_2;lcl|SRR3105321_c2830_frame_4_orf_2;lcl|SRR2047107_c568_frame_5_orf_13;lcl|TRINITY_DN9853_c0_g1::TRINITY_DN9853_c0_g1_i1::g.4770::m.4770	lcl|SRR680047_c332_frame_2_orf_2;tr|A0A0L8H6J2_PD;lcl|SRR6349992_c1300_frame_4_orf_2;lcl|SRR3105321_c2830_frame_4_orf_2;lcl|SRR2047107_c568_frame_5_orf_13;lcl|TRINITY_DN9853_c0_g1::TRINITY_DN9853_c0_g1_i1::g.4770::m.4770	1;1;1;1;1;1	1;1;1;1;1;1	1;1;1;1;1;1	lcl|SRR680047_c332_frame_2_orf_2;tr|A0A0L8H6J2_PD;lcl|SRR6349992_c1300_frame_4_orf_2;lcl|SRR3105321_c2830_frame_4_orf_2;lcl|SRR2047107_c568_frame_5_orf_13;lcl|TRINITY_DN9853_c0_g1::TRINITY_DN9853_c0_g1_i1::g.4770::m.4770	6	1	1	1	1	0	1	0	1	0	21.2	21.2	21.2	7.0101	66	66;95;124;124;124;132	3			1										0	8.1429	21.2	0	68862000	68862000	0	17215000	17215000	0	15193000	0	2
	20	tr|A0A0L8IED1_PD;lcl|SRR2047107_c627_frame_5_orf_1;lcl|TRINITY_DN6325_c0_g2_i1_frame_2_orf_1;lcl|TRINITY_DN6325_c0_g1_i1_frame_2_orf_1;lcl|SRR6349992_c2199_frame_4_orf_2;lcl|SRR3105321_c5312_frame_6_orf_2;lcl|SRR3105558_c3943_frame_3_orf_1	tr|A0A0L8IED1_PD;lcl|SRR2047107_c627_frame_5_orf_1;lcl|TRINITY_DN6325_c0_g2_i1_frame_2_orf_1;lcl|TRINITY_DN6325_c0_g1_i1_frame_2_orf_1;lcl|SRR6349992_c2199_frame_4_orf_2;lcl|SRR3105321_c5312_frame_6_orf_2;lcl|SRR3105558_c3943_frame_3_orf_1	2;2;2;2;2;2;2	2;2;2;2;2;2;2	2;2;2;2;2;2;2	tr|A0A0L8IED1_PD;lcl|SRR2047107_c627_frame_5_orf_1;lcl|TRINITY_DN6325_c0_g2_i1_frame_2_orf_1;lcl|TRINITY_DN6325_c0_g1_i1_frame_2_orf_1;lcl|SRR6349992_c2199_frame_4_orf_2;lcl|SRR3105321_c5312_frame_6_orf_2;lcl|SRR3105558_c3943_frame_3_orf_1	7	2	2	2	2	0	2	0	2	0	36.1	36.1	36.1	7.862	72	72;78;80;80;83;83;90	2.67		2		1									0	12.396	36.1	0	87527000	87527000	0	17505000	17505000	0	4211400	0	3
	21	tr|A0A0L8IGF5_PD;lcl|TRINITY_DN20068_c0_g1_i1_frame_4_orf_2;lcl|SRR6349992_c31097_frame_4_orf_3;lcl|SRR3105558_c8029_frame_6_orf_5;lcl|SRR2047107_c7821_frame_6_orf_4;lcl|SRR3105321_c9720_frame_6_orf_2;lcl|SRR5204442_c23851_frame_6_orf_4;lcl|SRR5204441_c21991_frame_5_orf_4	tr|A0A0L8IGF5_PD;lcl|TRINITY_DN20068_c0_g1_i1_frame_4_orf_2;lcl|SRR6349992_c31097_frame_4_orf_3;lcl|SRR3105558_c8029_frame_6_orf_5;lcl|SRR2047107_c7821_frame_6_orf_4;lcl|SRR3105321_c9720_frame_6_orf_2	3;3;3;3;3;3;1;1	3;3;3;3;3;3;1;1	3;3;3;3;3;3;1;1	tr|A0A0L8IGF5_PD;lcl|TRINITY_DN20068_c0_g1_i1_frame_4_orf_2;lcl|SRR6349992_c31097_frame_4_orf_3;lcl|SRR3105558_c8029_frame_6_orf_5;lcl|SRR2047107_c7821_frame_6_orf_4;lcl|SRR3105321_c9720_frame_6_orf_2	8	3	3	3	3	0	3	0	3	0	42.9	42.9	42.9	10.376	91	91;92;92;92;92;110;95;95	3.4		1	1	3									0	22.078	42.9	0	252800000	252800000	0	42133000	42133000	0	18968000	0	5
	22	lcl|TRINITY_DN34212_c0_g1_i1_frame_2_orf_1;SRR3105558_c4406_g4180;lcl|SRR2047107_c8006_frame_6_orf_16	lcl|TRINITY_DN34212_c0_g1_i1_frame_2_orf_1;SRR3105558_c4406_g4180;lcl|SRR2047107_c8006_frame_6_orf_16	1;1;1	1;1;1	1;1;1	lcl|TRINITY_DN34212_c0_g1_i1_frame_2_orf_1;SRR3105558_c4406_g4180;lcl|SRR2047107_c8006_frame_6_orf_16	3	1	1	1	1	0	1	0	1	0	15.7	15.7	15.7	9.5359	83	83;84;110	3			1										0.0067002	6.2102	15.7	0	32273000	32273000	0	10758000	10758000	0	7120200	0	1
	23	tr|A0A0L8GWF6_PD;lcl|SRR2047107_c8182_frame_6_orf_3	tr|A0A0L8GWF6_PD;lcl|SRR2047107_c8182_frame_6_orf_3	1;1	1;1	1;1	tr|A0A0L8GWF6_PD;lcl|SRR2047107_c8182_frame_6_orf_3	2	1	1	1	1	0	1	0	1	0	23.5	23.5	23.5	8.573	81	81;97	1.5	1	1											0	25.713	23.5	0	207590000	207590000	0	51897000	51897000	0	28859000	0	2
	24	lcl|SRR5204442_c23016_frame_6_orf_3;lcl|SRR5204441_c16474_frame_3_orf_3;lcl|SRR6349992_c3442_frame_4_orf_2;lcl|SRR3105321_c8060_frame_5_orf_3;lcl|TRINITY_DN22443_c0_g1_i1_frame_1_orf_2;lcl|SRR3105558_c8761_frame_6_orf_2;lcl|SRR2047107_c8665_frame_5_orf_2;tr|A0A2P8Y596_PD	lcl|SRR5204442_c23016_frame_6_orf_3;lcl|SRR5204441_c16474_frame_3_orf_3;lcl|SRR6349992_c3442_frame_4_orf_2;lcl|SRR3105321_c8060_frame_5_orf_3;lcl|TRINITY_DN22443_c0_g1_i1_frame_1_orf_2;lcl|SRR3105558_c8761_frame_6_orf_2;lcl|SRR2047107_c8665_frame_5_orf_2;tr|A0A2P8Y596_PD	1;1;1;1;1;1;1;1	1;1;1;1;1;1;1;1	1;1;1;1;1;1;1;1	lcl|SRR5204442_c23016_frame_6_orf_3;lcl|SRR5204441_c16474_frame_3_orf_3;lcl|SRR6349992_c3442_frame_4_orf_2;lcl|SRR3105321_c8060_frame_5_orf_3;lcl|TRINITY_DN22443_c0_g1_i1_frame_1_orf_2;lcl|SRR3105558_c8761_frame_6_orf_2;lcl|SRR2047107_c8665_frame_5_orf_2;t	8	1	1	1	1	0	1	0	1	0	14.4	14.4	14.4	9.9844	90	90;90;91;91;94;94;94;180	3			1										0.00070922	7.4034	14.4	0	25865000	25865000	0	6466200	6466200	0	5706400	0	1
	25	lcl|SRR3105321_c1037_frame_5_orf_1;lcl|SRR6349992_c6424_frame_5_orf_1	lcl|SRR3105321_c1037_frame_5_orf_1;lcl|SRR6349992_c6424_frame_5_orf_1	1;1	1;1	1;1	lcl|SRR3105321_c1037_frame_5_orf_1;lcl|SRR6349992_c6424_frame_5_orf_1	2	1	1	1	1	0	1	0	1	0	12.3	12.3	12.3	8.1832	73	73;95	3			1										0.0057078	6.3324	12.3	0	11540000	11540000	0	2885100	2885100	0	2546100	0	1
	26	lcl|SRR3105321_c10538_frame_4_orf_1	lcl|SRR3105321_c10538_frame_4_orf_1	2	1	1	lcl|SRR3105321_c10538_frame_4_orf_1	1	2	1	1	2	1	1	1	1	1	33.9	17.7	17.7	6.9779	62	62	4.25	1		2							1			0.0013532	7.1178	33.9	17.7	90469000	74671000	15798000	18094000	14934000	3159600	20620000	0	5
	27	lcl|SRR3105321_c16_frame_6_orf_1	lcl|SRR3105321_c16_frame_6_orf_1	1	1	1	lcl|SRR3105321_c16_frame_6_orf_1	1	1	1	1	1	0	1	0	1	0	23.6	23.6	23.6	5.8965	55	55	3			1										0.0067227	6.2236	23.6	0	9017900	9017900	0	3006000	3006000	0	1989600	0	1
	28	lcl|SRR3105321_c23541_frame_4_orf_1	lcl|SRR3105321_c23541_frame_4_orf_1	1	1	1	lcl|SRR3105321_c23541_frame_4_orf_1	1	1	1	1	1	0	1	0	1	0	16.7	16.7	16.7	8.8401	78	78	1.5	1	1											0.0067189	6.2236	16.7	0	110750000	110750000	0	27688000	27688000	0	5103000	0	3
	29	tr|A0A0L8G5W6_PD;lcl|SRR6349992_c5579_frame_4_orf_6;lcl|SRR3105321_c2623_frame_6_orf_6;lcl|SRR3105558_c5895_frame_1_orf_2	tr|A0A0L8G5W6_PD;lcl|SRR6349992_c5579_frame_4_orf_6;lcl|SRR3105321_c2623_frame_6_orf_6;lcl|SRR3105558_c5895_frame_1_orf_2	1;1;1;1	1;1;1;1	1;1;1;1	tr|A0A0L8G5W6_PD;lcl|SRR6349992_c5579_frame_4_orf_6;lcl|SRR3105321_c2623_frame_6_orf_6;lcl|SRR3105558_c5895_frame_1_orf_2	4	1	1	1	1	0	1	0	1	0	18.3	18.3	18.3	7.8046	71	71;91;91;98	2		2											0.0026212	6.9677	18.3	0	117010000	117010000	0	117010000	117010000	0	4334100	0	2
	30	lcl|SRR3105321_c27492_frame_6_orf_1;SRR6349992_c15657_g11994;SRR6349992_c7488_g7150;SRR6349992_c4923_g5078	lcl|SRR3105321_c27492_frame_6_orf_1;SRR6349992_c15657_g11994;SRR6349992_c7488_g7150;SRR6349992_c4923_g5078	1;1;1;1	1;1;1;1	1;1;1;1	lcl|SRR3105321_c27492_frame_6_orf_1;SRR6349992_c15657_g11994;SRR6349992_c7488_g7150;SRR6349992_c4923_g5078	4	1	1	1	1	0	1	0	1	0	22.7	22.7	22.7	7.8079	66	66;325;509;553	2		1											0.0071311	6.1007	22.7	0	21696000	21696000	0	5424100	5424100	0	803670	0	1
	31	lcl|SRR3105321_c29634_frame_5_orf_2;tr|A0A0L8GKA9_PD;SRR3105558_c12290_g9052;SRR5204441_c16721_g12487;SRR2047107_c2953_g3695;lcl|TRINITY_DN12732_c1_g1::TRINITY_DN12732_c1_g1_i1::g.9157::m.9157;SRR5204442_c11485_g9457;SRR6349992_c1598_g1834	lcl|SRR3105321_c29634_frame_5_orf_2;tr|A0A0L8GKA9_PD;SRR3105558_c12290_g9052;SRR5204441_c16721_g12487;SRR2047107_c2953_g3695;lcl|TRINITY_DN12732_c1_g1::TRINITY_DN12732_c1_g1_i1::g.9157::m.9157;SRR5204442_c11485_g9457;SRR6349992_c1598_g1834	1;1;1;1;1;1;1;1	1;1;1;1;1;1;1;1	1;1;1;1;1;1;1;1	lcl|SRR3105321_c29634_frame_5_orf_2;tr|A0A0L8GKA9_PD;SRR3105558_c12290_g9052;SRR5204441_c16721_g12487;SRR2047107_c2953_g3695;lcl|TRINITY_DN12732_c1_g1::TRINITY_DN12732_c1_g1_i1::g.9157::m.9157;SRR5204442_c11485_g9457;SRR6349992_c1598_g1834	8	1	1	1	1	0	1	0	1	0	16.3	16.3	16.3	10.906	98	98;248;323;369;399;399;400;473	3		1		1									0.00068823	7.191	16.3	0	134140000	134140000	0	26828000	26828000	0	6655000	0	2
	32	lcl|TRINITY_DN30083_c0_g1::TRINITY_DN30083_c0_g1_i1::g.16450::m.16450;SRR6349992_c5699_g5752;lcl|SRR3105321_c32713_frame_6_orf_2	lcl|TRINITY_DN30083_c0_g1::TRINITY_DN30083_c0_g1_i1::g.16450::m.16450;SRR6349992_c5699_g5752;lcl|SRR3105321_c32713_frame_6_orf_2	3;3;3	3;3;3	1;1;1	lcl|TRINITY_DN30083_c0_g1::TRINITY_DN30083_c0_g1_i1::g.16450::m.16450;SRR6349992_c5699_g5752;lcl|SRR3105321_c32713_frame_6_orf_2	3	3	3	1	3	0	3	0	1	0	34.6	34.6	15.4	11.735	104	104;106;112	4.2		1	1	1		2							0	18.148	34.6	0	138390000	138390000	0	23066000	23066000	0	9496900	0	4
	33	lcl|SRR3105321_c3629_frame_5_orf_3;lcl|TRINITY_DN10871_c0_g1_i1_frame_5_orf_2	lcl|SRR3105321_c3629_frame_5_orf_3;lcl|TRINITY_DN10871_c0_g1_i1_frame_5_orf_2	1;1	1;1	1;1	lcl|SRR3105321_c3629_frame_5_orf_3;lcl|TRINITY_DN10871_c0_g1_i1_frame_5_orf_2	2	1	1	1	1	0	1	0	1	0	14.8	14.8	14.8	6.8391	61	61;62	4		1				1							0.0035357	6.4771	14.8	0	46530000	46530000	0	11632000	11632000	0	1828300	0	2
	34	lcl|SRR3105321_c493_frame_5_orf_22	lcl|SRR3105321_c493_frame_5_orf_22	1	1	1	lcl|SRR3105321_c493_frame_5_orf_22	1	1	1	1	1	0	1	0	1	0	14.9	14.9	14.9	7.6299	67	67	3	1		1		1								0.0013298	7.0305	14.9	0	274330000	274330000	0	68582000	68582000	0	124390000	0	4
	35	lcl|SRR3105558_c1197_frame_6_orf_1;tr|A0A0L8GRW0_PD;SRR2047107_c906_g1220;lcl|TRINITY_DN8800_c0_g1::TRINITY_DN8800_c0_g1_i2::g.3777::m.3777;lcl|TRINITY_DN8800_c0_g1::TRINITY_DN8800_c0_g1_i1::g.3774::m.3774	lcl|SRR3105558_c1197_frame_6_orf_1;tr|A0A0L8GRW0_PD;SRR2047107_c906_g1220;lcl|TRINITY_DN8800_c0_g1::TRINITY_DN8800_c0_g1_i2::g.3777::m.3777;lcl|TRINITY_DN8800_c0_g1::TRINITY_DN8800_c0_g1_i1::g.3774::m.3774	1;1;1;1;1	1;1;1;1;1	1;1;1;1;1	lcl|SRR3105558_c1197_frame_6_orf_1;tr|A0A0L8GRW0_PD;SRR2047107_c906_g1220;lcl|TRINITY_DN8800_c0_g1::TRINITY_DN8800_c0_g1_i2::g.3777::m.3777;lcl|TRINITY_DN8800_c0_g1::TRINITY_DN8800_c0_g1_i1::g.3774::m.3774	5	1	1	1	1	0	1	0	1	0	31.5	31.5	31.5	5.7041	54	54;273;344;344;344	3			1										0.00071073	7.4399	31.5	0	9715000	9715000	0	2428800	2428800	0	2143400	0	1
	36	lcl|SRR3105558_c12718_frame_5_orf_1;SRR3105321_c16940_g9398;tr|A0A0L8GQV0_PD;SRR6349992_c28051_g16453;lcl|TRINITY_DN35045_c0_g1::TRINITY_DN35045_c0_g1_i1::g.17872::m.17872;SRR2047107_c17262_g14285	lcl|SRR3105558_c12718_frame_5_orf_1;SRR3105321_c16940_g9398;tr|A0A0L8GQV0_PD;SRR6349992_c28051_g16453;lcl|TRINITY_DN35045_c0_g1::TRINITY_DN35045_c0_g1_i1::g.17872::m.17872;SRR2047107_c17262_g14285	1;1;1;1;1;1	1;1;1;1;1;1	1;1;1;1;1;1	lcl|SRR3105558_c12718_frame_5_orf_1;SRR3105321_c16940_g9398;tr|A0A0L8GQV0_PD;SRR6349992_c28051_g16453;lcl|TRINITY_DN35045_c0_g1::TRINITY_DN35045_c0_g1_i1::g.17872::m.17872;SRR2047107_c17262_g14285	6	1	1	1	1	0	1	0	1	0	14.7	14.7	14.7	11.159	95	95;154;170;171;173;181	1	1												0.003595	6.5742	14.7	0	0	0	0	0	0	0	0	0	1
	37	lcl|SRR3105558_c22522_frame_5_orf_1;lcl|TRINITY_DN17319_c0_g1::TRINITY_DN17319_c0_g1_i1::g.13098::m.13098;tr|A0A0L8GWS0_PD;SRR2047107_c4708_g5536	lcl|SRR3105558_c22522_frame_5_orf_1;lcl|TRINITY_DN17319_c0_g1::TRINITY_DN17319_c0_g1_i1::g.13098::m.13098;tr|A0A0L8GWS0_PD;SRR2047107_c4708_g5536	1;1;1;1	1;1;1;1	1;1;1;1	lcl|SRR3105558_c22522_frame_5_orf_1;lcl|TRINITY_DN17319_c0_g1::TRINITY_DN17319_c0_g1_i1::g.13098::m.13098;tr|A0A0L8GWS0_PD;SRR2047107_c4708_g5536	4	1	1	1	1	0	1	0	1	0	20.8	20.8	20.8	5.6444	48	48;214;260;304	4				1									0.0030826	6.7486	20.8	0	81920000	81920000	0	20480000	20480000	0	5943000	0	1
	38	lcl|SRR3105558_c23086_frame_2_orf_3	lcl|SRR3105558_c23086_frame_2_orf_3	1	1	1	lcl|SRR3105558_c23086_frame_2_orf_3	1	1	1	1	0	1	0	1	0	1	38.1	38.1	38.1	2.548	21	21	10										1			0.0086909	6.0601	0	38.1	41733000	0	41733000	41733000	0	41733000	0	36100000	0
	39	lcl|SRR3105558_c23495_frame_4_orf_1;lcl|TRINITY_DN13510_c0_g1::TRINITY_DN13510_c0_g1_i1::g.11993::m.11993;tr|A0A0L8GCJ9_PD;SRR2047107_c5895_g6729	lcl|SRR3105558_c23495_frame_4_orf_1;lcl|TRINITY_DN13510_c0_g1::TRINITY_DN13510_c0_g1_i1::g.11993::m.11993;tr|A0A0L8GCJ9_PD;SRR2047107_c5895_g6729	1;1;1;1	1;1;1;1	1;1;1;1	lcl|SRR3105558_c23495_frame_4_orf_1;lcl|TRINITY_DN13510_c0_g1::TRINITY_DN13510_c0_g1_i1::g.11993::m.11993;tr|A0A0L8GCJ9_PD;SRR2047107_c5895_g6729	4	1	1	1	1	0	1	0	1	0	13.5	13.5	13.5	10.125	89	89;428;520;574	2		1											0.0030432	6.673	13.5	0	18479000	18479000	0	2639800	2639800	0	684480	0	1
	40	lcl|SRR3105558_c25401_frame_6_orf_2;lcl|TRINITY_DN11959_c0_g1::TRINITY_DN11959_c0_g1_i1::g.7269::m.7269;SRR2047107_c20275_g15501;tr|A0A1U7Q4U2_PD	lcl|SRR3105558_c25401_frame_6_orf_2;lcl|TRINITY_DN11959_c0_g1::TRINITY_DN11959_c0_g1_i1::g.7269::m.7269;SRR2047107_c20275_g15501;tr|A0A1U7Q4U2_PD	1;1;1;1	1;1;1;1	1;1;1;1	lcl|SRR3105558_c25401_frame_6_orf_2;lcl|TRINITY_DN11959_c0_g1::TRINITY_DN11959_c0_g1_i1::g.7269::m.7269;SRR2047107_c20275_g15501;tr|A0A1U7Q4U2_PD	4	1	1	1	1	0	1	0	1	0	11.5	11.5	11.5	12.316	113	113;149;168;292	5				1		1							0.0025991	6.9363	11.5	0	52106000	52106000	0	7443700	7443700	0	3387100	0	2
	41	lcl|SRR3105558_c26175_frame_3_orf_2	lcl|SRR3105558_c26175_frame_3_orf_2	1	1	1	lcl|SRR3105558_c26175_frame_3_orf_2	1	1	1	1	0	1	0	1	0	1	21.4	21.4	21.4	9.4326	84	84	9.67								1		1	1		0.0056721	6.2924	0	21.4	264400000	0	264400000	52879000	0	52879000	0	329870000	0
	42	lcl|SRR3105558_c28240_frame_1_orf_1;SRR3105321_c13473_g8069;lcl|TRINITY_DN34707_c0_g1::TRINITY_DN34707_c0_g1_i1::g.17760::m.17760;SRR3105321_c1222_g1154;sp|Q9BLG0_PD;SRR5204442_c8263_g7533;SRR5204441_c11164_g9681	lcl|SRR3105558_c28240_frame_1_orf_1;SRR3105321_c13473_g8069;lcl|TRINITY_DN34707_c0_g1::TRINITY_DN34707_c0_g1_i1::g.17760::m.17760;SRR3105321_c1222_g1154;sp|Q9BLG0_PD;SRR5204442_c8263_g7533;SRR5204441_c11164_g9681	1;1;1;1;1;1;1	1;1;1;1;1;1;1	1;1;1;1;1;1;1	lcl|SRR3105558_c28240_frame_1_orf_1;SRR3105321_c13473_g8069;lcl|TRINITY_DN34707_c0_g1::TRINITY_DN34707_c0_g1_i1::g.17760::m.17760;SRR3105321_c1222_g1154;sp|Q9BLG0_PD;SRR5204442_c8263_g7533;SRR5204441_c11164_g9681	7	1	1	1	1	0	1	0	1	0	20.7	20.7	20.7	6.6932	58	58;145;147;148;148;177;177	4				1									0.0025625	6.8982	20.7	0	39868000	39868000	0	39868000	39868000	0	2892300	0	1
	43	lcl|SRR3105558_c29104_frame_4_orf_1;tr|A0A0L8ICX7_PD;lcl|TRINITY_DN13113_c7_g1::TRINITY_DN13113_c7_g1_i3::g.10818::m.10818;SRR2047107_c13914_g12634	lcl|SRR3105558_c29104_frame_4_orf_1;tr|A0A0L8ICX7_PD;lcl|TRINITY_DN13113_c7_g1::TRINITY_DN13113_c7_g1_i3::g.10818::m.10818;SRR2047107_c13914_g12634	1;1;1;1	1;1;1;1	1;1;1;1	lcl|SRR3105558_c29104_frame_4_orf_1;tr|A0A0L8ICX7_PD;lcl|TRINITY_DN13113_c7_g1::TRINITY_DN13113_c7_g1_i3::g.10818::m.10818;SRR2047107_c13914_g12634	4	1	1	1	1	0	1	0	1	0	11.9	11.9	11.9	9.8603	84	84;124;124;127	3	1	1				1							0.0013541	7.125	11.9	0	79506000	79506000	0	26502000	26502000	0	4231400	0	5
	44	lcl|SRR3105558_c3086_frame_1_orf_4;SRR2047107_c3919_g4734;lcl|TRINITY_DN30053_c0_g1::TRINITY_DN30053_c0_g1_i1::g.16467::m.16467;lcl|SRR6349992_c2671_frame_4_orf_1	lcl|SRR3105558_c3086_frame_1_orf_4;SRR2047107_c3919_g4734;lcl|TRINITY_DN30053_c0_g1::TRINITY_DN30053_c0_g1_i1::g.16467::m.16467;lcl|SRR6349992_c2671_frame_4_orf_1	2;2;2;1	2;2;2;1	2;2;2;1	lcl|SRR3105558_c3086_frame_1_orf_4;SRR2047107_c3919_g4734;lcl|TRINITY_DN30053_c0_g1::TRINITY_DN30053_c0_g1_i1::g.16467::m.16467;lcl|SRR6349992_c2671_frame_4_orf_1	4	2	2	2	2	1	2	1	2	1	30.1	30.1	30.1	9.9143	83	83;111;158;70	5.14			2	2		2				1			0	23.379	30.1	15.7	383290000	383290000	0	95822000	95822000	0	33181000	0	6
	45	lcl|SRR3105558_c31326_frame_1_orf_4	lcl|SRR3105558_c31326_frame_1_orf_4	1	1	1	lcl|SRR3105558_c31326_frame_1_orf_4	1	1	1	1	1	0	1	0	1	0	29.4	29.4	29.4	3.6693	34	34	5					1								0.0087004	6.0634	29.4	0	44963000	44963000	0	22481000	22481000	0	21551000	0	1
	46	lcl|SRR3105558_c6370_frame_5_orf_8	lcl|SRR3105558_c6370_frame_5_orf_8	1	1	1	lcl|SRR3105558_c6370_frame_5_orf_8	1	1	1	1	0	1	0	1	0	1	41.7	41.7	41.7	4.1031	36	36	11											1		0.0072182	6.1698	0	41.7	37076000	0	37076000	18538000	0	18538000	0	57975000	0
	47	lcl|SRR3105558_c7110_frame_3_orf_5	lcl|SRR3105558_c7110_frame_3_orf_5	1	1	1	lcl|SRR3105558_c7110_frame_3_orf_5	1	1	1	1	1	0	1	0	1	0	34.3	34.3	34.3	3.8863	35	35	3.4		2	1	1		1							0.0076294	6.0812	34.3	0	2772500000	2772500000	0	1386300000	1386300000	0	149260000	0	5
	48	lcl|SRR3105558_c721_frame_2_orf_8;lcl|TRINITY_DN13074_c6_g1_i1_frame_6_orf_4;tr|A0A0L8I9L8_PD	lcl|SRR3105558_c721_frame_2_orf_8;lcl|TRINITY_DN13074_c6_g1_i1_frame_6_orf_4;tr|A0A0L8I9L8_PD	1;1;1	1;1;1	1;1;1	lcl|SRR3105558_c721_frame_2_orf_8;lcl|TRINITY_DN13074_c6_g1_i1_frame_6_orf_4;tr|A0A0L8I9L8_PD	3	1	1	1	1	0	1	0	1	0	21.3	21.3	21.3	9.4596	89	89;93;130	3			1										0	13.251	21.3	0	30084000	30084000	0	15042000	15042000	0	6637300	0	1
	49	tr|A0A0L8GC58_PD;lcl|TRINITY_DN9908_c0_g1_i1_frame_3_orf_2;lcl|SRR725937_c544_frame_3_orf_1;lcl|TRINITY_DN9908_c0_g3_i1_frame_2_orf_2;lcl|TRINITY_DN9908_c0_g2_i1_frame_2_orf_2;lcl|SRR3105558_c7368_frame_2_orf_3	tr|A0A0L8GC58_PD;lcl|TRINITY_DN9908_c0_g1_i1_frame_3_orf_2;lcl|SRR725937_c544_frame_3_orf_1;lcl|TRINITY_DN9908_c0_g3_i1_frame_2_orf_2;lcl|TRINITY_DN9908_c0_g2_i1_frame_2_orf_2;lcl|SRR3105558_c7368_frame_2_orf_3	1;1;1;1;1;1	1;1;1;1;1;1	1;1;1;1;1;1	tr|A0A0L8GC58_PD;lcl|TRINITY_DN9908_c0_g1_i1_frame_3_orf_2;lcl|SRR725937_c544_frame_3_orf_1;lcl|TRINITY_DN9908_c0_g3_i1_frame_2_orf_2;lcl|TRINITY_DN9908_c0_g2_i1_frame_2_orf_2;lcl|SRR3105558_c7368_frame_2_orf_3	6	1	1	1	1	0	1	0	1	0	12.2	12.2	12.2	9.5518	82	82;89;91;96;96;113	3			1										0.0013405	7.0621	12.2	0	3320000	3320000	0	829990	829990	0	732470	0	1
	50	lcl|SRR5204441_c10385_frame_5_orf_5	lcl|SRR5204441_c10385_frame_5_orf_5	1	1	1	lcl|SRR5204441_c10385_frame_5_orf_5	1	1	1	1	1	1	1	1	1	1	19.2	19.2	19.2	6.718	52	52	5		1				1	1						0.0081699	6.078	19.2	19.2	6566300000	6519300000	47023000	2188800000	2173100000	15674000	266110000	0	2
	51	lcl|SRR5204441_c15587_frame_1_orf_3	lcl|SRR5204441_c15587_frame_1_orf_3	1	1	1	lcl|SRR5204441_c15587_frame_1_orf_3	1	1	1	1	1	0	1	0	1	0	41.7	41.7	41.7	4.0886	36	36	3			1										0.0035482	6.493	41.7	0	57384000	57384000	0	28692000	28692000	0	12660000	0	3
	52	lcl|SRR5204442_c19640_frame_6_orf_2;lcl|SRR5204441_c20061_frame_4_orf_2	lcl|SRR5204442_c19640_frame_6_orf_2;lcl|SRR5204441_c20061_frame_4_orf_2	1;1	1;1	1;1	lcl|SRR5204442_c19640_frame_6_orf_2;lcl|SRR5204441_c20061_frame_4_orf_2	2	1	1	1	0	1	0	1	0	1	26.9	26.9	26.9	8.2048	67	67;67	12												1	0.0071586	6.1231	0	26.9	155160000	0	155160000	51719000	0	51719000	0	260030000	0
	53	lcl|SRR5204441_c3786_frame_6_orf_1;SRR3105321_c9618_g6348;SRR5204442_c306_g458;SRR3105558_c11679_g8738;SRR6349992_c9837_g8779;SRR3105321_c4064_g3259;SRR2047107_c9285_g9585;lcl|TRINITY_DN20104_c0_g2::TRINITY_DN20104_c0_g2_i1::g.13763::m.13763;lcl|TRINITY_DN20104_c0_g1::TRINITY_DN20104_c0_g1_i1::g.13762::m.13762;tr|A0A0B7A0K7_PD	lcl|SRR5204441_c3786_frame_6_orf_1;SRR3105321_c9618_g6348;SRR5204442_c306_g458;SRR3105558_c11679_g8738;SRR6349992_c9837_g8779;SRR3105321_c4064_g3259;SRR2047107_c9285_g9585;lcl|TRINITY_DN20104_c0_g2::TRINITY_DN20104_c0_g2_i1::g.13763::m.13763;lcl|TRINITY_DN20104_c0_g1::TRINITY_DN20104_c0_g1_i1::g.13762::m.13762;tr|A0A0B7A0K7_PD	1;1;1;1;1;1;1;1;1;1	1;1;1;1;1;1;1;1;1;1	1;1;1;1;1;1;1;1;1;1	lcl|SRR5204441_c3786_frame_6_orf_1;SRR3105321_c9618_g6348;SRR5204442_c306_g458;SRR3105558_c11679_g8738;SRR6349992_c9837_g8779;SRR3105321_c4064_g3259;SRR2047107_c9285_g9585;lcl|TRINITY_DN20104_c0_g2::TRINITY_DN20104_c0_g2_i1::g.13763::m.13763;lcl|TRINITY_DN	10	1	1	1	1	0	1	0	1	0	11.7	11.7	11.7	10.758	94	94;126;212;220;221;221;221;221;221;240	2		1											0.0025957	6.9315	11.7	0	39014000	39014000	0	7802900	7802900	0	1445200	0	1
	54	lcl|SRR5204442_c12409_frame_4_orf_7;lcl|SRR5204441_c42227_frame_1_orf_5	lcl|SRR5204442_c12409_frame_4_orf_7;lcl|SRR5204441_c42227_frame_1_orf_5	1;1	1;1	1;1	lcl|SRR5204442_c12409_frame_4_orf_7;lcl|SRR5204441_c42227_frame_1_orf_5	2	1	1	1	1	0	1	0	1	0	40.7	40.7	40.7	3.2309	27	27;27	4		1				1							0.0013378	7.0556	40.7	0	73138000	73138000	0	36569000	36569000	0	2998800	0	2
	55	lcl|SRR5204441_c42415_frame_6_orf_1;SRR3105558_c30581_g16317;SRR5204442_c22446_g14500;SRR6349992_c6996_g6776;SRR2047107_c4028_g4839;lcl|TRINITY_DN10047_c0_g1::TRINITY_DN10047_c0_g1_i1::g.4965::m.4965;lcl|TRINITY_DN10047_c0_g1::TRINITY_DN10047_c0_g1_i2::g.4966::m.4966	lcl|SRR5204441_c42415_frame_6_orf_1;SRR3105558_c30581_g16317;SRR5204442_c22446_g14500;SRR6349992_c6996_g6776;SRR2047107_c4028_g4839;lcl|TRINITY_DN10047_c0_g1::TRINITY_DN10047_c0_g1_i1::g.4965::m.4965;lcl|TRINITY_DN10047_c0_g1::TRINITY_DN10047_c0_g1_i2::g.4966::m.4966	1;1;1;1;1;1;1	1;1;1;1;1;1;1	1;1;1;1;1;1;1	lcl|SRR5204441_c42415_frame_6_orf_1;SRR3105558_c30581_g16317;SRR5204442_c22446_g14500;SRR6349992_c6996_g6776;SRR2047107_c4028_g4839;lcl|TRINITY_DN10047_c0_g1::TRINITY_DN10047_c0_g1_i1::g.4965::m.4965;lcl|TRINITY_DN10047_c0_g1::TRINITY_DN10047_c0_g1_i2::g.4	7	1	1	1	1	0	1	0	1	0	9.3	9.3	9.3	10.77	97	97;115;149;649;649;649;684	3			1										0.0071982	6.1522	9.3	0	7022000	7022000	0	1755500	1755500	0	1549200	0	1
	56	lcl|SRR5204442_c942_frame_4_orf_1;lcl|SRR5204441_c9715_frame_4_orf_1;SRR3105321_c2370_g2068;SRR6349992_c4725_g4936;lcl|TRINITY_DN12281_c0_g2::TRINITY_DN12281_c0_g2_i8::g.7995::m.7995;lcl|TRINITY_DN12281_c0_g2::TRINITY_DN12281_c0_g2_i1::g.7977::m.7977;lcl|TRINITY_DN12281_c0_g2::TRINITY_DN12281_c0_g2_i5::g.7987::m.7987;lcl|TRINITY_DN12281_c0_g2::TRINITY_DN12281_c0_g2_i15::g.8012::m.8012;lcl|TRINITY…	lcl|SRR5204442_c942_frame_4_orf_1;lcl|SRR5204441_c9715_frame_4_orf_1;SRR3105321_c2370_g2068;SRR6349992_c4725_g4936;lcl|TRINITY_DN12281_c0_g2::TRINITY_DN12281_c0_g2_i8::g.7995::m.7995;lcl|TRINITY_DN12281_c0_g2::TRINITY_DN12281_c0_g2_i1::g.7977::m.7977;lcl|TRINITY_DN12281_c0_g2::TRINITY_DN12281_c0_g2_i5::g.7987::m.7987;lcl|TRINITY_DN12281_c0_g2::TRINITY_DN12281_c0_g2_i15::g.8012::m.8012;lcl|TRINITY…	1;1;1;1;1;1;1;1;1;1;1;1;1;1;1;1;1;1;1;1;1;1;1	1;1;1;1;1;1;1;1;1;1;1;1;1;1;1;1;1;1;1;1;1;1;1	1;1;1;1;1;1;1;1;1;1;1;1;1;1;1;1;1;1;1;1;1;1;1	lcl|SRR5204442_c942_frame_4_orf_1;lcl|SRR5204441_c9715_frame_4_orf_1;SRR3105321_c2370_g2068;SRR6349992_c4725_g4936;lcl|TRINITY_DN12281_c0_g2::TRINITY_DN12281_c0_g2_i8::g.7995::m.7995;lcl|TRINITY_DN12281_c0_g2::TRINITY_DN12281_c0_g2_i1::g.7977::m.7977;lcl|T	23	1	1	1	1	0	1	0	1	0	21	21	21	8.4974	81	81;81;202;261;616;616;630;630;640;640;654;654;713;717;717;720;731;731;741;741;755;755;755	3			1										0.0046296	6.3992	21	0	6038700	6038700	0	1207700	1207700	0	1332300	0	1
	57	lcl|SRR5204442_c33768_frame_3_orf_2	lcl|SRR5204442_c33768_frame_3_orf_2	1	1	1	lcl|SRR5204442_c33768_frame_3_orf_2	1	1	1	1	1	0	1	0	1	0	83.3	83.3	83.3	1.2394	12	12	1	1												0.0056657	6.2898	83.3	0	6635600	6635600	0	6635600	6635600	0	2060100	0	1
	58	lcl|SRR5204442_c38014_frame_6_orf_6	lcl|SRR5204442_c38014_frame_6_orf_6	1	1	1	lcl|SRR5204442_c38014_frame_6_orf_6	1	1	1	1	0	1	0	1	0	1	12.7	12.7	12.7	7.5181	63	63	8								1					0.0067114	6.2158	0	12.7	35426000	0	35426000	7085200	0	7085200	0	49960000	0
	59	lcl|SRR5204442_c4201_frame_1_orf_10	lcl|SRR5204442_c4201_frame_1_orf_10	1	1	1	lcl|SRR5204442_c4201_frame_1_orf_10	1	1	1	1	1	0	1	0	1	0	100	100	100	1.4716	13	13	5					1								0.0071625	6.1261	100	0	8910600	8910600	0	8910600	8910600	0	4270900	0	10
	60	lcl|SRR6349992_c12865_frame_5_orf_1	lcl|SRR6349992_c12865_frame_5_orf_1	2	2	2	lcl|SRR6349992_c12865_frame_5_orf_1	1	2	2	2	2	0	2	0	2	0	14.9	14.9	14.9	8.1244	74	74	4			2	1		1							0	13.296	14.9	0	104930000	104930000	0	17488000	17488000	0	8236600	0	3
	61	lcl|SRR6349992_c16733_frame_1_orf_6	lcl|SRR6349992_c16733_frame_1_orf_6	1	1	1	lcl|SRR6349992_c16733_frame_1_orf_6	1	1	1	1	1	0	1	0	1	0	28.6	28.6	28.6	3.9246	35	35	4				1									0.0057274	6.3452	28.6	0	42899000	42899000	0	14300000	14300000	0	3112200	0	1
	62	lcl|SRR6349992_c22905_frame_1_orf_14	lcl|SRR6349992_c22905_frame_1_orf_14	1	1	1	lcl|SRR6349992_c22905_frame_1_orf_14	1	1	1	1	1	0	1	0	1	0	34.5	34.5	34.5	3.6101	29	29	2		1											0.0092191	6.0526	34.5	0	38555000	38555000	0	19278000	19278000	0	1428200	0	1
	63	lcl|SRR6349992_c35313_frame_2_orf_7	lcl|SRR6349992_c35313_frame_2_orf_7	1	1	1	lcl|SRR6349992_c35313_frame_2_orf_7	1	1	1	1	1	0	1	0	1	0	12.3	12.3	12.3	8.6539	73	73	1	1												0.0097297	6.0443	12.3	0	6047600	6047600	0	1209500	1209500	0	1877600	0	3
	64	lcl|SRR6349992_c4067_frame_5_orf_1;SRR5204441_c936_g1188;SRR3105321_c2972_g2536;SRR5204442_c3651_g3991;lcl|SRR5204441_c7656_frame_6_orf_1;lcl|SRR725937_c698_frame_6_orf_1;tr|A0A0L8FN33_PD;SRR3105321_c9149_g6114;SRR2047107_c6864_g7653;lcl|TRINITY_DN8047_c0_g1_i1_frame_1_orf_1;lcl|SRR5204441_c937_frame_6_orf_1;lcl|TRINITY_DN12751_c2_g1_i1_frame_4_orf_1;lcl|TRINITY_DN12751_c2_g2::TRINITY_DN12751_c2_…	lcl|SRR6349992_c4067_frame_5_orf_1;SRR5204441_c936_g1188;SRR3105321_c2972_g2536;SRR5204442_c3651_g3991;lcl|SRR5204441_c7656_frame_6_orf_1;lcl|SRR725937_c698_frame_6_orf_1;tr|A0A0L8FN33_PD;SRR3105321_c9149_g6114;SRR2047107_c6864_g7653;lcl|TRINITY_DN8047_c0_g1_i1_frame_1_orf_1;lcl|SRR5204441_c937_frame_6_orf_1;lcl|TRINITY_DN12751_c2_g1_i1_frame_4_orf_1;lcl|TRINITY_DN12751_c2_g2::TRINITY_DN12751_c2_…	7;7;7;7;6;6;6;6;6;5;5;5;5;5;5;5;4;4;4;4;4;4;3;3;3;3;3;3;3;3;3;3;3;3;3;3;3;3;3;3;3;3;3;3;3;3;3;3;2;2;2;2;2;2;2;1;1	3;3;3;3;2;2;3;2;2;2;1;1;2;1;2;1;1;2;3;1;2;1;0;0;0;0;2;2;3;0;0;1;0;0;0;0;0;0;0;0;0;0;0;0;0;0;0;0;0;0;0;0;1;1;0;0;0	1;1;1;1;1;1;1;0;0;1;0;0;0;0;0;0;0;0;1;0;1;0;0;0;0;0;0;0;1;0;0;0;0;0;0;0;0;0;0;0;0;0;0;0;0;0;0;0;0;0;0;0;0;0;0;0;0	lcl|SRR6349992_c4067_frame_5_orf_1;SRR5204441_c936_g1188;SRR3105321_c2972_g2536;SRR5204442_c3651_g3991;lcl|SRR5204441_c7656_frame_6_orf_1;lcl|SRR725937_c698_frame_6_orf_1;tr|A0A0L8FN33_PD;SRR3105321_c9149_g6114;SRR2047107_c6864_g7653;lcl|TRINITY_DN8047_c0_	57	7	3	1	5	6	2	2	0	1	70.1	34	22.7	11.006	97	97;116;120;143;86;87;123;123;154;69;79;89;110;136;156;164;87;89;96;116;126;128;47;48;51;59;73;91;93;124;124;125;125;125;125;125;125;125;125;126;126;126;126;126;126;126;126;138;29;29;29;31;74;137;1269;22;123	6.28		5		6		3	2	2	1	2	2	2	0	182.95	55.7	58.8	14029000000	12274000000	1754900000	2004100000	1753400000	250700000	0	2213200000	27
	65	lcl|SRR6349992_c43095_frame_1_orf_1	lcl|SRR6349992_c43095_frame_1_orf_1	1	1	1	lcl|SRR6349992_c43095_frame_1_orf_1	1	1	1	1	0	1	0	1	0	1	63.3	63.3	63.3	3.5662	30	30	7							1						0.0051933	6.3777	0	63.3	45743000	0	45743000	22872000	0	22872000	0	45743000	0
	66	lcl|SRR6349992_c48890_frame_2_orf_5	lcl|SRR6349992_c48890_frame_2_orf_5	2	2	2	lcl|SRR6349992_c48890_frame_2_orf_5	1	2	2	2	2	0	2	0	2	0	39.4	39.4	39.4	3.8626	33	33	3.33		3		2		1							0	13.205	39.4	0	440690000	440690000	0	220350000	220350000	0	18089000	0	6
	67	lcl|SRR6349992_c56331_frame_6_orf_1;tr|A0A0L8HE21_PD;SRR5204442_c29324_g16872;SRR2047107_c19313_g15122;SRR5204441_c3434_g3888	lcl|SRR6349992_c56331_frame_6_orf_1;tr|A0A0L8HE21_PD;SRR5204442_c29324_g16872;SRR2047107_c19313_g15122;SRR5204441_c3434_g3888	1;1;1;1;1	1;1;1;1;1	1;1;1;1;1	lcl|SRR6349992_c56331_frame_6_orf_1;tr|A0A0L8HE21_PD;SRR5204442_c29324_g16872;SRR2047107_c19313_g15122;SRR5204441_c3434_g3888	5	1	1	1	1	0	1	0	1	0	25	25	25	8.4215	76	76;169;177;765;953	2		1											0	7.7667	25	0	4824300	4824300	0	1206100	1206100	0	178700	0	1
	68	lcl|SRR6349992_c57101_frame_6_orf_7	lcl|SRR6349992_c57101_frame_6_orf_7	1	1	1	lcl|SRR6349992_c57101_frame_6_orf_7	1	1	1	1	1	0	1	0	1	0	71.4	71.4	71.4	1.702	14	14	3		1		1									0.0066964	6.2056	71.4	0	54156000	54156000	0	54156000	54156000	0	3099400	0	2
	69	lcl|SRR6349992_c8383_frame_2_orf_31	lcl|SRR6349992_c8383_frame_2_orf_31	1	1	1	lcl|SRR6349992_c8383_frame_2_orf_31	1	1	1	1	1	0	1	0	1	0	35.7	35.7	35.7	3.1678	28	28	3			1										0.0013615	7.1505	35.7	0	51229000	51229000	0	25614000	25614000	0	11302000	0	1
	70	lcl|SRR6349992_c978_frame_2_orf_36	lcl|SRR6349992_c978_frame_2_orf_36	1	1	1	lcl|SRR6349992_c978_frame_2_orf_36	1	1	1	1	1	0	1	0	1	0	85.7	85.7	85.7	1.7833	14	14	3			1										1	-2	85.7	0	8548900	8548900	0	8548900	8548900	0	1886100	0	0
	71	lcl|SRR680047_c209_frame_4_orf_2	lcl|SRR680047_c209_frame_4_orf_2	1	1	1	lcl|SRR680047_c209_frame_4_orf_2	1	1	1	1	1	0	1	0	1	0	35.7	35.7	35.7	4.7054	42	42	4		1				1							0.0040793	6.4346	35.7	0	70929000	70929000	0	35465000	35465000	0	2857800	0	2
	72	lcl|SRR680047_c212_frame_6_orf_12	lcl|SRR680047_c212_frame_6_orf_12	1	1	1	lcl|SRR680047_c212_frame_6_orf_12	1	1	1	1	0	1	0	1	0	1	17.3	17.3	17.3	7.7257	75	75	11.5											1	1	0.0030921	6.771	0	17.3	57680000	0	57680000	14420000	0	14420000	0	94511000	0
	73	lcl|SRR725938_c364_frame_3_orf_2;lcl|SRR680047_c419_frame_6_orf_3;tr|A0A0L8I871_PD;SRR2047107_c2683_g3354;SRR725937_c496_g274;lcl|TRINITY_DN31236_c0_g1::TRINITY_DN31236_c0_g1_i1::g.16932::m.16932;SRR6349992_c429_g524;SRR3105558_c141_g202;SRR5204442_c2373_g2765;SRR5204441_c266_g357;lcl|SRR3105321_c1701_frame_6_orf_1	lcl|SRR725938_c364_frame_3_orf_2;lcl|SRR680047_c419_frame_6_orf_3;tr|A0A0L8I871_PD;SRR2047107_c2683_g3354;SRR725937_c496_g274;lcl|TRINITY_DN31236_c0_g1::TRINITY_DN31236_c0_g1_i1::g.16932::m.16932;SRR6349992_c429_g524;SRR3105558_c141_g202;SRR5204442_c2373_g2765;SRR5204441_c266_g357	6;6;6;6;6;6;6;6;5;5;2	2;2;2;2;2;2;2;2;1;1;2	2;2;2;2;2;2;2;2;1;1;2	lcl|SRR725938_c364_frame_3_orf_2;lcl|SRR680047_c419_frame_6_orf_3;tr|A0A0L8I871_PD;SRR2047107_c2683_g3354;SRR725937_c496_g274;lcl|TRINITY_DN31236_c0_g1::TRINITY_DN31236_c0_g1_i1::g.16932::m.16932;SRR6349992_c429_g524;SRR3105558_c141_g202;SRR5204442_c2373_g	11	6	2	2	6	2	2	0	2	0	45.4	21.1	21.1	17.711	152	152;152;157;157;165;170;184;190;157;157;52	4		1		2		1							0	14.445	45.4	11.8	1079600000	1079600000	0	179930000	179930000	0	64757000	0	4
	74	lcl|SRR680047_c671_frame_2_orf_4	lcl|SRR680047_c671_frame_2_orf_4	1	1	1	lcl|SRR680047_c671_frame_2_orf_4	1	1	1	1	1	0	1	0	1	0	26.1	26.1	26.1	5.0537	46	46	4		2		2		2							0.00068966	7.2074	26.1	0	1030900000	1030900000	0	343630000	343630000	0	39909000	0	8
	75	lcl|SRR684223_c123_frame_4_orf_1;SRR6349992_c131_g174;SRR3105321_c18_g16	lcl|SRR684223_c123_frame_4_orf_1;SRR6349992_c131_g174;SRR3105321_c18_g16	1;1;1	1;1;1	1;1;1	lcl|SRR684223_c123_frame_4_orf_1;SRR6349992_c131_g174;SRR3105321_c18_g16	3	1	1	1	1	0	1	0	1	0	11.1	11.1	11.1	9.3958	81	81;287;287	4		1		1		1							0.0057405	6.3563	11.1	0	2514000000	2514000000	0	502800000	502800000	0	113480000	0	7
	76	SRR725937_c834_g407;SRR3105321_c527_g551;tr|A0A0L8H161_PD;SRR680047_c156_g123;SRR3105558_c367_g443;SRR3105321_c526_g550;lcl|TRINITY_DN11902_c0_g1::TRINITY_DN11902_c0_g1_i2::g.7193::m.7193;lcl|TRINITY_DN11902_c0_g1::TRINITY_DN11902_c0_g1_i1::g.7192::m.7192;SRR5204442_c317_g470;SRR5204441_c1649_g2057;SRR6349992_c2296_g2562;lcl|SRR725780_c342_frame_2_orf_2	SRR725937_c834_g407;SRR3105321_c527_g551;tr|A0A0L8H161_PD;SRR680047_c156_g123;SRR3105558_c367_g443;SRR3105321_c526_g550;lcl|TRINITY_DN11902_c0_g1::TRINITY_DN11902_c0_g1_i2::g.7193::m.7193;lcl|TRINITY_DN11902_c0_g1::TRINITY_DN11902_c0_g1_i1::g.7192::m.7192;SRR5204442_c317_g470;SRR5204441_c1649_g2057;SRR6349992_c2296_g2562;lcl|SRR725780_c342_frame_2_orf_2	1;1;1;1;1;1;1;1;1;1;1;1	1;1;1;1;1;1;1;1;1;1;1;1	1;1;1;1;1;1;1;1;1;1;1;1	SRR725937_c834_g407;SRR3105321_c527_g551;tr|A0A0L8H161_PD;SRR680047_c156_g123;SRR3105558_c367_g443;SRR3105321_c526_g550;lcl|TRINITY_DN11902_c0_g1::TRINITY_DN11902_c0_g1_i2::g.7193::m.7193;lcl|TRINITY_DN11902_c0_g1::TRINITY_DN11902_c0_g1_i1::g.7192::m.7192;	12	1	1	1	1	1	1	1	1	1	23	23	23	14.214	135	135;149;151;151;151;151;151;151;153;153;154;183	7.67		2		2		5				3	6		0	83.709	23	23	481930000	434190000	47742000	240970000	217100000	23871000	9832100	0	27
	77	lcl|SRR725780_c471_frame_3_orf_6;SRR6349992_c1371_g1598;SRR3105321_c538_g563	lcl|SRR725780_c471_frame_3_orf_6;SRR6349992_c1371_g1598;SRR3105321_c538_g563	4;3;3	1;0;0	0;0;0	lcl|SRR725780_c471_frame_3_orf_6;SRR6349992_c1371_g1598;SRR3105321_c538_g563	3	4	1	0	4	0	1	0	0	0	46.5	7.9	0	11.702	101	101;157;157	1	1												1	-2	46.5	0	12128000	12128000	0	2425700	2425700	0	3765400	0	1
	78	lcl|SRR725780_c497_frame_1_orf_3;SRR3105321_c9846_g6453;SRR725937_c228_g143;SRR3105321_c870_g852;SRR2047107_c1816_g2359;SRR5204441_c2701_g3100;SRR5204442_c3357_g3734;lcl|TRINITY_DN15013_c0_g1::TRINITY_DN15013_c0_g1_i1::g.12542::m.12542;SRR3105321_c7091_g5048;sp|P27085|RS26_OCTVU;tr|A0A2T7PVD6_PD;SRR6349992_c399_g499;SRR3105558_c169_g229;lcl|SRR680047_c558_frame_6_orf_1;SRR6349992_c4802_g4996	lcl|SRR725780_c497_frame_1_orf_3;SRR3105321_c9846_g6453;SRR725937_c228_g143;SRR3105321_c870_g852;SRR2047107_c1816_g2359;SRR5204441_c2701_g3100;SRR5204442_c3357_g3734;lcl|TRINITY_DN15013_c0_g1::TRINITY_DN15013_c0_g1_i1::g.12542::m.12542;SRR3105321_c7091_g5048;sp|P27085|RS26_OCTVU;tr|A0A2T7PVD6_PD;SRR6349992_c399_g499;SRR3105558_c169_g229;lcl|SRR680047_c558_frame_6_orf_1	3;3;3;3;3;3;3;3;3;3;3;3;3;2;1	3;3;3;3;3;3;3;3;3;3;3;3;3;2;1	3;3;3;3;3;3;3;3;3;3;3;3;3;2;1	lcl|SRR725780_c497_frame_1_orf_3;SRR3105321_c9846_g6453;SRR725937_c228_g143;SRR3105321_c870_g852;SRR2047107_c1816_g2359;SRR5204441_c2701_g3100;SRR5204442_c3357_g3734;lcl|TRINITY_DN15013_c0_g1::TRINITY_DN15013_c0_g1_i1::g.12542::m.12542;SRR3105321_c7091_g50	15	3	3	3	3	1	3	1	3	1	36.4	36.4	36.4	11.105	99	99;103;116;118;118;119;121;121;123;127;138;138;140;74;109	3.92	1	4		4		2				1			0	19.205	36.4	15.2	2677700000	2664500000	13202000	535530000	532890000	2640400	136870000	0	13
	79	lcl|SRR725937_c665_frame_2_orf_1;tr|A0A0L8GUY1_PD;SRR6349992_c227_g295;SRR3105321_c429_g460;SRR2047107_c1117_g1492;lcl|TRINITY_DN10237_c1_g1::TRINITY_DN10237_c1_g1_i1::g.5160::m.5160;SRR3105558_c43_g51	lcl|SRR725937_c665_frame_2_orf_1;tr|A0A0L8GUY1_PD;SRR6349992_c227_g295;SRR3105321_c429_g460;SRR2047107_c1117_g1492;lcl|TRINITY_DN10237_c1_g1::TRINITY_DN10237_c1_g1_i1::g.5160::m.5160;SRR3105558_c43_g51	1;1;1;1;1;1;1	1;1;1;1;1;1;1	1;1;1;1;1;1;1	lcl|SRR725937_c665_frame_2_orf_1;tr|A0A0L8GUY1_PD;SRR6349992_c227_g295;SRR3105321_c429_g460;SRR2047107_c1117_g1492;lcl|TRINITY_DN10237_c1_g1::TRINITY_DN10237_c1_g1_i1::g.5160::m.5160;SRR3105558_c43_g51	7	1	1	1	1	0	1	0	1	0	46.9	46.9	46.9	3.6612	32	32;278;278;278;278;281;284	4				1									0.0035419	6.4875	46.9	0	35259000	35259000	0	17629000	17629000	0	2557900	0	1
	80	lcl|SRR725938_c216_frame_6_orf_2;SRR725937_c815_g394;SRR680047_c319_g213;tr|A0A0L8G2L9_PD;SRR6349992_c2293_g2558;SRR3105558_c697_g786;lcl|TRINITY_DN11841_c0_g1::TRINITY_DN11841_c0_g1_i1::g.7011::m.7011;SRR3105321_c1004_g977;SRR2047107_c3123_g3884;SRR725780_c358_g240;SRR725935_c247_g131;SRR5204441_c564_g716;tr|A0A0A0QXK5_PD;SRR3105321_c9415_g6246;SRR5204442_c1286_g1607	lcl|SRR725938_c216_frame_6_orf_2;SRR725937_c815_g394;SRR680047_c319_g213;tr|A0A0L8G2L9_PD;SRR6349992_c2293_g2558;SRR3105558_c697_g786;lcl|TRINITY_DN11841_c0_g1::TRINITY_DN11841_c0_g1_i1::g.7011::m.7011;SRR3105321_c1004_g977;SRR2047107_c3123_g3884;SRR725780_c358_g240;SRR725935_c247_g131;SRR5204441_c564_g716;tr|A0A0A0QXK5_PD;SRR3105321_c9415_g6246;SRR5204442_c1286_g1607	2;2;2;2;2;2;2;2;2;1;1;1;1;1;1	2;2;2;2;2;2;2;2;2;1;1;1;1;1;1	2;2;2;2;2;2;2;2;2;1;1;1;1;1;1	lcl|SRR725938_c216_frame_6_orf_2;SRR725937_c815_g394;SRR680047_c319_g213;tr|A0A0L8G2L9_PD;SRR6349992_c2293_g2558;SRR3105558_c697_g786;lcl|TRINITY_DN11841_c0_g1::TRINITY_DN11841_c0_g1_i1::g.7011::m.7011;SRR3105321_c1004_g977;SRR2047107_c3123_g3884;SRR725780	15	2	2	2	2	0	2	0	2	0	20.6	20.6	20.6	12.461	107	107;144;149;151;151;151;155;166;169;146;150;151;151;152;156	3.9		3	1	3		3							0	13.853	20.6	0	2009800000	2009800000	0	502440000	502440000	0	94655000	0	15
	81	lcl|SRR725938_c93_frame_3_orf_9;SRR684167_c33_g36;SRR725780_c731_g415;tr|A0A0L8FZE4_PD;SRR725937_c397_g230;SRR5204442_c1879_g2247;SRR5204441_c70_g104;SRR3105558_c772_g871;SRR2047107_c2075_g2664;SRR3105321_c7406_g5220;SRR680047_c364_g239;lcl|TRINITY_DN22359_c0_g1::TRINITY_DN22359_c0_g1_i1::g.14593::m.14593;tr|T1FQB5_PD	lcl|SRR725938_c93_frame_3_orf_9;SRR684167_c33_g36;SRR725780_c731_g415;tr|A0A0L8FZE4_PD;SRR725937_c397_g230;SRR5204442_c1879_g2247;SRR5204441_c70_g104;SRR3105558_c772_g871;SRR2047107_c2075_g2664;SRR3105321_c7406_g5220;SRR680047_c364_g239;lcl|TRINITY_DN22359_c0_g1::TRINITY_DN22359_c0_g1_i1::g.14593::m.14593;tr|T1FQB5_PD	3;3;3;3;3;3;3;3;3;3;3;3;2	3;3;3;3;3;3;3;3;3;3;3;3;2	3;3;3;3;3;3;3;3;3;3;3;3;2	lcl|SRR725938_c93_frame_3_orf_9;SRR684167_c33_g36;SRR725780_c731_g415;tr|A0A0L8FZE4_PD;SRR725937_c397_g230;SRR5204442_c1879_g2247;SRR5204441_c70_g104;SRR3105558_c772_g871;SRR2047107_c2075_g2664;SRR3105321_c7406_g5220;SRR680047_c364_g239;lcl|TRINITY_DN22359	13	3	3	3	2	2	2	2	2	2	18.8	18.8	18.8	7.5077	64	64;109;123;131;131;131;131;131;131;133;136;154;479	6		2		1		1		1		2			0	19.514	17.2	17.2	575900000	537450000	38446000	287950000	268730000	19223000	30208000	0	6
	82	lcl|TRINITY_DN100_c0_g2::TRINITY_DN100_c0_g2_i1::g.58::m.58;lcl|TRINITY_DN100_c0_g1::TRINITY_DN100_c0_g1_i1::g.57::m.57;SRR3105558_c352_g426;SRR2047107_c5932_g6761	lcl|TRINITY_DN100_c0_g2::TRINITY_DN100_c0_g2_i1::g.58::m.58;lcl|TRINITY_DN100_c0_g1::TRINITY_DN100_c0_g1_i1::g.57::m.57	4;4;1;1	4;4;1;1	4;4;1;1	lcl|TRINITY_DN100_c0_g2::TRINITY_DN100_c0_g2_i1::g.58::m.58;lcl|TRINITY_DN100_c0_g1::TRINITY_DN100_c0_g1_i1::g.57::m.57	4	4	4	4	4	0	4	0	4	0	44.7	44.7	44.7	14.648	132	132;132;131;132	3.5			3	3									0	40.707	44.7	0	382850000	382850000	0	42539000	42539000	0	70707000	0	5
	83	lcl|TRINITY_DN1002_c0_g2::TRINITY_DN1002_c0_g2_i1::g.447::m.447;SRR3105558_c2695_g2742;lcl|TRINITY_DN1002_c0_g1::TRINITY_DN1002_c0_g1_i1::g.446::m.446;lcl|TRINITY_DN1002_c0_g1::TRINITY_DN1002_c0_g1_i1::g.445::m.445;tr|A0A0L8HHL7_PD;SRR2047107_c340_g493;SRR6349992_c7245_g6963;SRR3105321_c4224_g3353	lcl|TRINITY_DN1002_c0_g2::TRINITY_DN1002_c0_g2_i1::g.447::m.447;SRR3105558_c2695_g2742;lcl|TRINITY_DN1002_c0_g1::TRINITY_DN1002_c0_g1_i1::g.446::m.446	8;6;5;3;1;1;1;1	8;6;5;3;1;1;1;1	8;6;5;3;1;1;1;1	lcl|TRINITY_DN1002_c0_g2::TRINITY_DN1002_c0_g2_i1::g.447::m.447;SRR3105558_c2695_g2742;lcl|TRINITY_DN1002_c0_g1::TRINITY_DN1002_c0_g1_i1::g.446::m.446	8	8	8	8	7	1	7	1	7	1	21.5	21.5	21.5	53.891	507	507;507;211;314;507;507;507;517	4.05	1	5	3	6		5					1		0	160.6	19.1	2.4	2249100000	2248100000	1008700	93712000	93670000	42029	160860000	0	23
	84	lcl|TRINITY_DN10031_c0_g2::TRINITY_DN10031_c0_g2_i1::g.4941::m.4941;lcl|TRINITY_DN10031_c0_g1::TRINITY_DN10031_c0_g1_i1::g.4940::m.4940;tr|A0A0L8FQB2_PD;SRR2047107_c804_g1074	lcl|TRINITY_DN10031_c0_g2::TRINITY_DN10031_c0_g2_i1::g.4941::m.4941;lcl|TRINITY_DN10031_c0_g1::TRINITY_DN10031_c0_g1_i1::g.4940::m.4940;tr|A0A0L8FQB2_PD;SRR2047107_c804_g1074	2;2;1;1	2;2;1;1	2;2;1;1	lcl|TRINITY_DN10031_c0_g2::TRINITY_DN10031_c0_g2_i1::g.4941::m.4941;lcl|TRINITY_DN10031_c0_g1::TRINITY_DN10031_c0_g1_i1::g.4940::m.4940;tr|A0A0L8FQB2_PD;SRR2047107_c804_g1074	4	2	2	2	2	0	2	0	2	0	23.2	23.2	23.2	12.461	112	112;112;112;112	2.5		1	1										0	12.109	23.2	0	58937000	58937000	0	7367200	7367200	0	4223600	0	2
	85	SRR6349992_c3479_g3766;SRR3105321_c1063_g1025;lcl|TRINITY_DN10038_c0_g1::TRINITY_DN10038_c0_g1_i1::g.4902::m.4902	SRR6349992_c3479_g3766;SRR3105321_c1063_g1025;lcl|TRINITY_DN10038_c0_g1::TRINITY_DN10038_c0_g1_i1::g.4902::m.4902	1;1;1	1;1;1	1;1;1	SRR6349992_c3479_g3766;SRR3105321_c1063_g1025;lcl|TRINITY_DN10038_c0_g1::TRINITY_DN10038_c0_g1_i1::g.4902::m.4902	3	1	1	1	1	0	1	0	1	0	11.8	11.8	11.8	16.037	136	136;136;136	3		1		1									0	7.7698	11.8	0	102800000	102800000	0	14686000	14686000	0	5348800	0	2
	86	lcl|TRINITY_DN10040_c0_g2::TRINITY_DN10040_c0_g2_i1::g.4904::m.4904;lcl|TRINITY_DN10040_c0_g1::TRINITY_DN10040_c0_g1_i1::g.4903::m.4903	lcl|TRINITY_DN10040_c0_g2::TRINITY_DN10040_c0_g2_i1::g.4904::m.4904;lcl|TRINITY_DN10040_c0_g1::TRINITY_DN10040_c0_g1_i1::g.4903::m.4903	4;4	4;4	4;4	lcl|TRINITY_DN10040_c0_g2::TRINITY_DN10040_c0_g2_i1::g.4904::m.4904;lcl|TRINITY_DN10040_c0_g1::TRINITY_DN10040_c0_g1_i1::g.4903::m.4903	2	4	4	4	4	0	4	0	4	0	16.5	16.5	16.5	40.77	363	363;366	2.67		3	2	1									0	28.694	16.5	0	571980000	571980000	0	31777000	31777000	0	44532000	0	8
	87	lcl|TRINITY_DN10045_c0_g1::TRINITY_DN10045_c0_g1_i1::g.4959::m.4959;SRR2047107_c7150_g7910;SRR3105558_c418_g510;lcl|TRINITY_DN10045_c0_g2::TRINITY_DN10045_c0_g2_i1::g.4960::m.4960;tr|A0A0L8G659_PD;SRR6349992_c6611_g6474;SRR3105321_c9879_g6463;SRR5204442_c1152_g1459;SRR5204441_c204_g277;tr|A0A0L8G4V5_PD	lcl|TRINITY_DN10045_c0_g1::TRINITY_DN10045_c0_g1_i1::g.4959::m.4959;SRR2047107_c7150_g7910;SRR3105558_c418_g510;lcl|TRINITY_DN10045_c0_g2::TRINITY_DN10045_c0_g2_i1::g.4960::m.4960;tr|A0A0L8G659_PD;SRR6349992_c6611_g6474;SRR3105321_c9879_g6463;SRR5204442_c1152_g1459;SRR5204441_c204_g277	20;17;16;15;13;12;11;10;10;4	20;17;16;15;13;12;11;10;10;4	20;17;16;15;13;12;11;10;10;4	lcl|TRINITY_DN10045_c0_g1::TRINITY_DN10045_c0_g1_i1::g.4959::m.4959;SRR2047107_c7150_g7910;SRR3105558_c418_g510;lcl|TRINITY_DN10045_c0_g2::TRINITY_DN10045_c0_g2_i1::g.4960::m.4960;tr|A0A0L8G659_PD;SRR6349992_c6611_g6474;SRR3105321_c9879_g6463;SRR5204442_c1	10	20	20	20	20	3	20	3	20	3	38	38	38	70.686	610	610;609;609;503;2392;609;390;614;614;154	3.55	5	12	36	18	1	9				3			0	176.91	38	4.9	4830600000	4777100000	53521000	115020000	113740000	1274300	295350000	82154000	94
	88	lcl|TRINITY_DN10055_c0_g1::TRINITY_DN10055_c0_g1_i1::g.4963::m.4963;SRR3105321_c3076_g2611	lcl|TRINITY_DN10055_c0_g1::TRINITY_DN10055_c0_g1_i1::g.4963::m.4963	4;1	4;1	4;1	lcl|TRINITY_DN10055_c0_g1::TRINITY_DN10055_c0_g1_i1::g.4963::m.4963	2	4	4	4	4	0	4	0	4	0	8.3	8.3	8.3	75.506	666	666;627	4.33		1		3		2							0	24.198	8.3	0	135230000	135230000	0	3977400	3977400	0	7940200	0	6
	89	lcl|TRINITY_DN10061_c0_g2_i1_frame_3_orf_3;tr|A0A0L8HZ91_PD;lcl|TRINITY_DN10061_c0_g1_i1_frame_3_orf_3;lcl|SRR2047107_c5707_frame_6_orf_2;SRR6349992_c3461_g3754;SRR3105321_c2334_g2048;lcl|SRR3105558_c4213_frame_2_orf_4	lcl|TRINITY_DN10061_c0_g2_i1_frame_3_orf_3;tr|A0A0L8HZ91_PD;lcl|TRINITY_DN10061_c0_g1_i1_frame_3_orf_3;lcl|SRR2047107_c5707_frame_6_orf_2;SRR6349992_c3461_g3754;SRR3105321_c2334_g2048;lcl|SRR3105558_c4213_frame_2_orf_4	2;1;1;1;1;1;1	2;1;1;1;1;1;1	2;1;1;1;1;1;1	lcl|TRINITY_DN10061_c0_g2_i1_frame_3_orf_3;tr|A0A0L8HZ91_PD;lcl|TRINITY_DN10061_c0_g1_i1_frame_3_orf_3;lcl|SRR2047107_c5707_frame_6_orf_2;SRR6349992_c3461_g3754;SRR3105321_c2334_g2048;lcl|SRR3105558_c4213_frame_2_orf_4	7	2	2	2	2	0	2	0	2	0	31.4	31.4	31.4	12.021	105	105;82;83;91;102;103;105	3.33		3		2		1							0	14.558	31.4	0	546410000	546410000	0	109280000	109280000	0	28714000	0	7
	90	lcl|TRINITY_DN10067_c0_g1::TRINITY_DN10067_c0_g1_i1::g.4987::m.4987	lcl|TRINITY_DN10067_c0_g1::TRINITY_DN10067_c0_g1_i1::g.4987::m.4987	1	1	1	lcl|TRINITY_DN10067_c0_g1::TRINITY_DN10067_c0_g1_i1::g.4987::m.4987	1	1	1	1	1	0	1	0	1	0	1.4	1.4	1.4	106.34	957	957	4		1				1							0.0035736	6.5224	1.4	0	24259000	24259000	0	495070	495070	0	994970	0	2
	91	SRR6349992_c1063_g1248;SRR3105558_c979_g1104;SRR3105321_c295_g345;lcl|TRINITY_DN10078_c0_g1::TRINITY_DN10078_c0_g1_i2::g.4985::m.4985;lcl|TRINITY_DN10078_c0_g1::TRINITY_DN10078_c0_g1_i1::g.4984::m.4984;tr|A0A0L8HXT9_PD;SRR680047_c161_g124;SRR2047107_c684_g933;lcl|TRINITY_DN10078_c0_g2_i1_frame_2_orf_1;tr|A0A1E1WES6_PD;SRR5204442_c663_g897;SRR5204441_c458_g572;SRR3105321_c10897_g6959;lcl|SRR634999…	SRR6349992_c1063_g1248;SRR3105558_c979_g1104;SRR3105321_c295_g345;lcl|TRINITY_DN10078_c0_g1::TRINITY_DN10078_c0_g1_i2::g.4985::m.4985;lcl|TRINITY_DN10078_c0_g1::TRINITY_DN10078_c0_g1_i1::g.4984::m.4984;tr|A0A0L8HXT9_PD;SRR680047_c161_g124;SRR2047107_c684_g933;lcl|TRINITY_DN10078_c0_g2_i1_frame_2_orf_1;tr|A0A1E1WES6_PD	7;7;7;7;7;6;6;6;4;4;3;3;2;1;1;1	7;7;7;7;7;6;6;6;4;4;3;3;2;1;1;1	7;7;7;7;7;6;6;6;4;4;3;3;2;1;1;1	SRR6349992_c1063_g1248;SRR3105558_c979_g1104;SRR3105321_c295_g345;lcl|TRINITY_DN10078_c0_g1::TRINITY_DN10078_c0_g1_i2::g.4985::m.4985;lcl|TRINITY_DN10078_c0_g1::TRINITY_DN10078_c0_g1_i1::g.4984::m.4984;tr|A0A0L8HXT9_PD;SRR680047_c161_g124;SRR2047107_c684_g	16	7	7	7	6	2	6	2	6	2	45.9	45.9	45.9	15.822	133	133;133;133;133;133;133;133;133;66;134;133;133;133;29;40;134	4.95		6		5		5				1	2		0	48.027	35.3	20.3	2872100000	2855700000	16368000	410300000	407960000	2338300	133860000	0	17
	92	SRR5204442_c18575_g12910;SRR5204441_c5930_g6112;SRR6349992_c10061_g8934;SRR3105558_c1209_g1339;SRR3105321_c3117_g2640;SRR2047107_c1703_g2228;lcl|TRINITY_DN10084_c0_g1::TRINITY_DN10084_c0_g1_i1::g.4914::m.4914;lcl|SRR3105321_c31682_frame_5_orf_1;tr|A0A0V1NRL5_PD;tr|A0A091E1E1_PD;Overall_4328|APD_2447|AP02447|Scolopendin;Overall_16714|DBAASP_770|874|Buforin_2;Overall_16720|DBAASP_776|880|Buforin_2;…	SRR5204442_c18575_g12910;SRR5204441_c5930_g6112;SRR6349992_c10061_g8934;SRR3105558_c1209_g1339;SRR3105321_c3117_g2640;SRR2047107_c1703_g2228;lcl|TRINITY_DN10084_c0_g1::TRINITY_DN10084_c0_g1_i1::g.4914::m.4914;lcl|SRR3105321_c31682_frame_5_orf_1;tr|A0A0V1NRL5_PD;tr|A0A091E1E1_PD	4;4;4;4;4;4;4;2;2;2;1;1;1;1;1;1;1;1;1;1;1;1;1;1;1;1;1;1	2;2;2;2;2;2;2;1;1;1;0;0;0;0;0;0;0;0;0;0;0;0;0;0;0;0;1;0	2;2;2;2;2;2;2;1;1;1;0;0;0;0;0;0;0;0;0;0;0;0;0;0;0;0;1;0	SRR5204442_c18575_g12910;SRR5204441_c5930_g6112;SRR6349992_c10061_g8934;SRR3105558_c1209_g1339;SRR3105321_c3117_g2640;SRR2047107_c1703_g2228;lcl|TRINITY_DN10084_c0_g1::TRINITY_DN10084_c0_g1_i1::g.4914::m.4914;lcl|SRR3105321_c31682_frame_5_orf_1;tr|A0A0V1NR	28	4	2	2	3	3	1	1	1	1	54.5	38.6	38.6	10.865	101	101;121;128;128;128;128;128;66;548;664;16;16;17;21;22;39;39;51;52;64;65;127;127;128;133;134;135;143	7.33		1								2			0	74.724	25.7	44.6	75550000	67427000	8123200	15110000	13485000	1624600	0	7026800	1
	93	lcl|TRINITY_DN10086_c0_g2::TRINITY_DN10086_c0_g2_i1::g.4945::m.4945;tr|A0A0L8FIK6_PD;SRR2047107_c1024_g1394;lcl|TRINITY_DN10086_c0_g1::TRINITY_DN10086_c0_g1_i1::g.4944::m.4944;SRR6349992_c9502_g8550;SRR3105558_c8295_g6787;SRR5204442_c611_g831;SRR5204441_c1356_g1753;SRR3105321_c934_g910	lcl|TRINITY_DN10086_c0_g2::TRINITY_DN10086_c0_g2_i1::g.4945::m.4945;tr|A0A0L8FIK6_PD;SRR2047107_c1024_g1394;lcl|TRINITY_DN10086_c0_g1::TRINITY_DN10086_c0_g1_i1::g.4944::m.4944;SRR6349992_c9502_g8550;SRR3105558_c8295_g6787	6;5;5;3;3;3;2;2;1	6;5;5;3;3;3;2;2;1	6;5;5;3;3;3;2;2;1	lcl|TRINITY_DN10086_c0_g2::TRINITY_DN10086_c0_g2_i1::g.4945::m.4945;tr|A0A0L8FIK6_PD;SRR2047107_c1024_g1394;lcl|TRINITY_DN10086_c0_g1::TRINITY_DN10086_c0_g1_i1::g.4944::m.4944;SRR6349992_c9502_g8550;SRR3105558_c8295_g6787	9	6	6	6	6	0	6	0	6	0	11.3	11.3	11.3	83.252	764	764;764;764;339;764;764;756;759;629	4.14		1	1	3		2							0	38.552	11.3	0	275750000	275750000	0	5867000	5867000	0	17384000	0	7
	94	lcl|TRINITY_DN10127_c0_g2::TRINITY_DN10127_c0_g2_i1::g.5048::m.5048;tr|A0A2I7NB29_PD;lcl|TRINITY_DN10127_c0_g1::TRINITY_DN10127_c0_g1_i1::g.5047::m.5047;SRR3105558_c2670_g2720	lcl|TRINITY_DN10127_c0_g2::TRINITY_DN10127_c0_g2_i1::g.5048::m.5048;tr|A0A2I7NB29_PD;lcl|TRINITY_DN10127_c0_g1::TRINITY_DN10127_c0_g1_i1::g.5047::m.5047;SRR3105558_c2670_g2720	2;2;2;1	2;2;2;1	2;2;2;1	lcl|TRINITY_DN10127_c0_g2::TRINITY_DN10127_c0_g2_i1::g.5048::m.5048;tr|A0A2I7NB29_PD;lcl|TRINITY_DN10127_c0_g1::TRINITY_DN10127_c0_g1_i1::g.5047::m.5047;SRR3105558_c2670_g2720	4	2	2	2	2	0	2	0	2	0	13.3	13.3	13.3	24.245	218	218;219;219;219	3			2										0	13.62	13.3	0	21651000	21651000	0	1804300	1804300	0	4776800	0	4
	95	lcl|TRINITY_DN10151_c0_g2::TRINITY_DN10151_c0_g2_i1::g.5058::m.5058;tr|A0A0L8HMS6_PD;SRR3105558_c2991_g3026;lcl|TRINITY_DN10151_c0_g1::TRINITY_DN10151_c0_g1_i1::g.5055::m.5055;lcl|TRINITY_DN10151_c0_g3::TRINITY_DN10151_c0_g3_i1::g.5060::m.5060;lcl|TRINITY_DN10151_c0_g1::TRINITY_DN10151_c0_g1_i1::g.5056::m.5056;SRR3105321_c3089_g2623;lcl|SRR6349992_c2224_frame_4_orf_21;lcl|SRR3105321_c25563_frame_…	lcl|TRINITY_DN10151_c0_g2::TRINITY_DN10151_c0_g2_i1::g.5058::m.5058;tr|A0A0L8HMS6_PD;SRR3105558_c2991_g3026;lcl|TRINITY_DN10151_c0_g1::TRINITY_DN10151_c0_g1_i1::g.5055::m.5055;lcl|TRINITY_DN10151_c0_g3::TRINITY_DN10151_c0_g3_i1::g.5060::m.5060	6;5;5;3;3;2;2;1;1;1;1	6;5;5;3;3;2;2;1;1;1;1	6;5;5;3;3;2;2;1;1;1;1	lcl|TRINITY_DN10151_c0_g2::TRINITY_DN10151_c0_g2_i1::g.5058::m.5058;tr|A0A0L8HMS6_PD;SRR3105558_c2991_g3026;lcl|TRINITY_DN10151_c0_g1::TRINITY_DN10151_c0_g1_i1::g.5055::m.5055;lcl|TRINITY_DN10151_c0_g3::TRINITY_DN10151_c0_g3_i1::g.5060::m.5060	11	6	6	6	6	0	6	0	6	0	21.8	21.8	21.8	48.261	445	445;434;459;275;280;159;187;51;73;124;135	3.33			4	2									0	55.109	21.8	0	222520000	222520000	0	10596000	10596000	0	29015000	0	7
	96	SRR5204441_c10326_g9167;SRR2047107_c6591_g7428;SRR5204442_c5991_g5921;SRR6349992_c11270_g9649;tr|A0A0L8HIV9_PD;SRR3105558_c7066_g6038;SRR3105321_c546_g569;lcl|TRINITY_DN10159_c0_g1::TRINITY_DN10159_c0_g1_i1::g.5062::m.5062	SRR5204441_c10326_g9167;SRR2047107_c6591_g7428;SRR5204442_c5991_g5921;SRR6349992_c11270_g9649;tr|A0A0L8HIV9_PD;SRR3105558_c7066_g6038;SRR3105321_c546_g569;lcl|TRINITY_DN10159_c0_g1::TRINITY_DN10159_c0_g1_i1::g.5062::m.5062	1;1;1;1;1;1;1;1	1;1;1;1;1;1;1;1	1;1;1;1;1;1;1;1	SRR5204441_c10326_g9167;SRR2047107_c6591_g7428;SRR5204442_c5991_g5921;SRR6349992_c11270_g9649;tr|A0A0L8HIV9_PD;SRR3105558_c7066_g6038;SRR3105321_c546_g569;lcl|TRINITY_DN10159_c0_g1::TRINITY_DN10159_c0_g1_i1::g.5062::m.5062	8	1	1	1	1	0	1	0	1	0	5.8	5.8	5.8	21.532	190	190;198;225;228;232;232;234;235	4				1									0.0040674	6.4146	5.8	0	3907600	3907600	0	355240	355240	0	283480	0	1
	97	lcl|TRINITY_DN10173_c0_g2_i1_frame_1_orf_6;lcl|TRINITY_DN10173_c0_g1_i1_frame_2_orf_4;SRR2047107_c4865_g5703;tr|A0A0L8GMT0_PD	lcl|TRINITY_DN10173_c0_g2_i1_frame_1_orf_6;lcl|TRINITY_DN10173_c0_g1_i1_frame_2_orf_4;SRR2047107_c4865_g5703;tr|A0A0L8GMT0_PD	2;2;2;2	2;2;2;2	2;2;2;2	lcl|TRINITY_DN10173_c0_g2_i1_frame_1_orf_6;lcl|TRINITY_DN10173_c0_g1_i1_frame_2_orf_4;SRR2047107_c4865_g5703;tr|A0A0L8GMT0_PD	4	2	2	2	2	0	2	0	2	0	30.9	30.9	30.9	9.8672	94	94;94;381;437	3.75		1	1	1		1							0	17.003	30.9	0	77098000	77098000	0	11014000	11014000	0	5037900	0	4
	98	lcl|TRINITY_DN10182_c0_g1::TRINITY_DN10182_c0_g1_i1::g.5030::m.5030;lcl|TRINITY_DN10182_c0_g2::TRINITY_DN10182_c0_g2_i1::g.5031::m.5031;tr|A0A0L8FMD3_PD;SRR2047107_c489_g683;SRR3105558_c1389_g1536	lcl|TRINITY_DN10182_c0_g1::TRINITY_DN10182_c0_g1_i1::g.5030::m.5030;lcl|TRINITY_DN10182_c0_g2::TRINITY_DN10182_c0_g2_i1::g.5031::m.5031	9;8;2;2;1	9;8;2;2;1	9;8;2;2;1	lcl|TRINITY_DN10182_c0_g1::TRINITY_DN10182_c0_g1_i1::g.5030::m.5030;lcl|TRINITY_DN10182_c0_g2::TRINITY_DN10182_c0_g2_i1::g.5031::m.5031	5	9	9	9	9	0	9	0	9	0	62.1	62.1	62.1	23.204	206	206;216;206;206;204	3.17	4	7	7	6	1	4							0	69.906	62.1	0	2867600000	2867600000	0	286760000	286760000	0	196570000	0	39
	99	lcl|TRINITY_DN10201_c0_g1::TRINITY_DN10201_c0_g1_i1::g.5110::m.5110;SRR3105558_c15950_g10828;SRR2047107_c20476_g15560;SRR6349992_c3716_g4000	lcl|TRINITY_DN10201_c0_g1::TRINITY_DN10201_c0_g1_i1::g.5110::m.5110	3;1;1;1	3;1;1;1	3;1;1;1	lcl|TRINITY_DN10201_c0_g1::TRINITY_DN10201_c0_g1_i1::g.5110::m.5110	4	3	3	3	3	0	3	0	3	0	8.5	8.5	8.5	56.002	494	494;119;433;808	3		3				1							0	16.475	8.5	0	72877000	72877000	0	2602700	2602700	0	2822800	0	4
	100	lcl|TRINITY_DN10202_c0_g1::TRINITY_DN10202_c0_g1_i1::g.5111::m.5111;tr|A0A0L8H4J0_PD;SRR2047107_c469_g656	lcl|TRINITY_DN10202_c0_g1::TRINITY_DN10202_c0_g1_i1::g.5111::m.5111	7;1;1	7;1;1	7;1;1	lcl|TRINITY_DN10202_c0_g1::TRINITY_DN10202_c0_g1_i1::g.5111::m.5111	3	7	7	7	7	0	7	0	7	0	41.2	41.2	41.2	18.034	160	160;160;160	3.68	1	6	3	6	1	5							0	46.662	41.2	0	5175000000	5175000000	0	517500000	517500000	0	336430000	0	45
	101	lcl|TRINITY_DN10203_c0_g1::TRINITY_DN10203_c0_g1_i1::g.5136::m.5136	lcl|TRINITY_DN10203_c0_g1::TRINITY_DN10203_c0_g1_i1::g.5136::m.5136	2	1	1	lcl|TRINITY_DN10203_c0_g1::TRINITY_DN10203_c0_g1_i1::g.5136::m.5136	1	2	1	1	2	0	1	0	1	0	6.6	2.6	2.6	61.536	543	543	2		1											0.0025381	6.8754	6.6	0	124970000	124970000	0	4806700	4806700	0	4629200	0	1
	102	lcl|TRINITY_DN10203_c1_g1::TRINITY_DN10203_c1_g1_i1::g.5137::m.5137	lcl|TRINITY_DN10203_c1_g1::TRINITY_DN10203_c1_g1_i1::g.5137::m.5137	3	2	2	lcl|TRINITY_DN10203_c1_g1::TRINITY_DN10203_c1_g1_i1::g.5137::m.5137	1	3	2	2	3	0	2	0	2	0	13.7	9	9	31.359	278	278	3.5		2	1	2		1							0	11.207	13.7	0	474790000	474790000	0	33913000	33913000	0	23905000	0	6
	103	lcl|TRINITY_DN10203_c2_g1::TRINITY_DN10203_c2_g1_i1::g.5138::m.5138	lcl|TRINITY_DN10203_c2_g1::TRINITY_DN10203_c2_g1_i1::g.5138::m.5138	4	4	3	lcl|TRINITY_DN10203_c2_g1::TRINITY_DN10203_c2_g1_i1::g.5138::m.5138	1	4	4	3	4	0	4	0	3	0	32.5	32.5	26.3	24.077	209	209	2.67		4		2									0	26.251	32.5	0	383580000	383580000	0	38358000	38358000	0	17687000	0	6
	104	SRR3105321_c1492_g1385;tr|A0A0L8GJ55_PD;SRR6349992_c1546_g1793;SRR3105558_c265_g332;SRR2047107_c1019_g1386;lcl|TRINITY_DN10207_c0_g1::TRINITY_DN10207_c0_g1_i1::g.5120::m.5120;SRR5204442_c96_g124;SRR5204441_c186_g248;SRR3105321_c3247_g2714;tr|A0A0X3NTJ0_PD;tr|T2MEV1_PD;tr|A0A183TQS7_PD;SRR725937_c330_g199;SRR3105558_c13686_g9776;SRR6349992_c4364_g4591;tr|A0A146U5L0_PD;SRR2047107_c32919_g19144;tr|A…	SRR3105321_c1492_g1385;tr|A0A0L8GJ55_PD;SRR6349992_c1546_g1793;SRR3105558_c265_g332;SRR2047107_c1019_g1386;lcl|TRINITY_DN10207_c0_g1::TRINITY_DN10207_c0_g1_i1::g.5120::m.5120;SRR5204442_c96_g124;SRR5204441_c186_g248;SRR3105321_c3247_g2714;tr|A0A0X3NTJ0_PD;tr|T2MEV1_PD;tr|A0A183TQS7_PD;SRR725937_c330_g199	23;23;23;23;23;23;18;18;17;15;15;15;14;9;9;8;7;7;7;6;6;6;5;4;4;4;4;3;3;2;2;2;2;2;1;1;1;1	23;23;23;23;23;23;18;18;17;15;15;15;14;9;9;8;7;7;7;6;6;6;5;4;4;4;4;3;3;2;2;2;2;2;1;1;1;1	0;0;0;0;0;0;0;0;0;0;0;0;0;0;0;0;0;0;0;0;0;0;0;0;0;0;0;0;0;0;0;0;0;0;0;0;0;0	SRR3105321_c1492_g1385;tr|A0A0L8GJ55_PD;SRR6349992_c1546_g1793;SRR3105558_c265_g332;SRR2047107_c1019_g1386;lcl|TRINITY_DN10207_c0_g1::TRINITY_DN10207_c0_g1_i1::g.5120::m.5120;SRR5204442_c96_g124;SRR5204441_c186_g248;SRR3105321_c3247_g2714;tr|A0A0X3NTJ0_PD;	38	23	23	0	21	8	21	8	0	0	53.5	53.5	0	45.574	415	415;444;444;444;444;444;298;298;266;444;450;451;190;114;485;446;354;417;558;89;111;213;150;69;294;465;536;76;429;77;87;91;118;159;62;88;92;446	4.43	3	18	15	28	1	14	1			10	1		0	252.5	49.4	21.9	24426000000	23923000000	502800000	1221300000	1196200000	25140000	1714700000	816930000	136
	105	SRR2047107_c4046_g4861;lcl|TRINITY_DN10214_c0_g1::TRINITY_DN10214_c0_g1_i1::g.5097::m.5097;SRR3105558_c1685_g1813;SRR6349992_c1949_g2210;SRR3105321_c2253_g1993;lcl|TRINITY_DN10214_c0_g2::TRINITY_DN10214_c0_g2_i1::g.5099::m.5099;SRR5204441_c1397_g1798;SRR5204442_c1610_g1984;tr|A0A1E1XFN5_PD	SRR2047107_c4046_g4861;lcl|TRINITY_DN10214_c0_g1::TRINITY_DN10214_c0_g1_i1::g.5097::m.5097;SRR3105558_c1685_g1813;SRR6349992_c1949_g2210;SRR3105321_c2253_g1993;lcl|TRINITY_DN10214_c0_g2::TRINITY_DN10214_c0_g2_i1::g.5099::m.5099;SRR5204441_c1397_g1798;SRR5204442_c1610_g1984;tr|A0A1E1XFN5_PD	2;2;2;2;2;2;1;1;1	2;2;2;2;2;2;1;1;1	2;2;2;2;2;2;1;1;1	SRR2047107_c4046_g4861;lcl|TRINITY_DN10214_c0_g1::TRINITY_DN10214_c0_g1_i1::g.5097::m.5097;SRR3105558_c1685_g1813;SRR6349992_c1949_g2210;SRR3105321_c2253_g1993;lcl|TRINITY_DN10214_c0_g2::TRINITY_DN10214_c0_g2_i1::g.5099::m.5099;SRR5204441_c1397_g1798;SRR52	9	2	2	2	2	0	2	0	2	0	9.4	9.4	9.4	33.614	297	297;297;301;310;310;351;117;118;461	3.5			1	1									0	11.434	9.4	0	55104000	55104000	0	5510400	5510400	0	5249800	0	1
	106	lcl|TRINITY_DN10233_c0_g1::TRINITY_DN10233_c0_g1_i1::g.5105::m.5105	lcl|TRINITY_DN10233_c0_g1::TRINITY_DN10233_c0_g1_i1::g.5105::m.5105	6	6	6	lcl|TRINITY_DN10233_c0_g1::TRINITY_DN10233_c0_g1_i1::g.5105::m.5105	1	6	6	6	6	0	6	0	6	0	37.2	37.2	37.2	22.477	196	196	2.9	1	6		1		2							0	40.551	37.2	0	2341200000	2341200000	0	212840000	212840000	0	95430000	0	12
	107	lcl|TRINITY_DN10233_c0_g2::TRINITY_DN10233_c0_g2_i1::g.5106::m.5106;SRR2047107_c145_g210	lcl|TRINITY_DN10233_c0_g2::TRINITY_DN10233_c0_g2_i1::g.5106::m.5106	3;1	3;1	3;1	lcl|TRINITY_DN10233_c0_g2::TRINITY_DN10233_c0_g2_i1::g.5106::m.5106	2	3	3	3	3	0	3	0	3	0	16.8	16.8	16.8	22.508	196	196;168	2.83	1	3		1		1							0	19.465	16.8	0	506450000	506450000	0	50645000	50645000	0	21942000	0	8
	108	SRR6349992_c126_g167;SRR3105558_c1099_g1223;SRR2047107_c136_g197;lcl|TRINITY_DN10239_c0_g1::TRINITY_DN10239_c0_g1_i2::g.5122::m.5122;SRR3105321_c184_g213;tr|A0A0L8H8U9_PD;lcl|TRINITY_DN10239_c0_g1::TRINITY_DN10239_c0_g1_i1::g.5121::m.5121;SRR5204441_c4426_g4821;tr|A0A2I0UR86_PD;tr|V8NNK8_PD;SRR5204442_c5287_g5379;tr|A0A1B0FBA1_PD	SRR6349992_c126_g167;SRR3105558_c1099_g1223;SRR2047107_c136_g197;lcl|TRINITY_DN10239_c0_g1::TRINITY_DN10239_c0_g1_i2::g.5122::m.5122;SRR3105321_c184_g213;tr|A0A0L8H8U9_PD;lcl|TRINITY_DN10239_c0_g1::TRINITY_DN10239_c0_g1_i1::g.5121::m.5121;SRR5204441_c4426_g4821;tr|A0A2I0UR86_PD	7;7;7;7;7;7;7;5;5;3;2;2	7;7;7;7;7;7;7;5;5;3;2;2	4;4;4;4;4;4;4;4;2;2;2;1	SRR6349992_c126_g167;SRR3105558_c1099_g1223;SRR2047107_c136_g197;lcl|TRINITY_DN10239_c0_g1::TRINITY_DN10239_c0_g1_i2::g.5122::m.5122;SRR3105321_c184_g213;tr|A0A0L8H8U9_PD;lcl|TRINITY_DN10239_c0_g1::TRINITY_DN10239_c0_g1_i1::g.5121::m.5121;SRR5204441_c4426_	12	7	7	4	7	1	7	1	4	1	35.7	35.7	24.3	21.128	185	185;185;185;185;189;206;206;190;923;1047;112;931	3.44	2	5	5	3		2					1		0	46.121	35.7	5.9	1111200000	1109000000	2236900	101020000	100820000	203350	66543000	0	29
	109	SRR3105321_c5462_g4153;SRR3105558_c3233_g3228;SRR6349992_c15924_g12111;SRR2047107_c3703_g4493;lcl|TRINITY_DN10245_c0_g2::TRINITY_DN10245_c0_g2_i1::g.5167::m.5167	SRR3105321_c5462_g4153;SRR3105558_c3233_g3228;SRR6349992_c15924_g12111;SRR2047107_c3703_g4493;lcl|TRINITY_DN10245_c0_g2::TRINITY_DN10245_c0_g2_i1::g.5167::m.5167	1;1;1;1;1	1;1;1;1;1	1;1;1;1;1	SRR3105321_c5462_g4153;SRR3105558_c3233_g3228;SRR6349992_c15924_g12111;SRR2047107_c3703_g4493;lcl|TRINITY_DN10245_c0_g2::TRINITY_DN10245_c0_g2_i1::g.5167::m.5167	5	1	1	1	1	0	1	0	1	0	5.7	5.7	5.7	38.242	333	333;571;589;589;589	2		1											0.0056625	6.2871	5.7	0	27477000	27477000	0	1373800	1373800	0	1017800	0	1
	110	tr|A0A0L8G3F2_PD;SRR3105558_c7866_g6558;lcl|TRINITY_DN10252_c0_g1::TRINITY_DN10252_c0_g1_i1::g.5165::m.5165;SRR2047107_c3110_g3868;SRR3105321_c25367_g12062;SRR6349992_c31871_g17495;SRR6349992_c37254_g18781;SRR3105321_c2109_g1887	tr|A0A0L8G3F2_PD;SRR3105558_c7866_g6558;lcl|TRINITY_DN10252_c0_g1::TRINITY_DN10252_c0_g1_i1::g.5165::m.5165;SRR2047107_c3110_g3868	3;3;3;3;1;1;1;1	3;3;3;3;1;1;1;1	3;3;3;3;1;1;1;1	tr|A0A0L8G3F2_PD;SRR3105558_c7866_g6558;lcl|TRINITY_DN10252_c0_g1::TRINITY_DN10252_c0_g1_i1::g.5165::m.5165;SRR2047107_c3110_g3868	8	3	3	3	3	0	3	0	3	0	8.5	8.5	8.5	44.854	402	402;421;428;431;99;161;225;329	4.5		1		1		2							0	19.298	8.5	0	195970000	195970000	0	15074000	15074000	0	10564000	0	4
	111	lcl|TRINITY_DN10261_c1_g1::TRINITY_DN10261_c1_g1_i1::g.5190::m.5190;tr|A0A0L8I9Y5_PD;SRR2047107_c2988_g3741;SRR3105558_c1306_g1448;SRR6349992_c3993_g4260;SRR3105321_c2998_g2554	lcl|TRINITY_DN10261_c1_g1::TRINITY_DN10261_c1_g1_i1::g.5190::m.5190;tr|A0A0L8I9Y5_PD;SRR2047107_c2988_g3741	5;3;3;2;1;1	5;3;3;2;1;1	5;3;3;2;1;1	lcl|TRINITY_DN10261_c1_g1::TRINITY_DN10261_c1_g1_i1::g.5190::m.5190;tr|A0A0L8I9Y5_PD;SRR2047107_c2988_g3741	6	5	5	5	5	0	5	0	5	0	18.2	18.2	18.2	38.258	329	329;328;328;332;223;335	4		1	2	3		2							0	33.747	18.2	0	905810000	905810000	0	53283000	53283000	0	57788000	0	7
	112	lcl|TRINITY_DN10263_c0_g2::TRINITY_DN10263_c0_g2_i1::g.5170::m.5170;SRR2047107_c244_g350;SRR3105558_c397_g479;SRR680047_c674_g396;lcl|SRR725937_c458_frame_2_orf_2;lcl|SRR725937_c458_frame_3_orf_2;lcl|SRR725938_c414_frame_6_orf_2;SRR6349992_c30_g41;SRR3105321_c140_g172	lcl|TRINITY_DN10263_c0_g2::TRINITY_DN10263_c0_g2_i1::g.5170::m.5170	12;5;3;2;1;1;1;1;1	12;5;3;2;1;1;1;1;1	10;3;3;2;1;1;1;1;1	lcl|TRINITY_DN10263_c0_g2::TRINITY_DN10263_c0_g2_i1::g.5170::m.5170	9	12	12	10	10	3	10	3	8	2	44.1	44.1	36.7	31.849	286	286;255;255;106;109;113;144;255;255	4.66		3	6	11		6				2	1		0	79.673	38.5	9.8	2707500000	2647100000	60420000	180500000	176470000	4028000	165820000	0	42
	113	tr|A0A0L8IAM3_PD;SRR3105558_c167_g225;SRR3105321_c687_g708;SRR2047107_c3320_g4092;lcl|TRINITY_DN10266_c0_g1::TRINITY_DN10266_c0_g1_i1::g.5146::m.5146;tr|H2RN89_PD;tr|L8Y053_PD;lcl|SRR725937_c421_frame_6_orf_1	tr|A0A0L8IAM3_PD;SRR3105558_c167_g225;SRR3105321_c687_g708;SRR2047107_c3320_g4092;lcl|TRINITY_DN10266_c0_g1::TRINITY_DN10266_c0_g1_i1::g.5146::m.5146;tr|H2RN89_PD;tr|L8Y053_PD;lcl|SRR725937_c421_frame_6_orf_1	7;7;7;7;7;5;5;4	7;7;7;7;7;5;5;4	2;2;2;2;2;0;0;2	tr|A0A0L8IAM3_PD;SRR3105558_c167_g225;SRR3105321_c687_g708;SRR2047107_c3320_g4092;lcl|TRINITY_DN10266_c0_g1::TRINITY_DN10266_c0_g1_i1::g.5146::m.5146;tr|H2RN89_PD;tr|L8Y053_PD;lcl|SRR725937_c421_frame_6_orf_1	8	7	7	2	7	0	7	0	2	0	41.4	41.4	15.2	23.451	210	210;210;210;210;210;228;1051;96	3.15		6	2	3	1	1							0	120.63	41.4	0	1911500000	1911500000	0	127430000	127430000	0	122700000	0	19
	114	lcl|TRINITY_DN10277_c0_g1::TRINITY_DN10277_c0_g1_i1::g.5101::m.5101;tr|A0A0L8I7J4_PD;SRR3105558_c1967_g2092;SRR2047107_c2532_g3216;SRR680047_c668_g393	lcl|TRINITY_DN10277_c0_g1::TRINITY_DN10277_c0_g1_i1::g.5101::m.5101	3;1;1;1;1	3;1;1;1;1	3;1;1;1;1	lcl|TRINITY_DN10277_c0_g1::TRINITY_DN10277_c0_g1_i1::g.5101::m.5101	5	3	3	3	3	1	3	1	3	1	25.5	25.5	25.5	22.019	192	192;192;192;192;201	3.73		3	3	4						1			0	34.77	25.5	8.9	1529400000	1498700000	30701000	169930000	166520000	3411300	96359000	0	24
	115	lcl|TRINITY_DN10291_c0_g1::TRINITY_DN10291_c0_g1_i1::g.5202::m.5202;lcl|TRINITY_DN10291_c0_g1::TRINITY_DN10291_c0_g1_i3::g.5204::m.5204;lcl|TRINITY_DN10291_c0_g1::TRINITY_DN10291_c0_g1_i4::g.5205::m.5205;lcl|TRINITY_DN10291_c0_g1::TRINITY_DN10291_c0_g1_i2::g.5203::m.5203;SRR2047107_c1978_g2556;tr|A0A0L8HYZ4_PD;SRR3105558_c1950_g2080;SRR3105321_c7215_g5124	lcl|TRINITY_DN10291_c0_g1::TRINITY_DN10291_c0_g1_i1::g.5202::m.5202;lcl|TRINITY_DN10291_c0_g1::TRINITY_DN10291_c0_g1_i3::g.5204::m.5204;lcl|TRINITY_DN10291_c0_g1::TRINITY_DN10291_c0_g1_i4::g.5205::m.5205;lcl|TRINITY_DN10291_c0_g1::TRINITY_DN10291_c0_g1_i2::g.5203::m.5203;SRR2047107_c1978_g2556	7;7;7;7;4;2;2;1	7;7;7;7;4;2;2;1	7;7;7;7;4;2;2;1	lcl|TRINITY_DN10291_c0_g1::TRINITY_DN10291_c0_g1_i1::g.5202::m.5202;lcl|TRINITY_DN10291_c0_g1::TRINITY_DN10291_c0_g1_i3::g.5204::m.5204;lcl|TRINITY_DN10291_c0_g1::TRINITY_DN10291_c0_g1_i4::g.5205::m.5205;lcl|TRINITY_DN10291_c0_g1::TRINITY_DN10291_c0_g1_i2:	8	7	7	7	7	0	7	0	7	0	15.8	15.8	15.8	84.099	734	734;750;762;778;752;193;632;707	2.25	1	5	1	1									0	47.388	15.8	0	275540000	275540000	0	6888400	6888400	0	12316000	0	9
	116	lcl|TRINITY_DN10319_c1_g1::TRINITY_DN10319_c1_g1_i1::g.5241::m.5241;SRR2047107_c7_g4;tr|A0A0L8GWF0_PD;SRR3105558_c1760_g1889	lcl|TRINITY_DN10319_c1_g1::TRINITY_DN10319_c1_g1_i1::g.5241::m.5241;SRR2047107_c7_g4;tr|A0A0L8GWF0_PD	3;2;2;1	3;2;2;1	3;2;2;1	lcl|TRINITY_DN10319_c1_g1::TRINITY_DN10319_c1_g1_i1::g.5241::m.5241;SRR2047107_c7_g4;tr|A0A0L8GWF0_PD	4	3	3	3	3	0	3	0	3	0	9.7	9.7	9.7	38.673	350	350;383;494;205	4				3									0	18.563	9.7	0	80748000	80748000	0	3845200	3845200	0	5858100	0	3
	117	SRR3105321_c11672_g7309;lcl|TRINITY_DN10347_c0_g1::TRINITY_DN10347_c0_g1_i1::g.5254::m.5254;SRR6349992_c9711_g8700;SRR2047107_c5033_g5851	SRR3105321_c11672_g7309;lcl|TRINITY_DN10347_c0_g1::TRINITY_DN10347_c0_g1_i1::g.5254::m.5254;SRR6349992_c9711_g8700;SRR2047107_c5033_g5851	1;1;1;1	1;1;1;1	1;1;1;1	SRR3105321_c11672_g7309;lcl|TRINITY_DN10347_c0_g1::TRINITY_DN10347_c0_g1_i1::g.5254::m.5254;SRR6349992_c9711_g8700;SRR2047107_c5033_g5851	4	1	1	1	1	0	1	0	1	0	4.5	4.5	4.5	35.613	312	312;411;500;500	2		1											0	13.46	4.5	0	25066000	25066000	0	2088800	2088800	0	928490	0	0
	118	lcl|TRINITY_DN10374_c0_g2::TRINITY_DN10374_c0_g2_i1::g.5279::m.5279	lcl|TRINITY_DN10374_c0_g2::TRINITY_DN10374_c0_g2_i1::g.5279::m.5279	1	1	1	lcl|TRINITY_DN10374_c0_g2::TRINITY_DN10374_c0_g2_i1::g.5279::m.5279	1	1	1	1	1	0	1	0	1	0	2.8	2.8	2.8	51.446	468	468	3			1										0.0025526	6.8895	2.8	0	14123000	14123000	0	564900	564900	0	3115800	0	1
	119	SRR6349992_c268_g336;SRR5204442_c983_g1263;SRR5204441_c664_g854;SRR3105558_c7382_g6239;SRR2047107_c237_g346;lcl|TRINITY_DN10376_c0_g1::TRINITY_DN10376_c0_g1_i1::g.5230::m.5230;SRR3105321_c910_g886;tr|F7FH09_PD;tr|A0A090LNS9_PD;tr|T1JGX9_PD;lcl|SRR5204442_c9658_frame_1_orf_1	SRR6349992_c268_g336;SRR5204442_c983_g1263;SRR5204441_c664_g854;SRR3105558_c7382_g6239;SRR2047107_c237_g346;lcl|TRINITY_DN10376_c0_g1::TRINITY_DN10376_c0_g1_i1::g.5230::m.5230;SRR3105321_c910_g886;tr|F7FH09_PD;tr|A0A090LNS9_PD;tr|T1JGX9_PD	3;3;3;3;3;3;3;2;2;2;1	2;2;2;2;2;2;2;1;1;1;0	2;2;2;2;2;2;2;1;1;1;0	SRR6349992_c268_g336;SRR5204442_c983_g1263;SRR5204441_c664_g854;SRR3105558_c7382_g6239;SRR2047107_c237_g346;lcl|TRINITY_DN10376_c0_g1::TRINITY_DN10376_c0_g1_i1::g.5230::m.5230;SRR3105321_c910_g886;tr|F7FH09_PD;tr|A0A090LNS9_PD;tr|T1JGX9_PD	11	3	2	2	3	0	2	0	2	0	16.4	12.8	12.8	24.918	219	219;219;219;219;219;219;283;299;346;736;76	3.33	1		1			1							0	12.463	16.4	0	55987000	55987000	0	4306700	4306700	0	4183400	0	3
	120	lcl|TRINITY_DN10379_c0_g1_i1_frame_3_orf_1;lcl|TRINITY_DN10379_c0_g2::TRINITY_DN10379_c0_g2_i1::g.5283::m.5283	lcl|TRINITY_DN10379_c0_g1_i1_frame_3_orf_1;lcl|TRINITY_DN10379_c0_g2::TRINITY_DN10379_c0_g2_i1::g.5283::m.5283	1;1	1;1	1;1	lcl|TRINITY_DN10379_c0_g1_i1_frame_3_orf_1;lcl|TRINITY_DN10379_c0_g2::TRINITY_DN10379_c0_g2_i1::g.5283::m.5283	2	1	1	1	1	0	1	0	1	0	18.8	18.8	18.8	8.1913	69	69;118	4				1									0.0097455	6.0468	18.8	0	33840000	33840000	0	11280000	11280000	0	2455000	0	1
	121	lcl|TRINITY_DN104_c0_g1::TRINITY_DN104_c0_g1_i1::g.51::m.51	lcl|TRINITY_DN104_c0_g1::TRINITY_DN104_c0_g1_i1::g.51::m.51	8	8	8	lcl|TRINITY_DN104_c0_g1::TRINITY_DN104_c0_g1_i1::g.51::m.51	1	8	8	8	8	2	8	2	8	2	43.8	43.8	43.8	31.39	281	281	4.65		5	1	10		8				2			0	71.747	43.8	12.1	5291800000	5197800000	93975000	377980000	371270000	6712500	270190000	115770000	29
	122	lcl|TRINITY_DN10442_c0_g1::TRINITY_DN10442_c0_g1_i1::g.5321::m.5321	lcl|TRINITY_DN10442_c0_g1::TRINITY_DN10442_c0_g1_i1::g.5321::m.5321	2	2	2	lcl|TRINITY_DN10442_c0_g1::TRINITY_DN10442_c0_g1_i1::g.5321::m.5321	1	2	2	2	2	0	2	0	2	0	7.8	7.8	7.8	41.439	358	358	4		1		1		1							0	11.844	7.8	0	160090000	160090000	0	11435000	11435000	0	7989000	0	3
	123	lcl|TRINITY_DN10463_c0_g1::TRINITY_DN10463_c0_g1_i1::g.5383::m.5383	lcl|TRINITY_DN10463_c0_g1::TRINITY_DN10463_c0_g1_i1::g.5383::m.5383	8	8	1	lcl|TRINITY_DN10463_c0_g1::TRINITY_DN10463_c0_g1_i1::g.5383::m.5383	1	8	8	1	8	0	8	0	1	0	57.9	57.9	10	16.044	140	140	3.71	1	5	2	4		5							0	52.532	57.9	0	1074700000	1074700000	0	119420000	119420000	0	58224000	0	17
	124	tr|A0A0L8GS78_PD;SRR6349992_c11537_g9799;SRR3105558_c497_g586;SRR3105321_c2126_g1899;SRR2047107_c10673_g10583;lcl|TRINITY_DN10486_c0_g1::TRINITY_DN10486_c0_g1_i1::g.5396::m.5396;SRR5204442_c789_g1032;SRR5204441_c814_g1031	tr|A0A0L8GS78_PD;SRR6349992_c11537_g9799;SRR3105558_c497_g586;SRR3105321_c2126_g1899;SRR2047107_c10673_g10583;lcl|TRINITY_DN10486_c0_g1::TRINITY_DN10486_c0_g1_i1::g.5396::m.5396;SRR5204442_c789_g1032;SRR5204441_c814_g1031	5;5;5;5;5;5;3;3	5;5;5;5;5;5;3;3	5;5;5;5;5;5;3;3	tr|A0A0L8GS78_PD;SRR6349992_c11537_g9799;SRR3105558_c497_g586;SRR3105321_c2126_g1899;SRR2047107_c10673_g10583;lcl|TRINITY_DN10486_c0_g1::TRINITY_DN10486_c0_g1_i1::g.5396::m.5396;SRR5204442_c789_g1032;SRR5204441_c814_g1031	8	5	5	5	5	0	5	0	5	0	14.4	14.4	14.4	51.379	473	473;473;473;473;473;480;473;473	2.71	1	2	2	2									0	32.719	14.4	0	154510000	154510000	0	7023100	7023100	0	15133000	0	8
	125	lcl|TRINITY_DN10529_c1_g1::TRINITY_DN10529_c1_g1_i1::g.5448::m.5448;SRR3105321_c20495_g10569;tr|A0A0L8IDX1_PD;SRR2047107_c12819_g11977;SRR6349992_c2719_g3014	lcl|TRINITY_DN10529_c1_g1::TRINITY_DN10529_c1_g1_i1::g.5448::m.5448;SRR3105321_c20495_g10569;tr|A0A0L8IDX1_PD;SRR2047107_c12819_g11977;SRR6349992_c2719_g3014	1;1;1;1;1	1;1;1;1;1	1;1;1;1;1	lcl|TRINITY_DN10529_c1_g1::TRINITY_DN10529_c1_g1_i1::g.5448::m.5448;SRR3105321_c20495_g10569;tr|A0A0L8IDX1_PD;SRR2047107_c12819_g11977;SRR6349992_c2719_g3014	5	1	1	1	1	0	1	0	1	0	10.3	10.3	10.3	16.135	146	146;159;227;945;1198	5				1		1							0.0031153	6.8118	10.3	0	67164000	67164000	0	7462700	7462700	0	3719800	0	2
	126	SRR725937_c296_g180;SRR6349992_c1779_g2020;SRR3105558_c230_g291;SRR3105321_c270_g317;lcl|TRINITY_DN10545_c0_g1::TRINITY_DN10545_c0_g1_i1::g.5417::m.5417;lcl|SRR725780_c468_frame_1_orf_1;SRR680047_c410_g267;SRR5204442_c3759_g4096;SRR5204441_c225_g306;SRR3105321_c8566_g5828;tr|A0A0L8GU19_PD;SRR2047107_c429_g604;tr|A0A085MPB4_PD	SRR725937_c296_g180;SRR6349992_c1779_g2020;SRR3105558_c230_g291;SRR3105321_c270_g317;lcl|TRINITY_DN10545_c0_g1::TRINITY_DN10545_c0_g1_i1::g.5417::m.5417;lcl|SRR725780_c468_frame_1_orf_1;SRR680047_c410_g267;SRR5204442_c3759_g4096;SRR5204441_c225_g306;SRR3105321_c8566_g5828;tr|A0A0L8GU19_PD;SRR2047107_c429_g604	3;3;3;3;3;2;2;2;2;2;2;2;1	3;3;3;3;3;2;2;2;2;2;2;2;1	3;3;3;3;3;2;2;2;2;2;2;2;1	SRR725937_c296_g180;SRR6349992_c1779_g2020;SRR3105558_c230_g291;SRR3105321_c270_g317;lcl|TRINITY_DN10545_c0_g1::TRINITY_DN10545_c0_g1_i1::g.5417::m.5417;lcl|SRR725780_c468_frame_1_orf_1;SRR680047_c410_g267;SRR5204442_c3759_g4096;SRR5204441_c225_g306;SRR310	13	3	3	3	3	0	3	0	3	0	23.6	23.6	23.6	17.597	165	165;165;165;165;165;82;128;165;165;165;184;184;953	3.82		3	2	2	2	2							0	48.103	23.6	0	1548500000	1548500000	0	221220000	221220000	0	119560000	0	20
	127	lcl|TRINITY_DN10563_c0_g1::TRINITY_DN10563_c0_g1_i2::g.5480::m.5480;lcl|TRINITY_DN10563_c0_g1::TRINITY_DN10563_c0_g1_i4::g.5482::m.5482;lcl|TRINITY_DN10563_c0_g1::TRINITY_DN10563_c0_g1_i3::g.5481::m.5481;lcl|TRINITY_DN10563_c0_g1::TRINITY_DN10563_c0_g1_i5::g.5483::m.5483;lcl|TRINITY_DN10563_c0_g1_i1_frame_4_orf_1;SRR6349992_c14785_g11581	lcl|TRINITY_DN10563_c0_g1::TRINITY_DN10563_c0_g1_i2::g.5480::m.5480;lcl|TRINITY_DN10563_c0_g1::TRINITY_DN10563_c0_g1_i4::g.5482::m.5482;lcl|TRINITY_DN10563_c0_g1::TRINITY_DN10563_c0_g1_i3::g.5481::m.5481;lcl|TRINITY_DN10563_c0_g1::TRINITY_DN10563_c0_g1_i5::g.5483::m.5483;lcl|TRINITY_DN10563_c0_g1_i1_frame_4_orf_1;SRR6349992_c14785_g11581	2;2;2;2;1;1	2;2;2;2;1;1	2;2;2;2;1;1	lcl|TRINITY_DN10563_c0_g1::TRINITY_DN10563_c0_g1_i2::g.5480::m.5480;lcl|TRINITY_DN10563_c0_g1::TRINITY_DN10563_c0_g1_i4::g.5482::m.5482;lcl|TRINITY_DN10563_c0_g1::TRINITY_DN10563_c0_g1_i3::g.5481::m.5481;lcl|TRINITY_DN10563_c0_g1::TRINITY_DN10563_c0_g1_i5:	6	2	2	2	2	0	2	0	2	0	27	27	27	12.541	115	115;121;128;134;73;230	3			2										0	17.378	27	0	13220000	13220000	0	1888500	1888500	0	2916600	0	2
	128	lcl|TRINITY_DN10565_c0_g1::TRINITY_DN10565_c0_g1_i1::g.5468::m.5468;tr|A0A0L8H797_PD;SRR2047107_c2361_g3006;SRR3105558_c3486_g3462;SRR6349992_c1502_g1744;SRR3105321_c1684_g1524;lcl|SRR680047_c139_frame_2_orf_13	lcl|TRINITY_DN10565_c0_g1::TRINITY_DN10565_c0_g1_i1::g.5468::m.5468;tr|A0A0L8H797_PD;SRR2047107_c2361_g3006;SRR3105558_c3486_g3462;SRR6349992_c1502_g1744;SRR3105321_c1684_g1524	6;5;5;4;3;3;1	6;5;5;4;3;3;1	6;5;5;4;3;3;1	lcl|TRINITY_DN10565_c0_g1::TRINITY_DN10565_c0_g1_i1::g.5468::m.5468;tr|A0A0L8H797_PD;SRR2047107_c2361_g3006;SRR3105558_c3486_g3462;SRR6349992_c1502_g1744;SRR3105321_c1684_g1524	7	6	6	6	6	0	6	0	6	0	47.9	47.9	47.9	15.616	140	140;140;170;140;167;170;39	2.54	3	2	6	2									0	44.982	47.9	0	1914300000	1914300000	0	239290000	239290000	0	224050000	0	45
	129	lcl|TRINITY_DN10576_c0_g1::TRINITY_DN10576_c0_g1_i1::g.5487::m.5487;SRR2047107_c14835_g13134;tr|A0A0L8HZ41_PD;SRR3105321_c15530_g8895;SRR6349992_c11166_g9578	lcl|TRINITY_DN10576_c0_g1::TRINITY_DN10576_c0_g1_i1::g.5487::m.5487;SRR2047107_c14835_g13134	10;6;3;1;1	10;6;3;1;1	10;6;3;1;1	lcl|TRINITY_DN10576_c0_g1::TRINITY_DN10576_c0_g1_i1::g.5487::m.5487;SRR2047107_c14835_g13134	5	10	10	10	10	0	10	0	10	0	19.9	19.9	19.9	79.771	693	693;693;365;276;694	3.6		7		10		3							0	66.569	19.9	0	877960000	877960000	0	26605000	26605000	0	50962000	0	21
	130	lcl|TRINITY_DN10577_c0_g2_i1_frame_2_orf_2;lcl|TRINITY_DN10577_c0_g1_i1_frame_2_orf_2	lcl|TRINITY_DN10577_c0_g2_i1_frame_2_orf_2;lcl|TRINITY_DN10577_c0_g1_i1_frame_2_orf_2	3;3	3;3	3;3	lcl|TRINITY_DN10577_c0_g2_i1_frame_2_orf_2;lcl|TRINITY_DN10577_c0_g1_i1_frame_2_orf_2	2	3	3	3	3	0	3	0	3	0	54.7	54.7	54.7	8.3375	75	75;75	3.67		2	3	2		2							0	22.735	54.7	0	437910000	437910000	0	87582000	87582000	0	32882000	0	12
	131	SRR3105558_c1628_g1760;lcl|TRINITY_DN10703_c0_g1::TRINITY_DN10703_c0_g1_i5::g.5567::m.5567;lcl|TRINITY_DN10703_c0_g1::TRINITY_DN10703_c0_g1_i4::g.5566::m.5566;lcl|TRINITY_DN10703_c0_g1::TRINITY_DN10703_c0_g1_i3::g.5565::m.5565;tr|A0A0L8H5K3_PD;SRR2047107_c761_g1026	SRR3105558_c1628_g1760;lcl|TRINITY_DN10703_c0_g1::TRINITY_DN10703_c0_g1_i5::g.5567::m.5567;lcl|TRINITY_DN10703_c0_g1::TRINITY_DN10703_c0_g1_i4::g.5566::m.5566;lcl|TRINITY_DN10703_c0_g1::TRINITY_DN10703_c0_g1_i3::g.5565::m.5565;tr|A0A0L8H5K3_PD;SRR2047107_c761_g1026	2;2;2;2;1;1	2;2;2;2;1;1	2;2;2;2;1;1	SRR3105558_c1628_g1760;lcl|TRINITY_DN10703_c0_g1::TRINITY_DN10703_c0_g1_i5::g.5567::m.5567;lcl|TRINITY_DN10703_c0_g1::TRINITY_DN10703_c0_g1_i4::g.5566::m.5566;lcl|TRINITY_DN10703_c0_g1::TRINITY_DN10703_c0_g1_i3::g.5565::m.5565;tr|A0A0L8H5K3_PD;SRR2047107_c	6	2	2	2	2	0	2	0	2	0	9.2	9.2	9.2	45.48	404	404;404;404;404;404;404	3		1	1	1									0	13.168	9.2	0	41645000	41645000	0	1892900	1892900	0	2227200	0	3
	132	lcl|TRINITY_DN10709_c0_g1::TRINITY_DN10709_c0_g1_i1::g.5564::m.5564;SRR3105321_c13614_g8121;SRR6349992_c9752_g8728	lcl|TRINITY_DN10709_c0_g1::TRINITY_DN10709_c0_g1_i1::g.5564::m.5564;SRR3105321_c13614_g8121;SRR6349992_c9752_g8728	2;1;1	2;1;1	2;1;1	lcl|TRINITY_DN10709_c0_g1::TRINITY_DN10709_c0_g1_i1::g.5564::m.5564;SRR3105321_c13614_g8121;SRR6349992_c9752_g8728	3	2	2	2	2	0	2	0	2	0	7.5	7.5	7.5	44.99	398	398;196;449	2		2											0	13.509	7.5	0	180530000	180530000	0	10619000	10619000	0	6687100	0	2
	133	lcl|TRINITY_DN10710_c0_g1::TRINITY_DN10710_c0_g1_i1::g.5571::m.5571;tr|A0A0L8HKN4_PD;SRR2047107_c979_g1342;lcl|SRR680047_c446_frame_5_orf_1;SRR3105558_c3471_g3442;SRR6349992_c7112_g6861;SRR3105321_c469_g504	lcl|TRINITY_DN10710_c0_g1::TRINITY_DN10710_c0_g1_i1::g.5571::m.5571;tr|A0A0L8HKN4_PD;SRR2047107_c979_g1342	10;8;8;4;4;3;2	10;8;8;4;4;3;2	9;7;7;4;3;2;1	lcl|TRINITY_DN10710_c0_g1::TRINITY_DN10710_c0_g1_i1::g.5571::m.5571;tr|A0A0L8HKN4_PD;SRR2047107_c979_g1342	7	10	10	9	10	0	10	0	9	0	32.1	32.1	28.4	47.99	436	436;436;436;81;436;450;436	3.44		10	2	9		4							0	64.8	32.1	0	2881800000	2881800000	0	130990000	130990000	0	166510000	0	28
	134	lcl|TRINITY_DN10718_c0_g1::TRINITY_DN10718_c0_g1_i1::g.5579::m.5579	lcl|TRINITY_DN10718_c0_g1::TRINITY_DN10718_c0_g1_i1::g.5579::m.5579	10	10	9	lcl|TRINITY_DN10718_c0_g1::TRINITY_DN10718_c0_g1_i1::g.5579::m.5579	1	10	10	9	9	4	9	4	8	4	68.8	68.8	60.1	15.617	138	138	4.74	5	10	12	9	2	7	1	2	1	3	1	4	0	72.394	68.8	33.3	8843900000	8669600000	174290000	982660000	963290000	19366000	819890000	177010000	89
	135	SRR680047_c541_g336;SRR725937_c741_g373;SRR2047107_c4529_g5347;SRR6349992_c5826_g5842;lcl|TRINITY_DN10738_c0_g1::TRINITY_DN10738_c0_g1_i1::g.5550::m.5550;tr|A0A0L8GYA2_PD;lcl|SRR3105321_c1545_frame_4_orf_3	SRR680047_c541_g336;SRR725937_c741_g373;SRR2047107_c4529_g5347;SRR6349992_c5826_g5842;lcl|TRINITY_DN10738_c0_g1::TRINITY_DN10738_c0_g1_i1::g.5550::m.5550;tr|A0A0L8GYA2_PD	3;3;3;3;3;2;1	3;3;3;3;3;2;1	3;3;3;3;3;2;1	SRR680047_c541_g336;SRR725937_c741_g373;SRR2047107_c4529_g5347;SRR6349992_c5826_g5842;lcl|TRINITY_DN10738_c0_g1::TRINITY_DN10738_c0_g1_i1::g.5550::m.5550;tr|A0A0L8GYA2_PD	7	3	3	3	2	1	2	1	2	1	34.5	34.5	34.5	16.381	142	142;166;205;206;207;185;66	4.17		2		2		1	1						0	31.479	17.6	16.9	505700000	501630000	4062700	50570000	50163000	406270	27558000	0	5
	136	lcl|TRINITY_DN10753_c0_g1::TRINITY_DN10753_c0_g1_i3::g.5611::m.5611;lcl|TRINITY_DN10753_c0_g1::TRINITY_DN10753_c0_g1_i1::g.5606::m.5606;lcl|TRINITY_DN10753_c0_g1::TRINITY_DN10753_c0_g1_i2::g.5609::m.5609;lcl|TRINITY_DN10753_c0_g1::TRINITY_DN10753_c0_g1_i4::g.5613::m.5613	lcl|TRINITY_DN10753_c0_g1::TRINITY_DN10753_c0_g1_i3::g.5611::m.5611;lcl|TRINITY_DN10753_c0_g1::TRINITY_DN10753_c0_g1_i1::g.5606::m.5606;lcl|TRINITY_DN10753_c0_g1::TRINITY_DN10753_c0_g1_i2::g.5609::m.5609;lcl|TRINITY_DN10753_c0_g1::TRINITY_DN10753_c0_g1_i4::g.5613::m.5613	8;8;7;7	8;8;7;7	8;8;7;7	lcl|TRINITY_DN10753_c0_g1::TRINITY_DN10753_c0_g1_i3::g.5611::m.5611;lcl|TRINITY_DN10753_c0_g1::TRINITY_DN10753_c0_g1_i1::g.5606::m.5606;lcl|TRINITY_DN10753_c0_g1::TRINITY_DN10753_c0_g1_i2::g.5609::m.5609;lcl|TRINITY_DN10753_c0_g1::TRINITY_DN10753_c0_g1_i4:	4	8	8	8	8	0	8	0	8	0	28.8	28.8	28.8	38.91	347	347;354;447;454	3.25	1	3	5	6		1							0	56.092	28.8	0	1141900000	1141900000	0	57094000	57094000	0	107720000	0	24
	137	tr|A0A0L8GAD5_PD;SRR2047107_c3492_g4273;lcl|TRINITY_DN10754_c0_g1::TRINITY_DN10754_c0_g1_i1::g.5596::m.5596;SRR3105558_c13988_g9970;SRR6349992_c8380_g7799;SRR3105321_c8780_g5935	tr|A0A0L8GAD5_PD;SRR2047107_c3492_g4273;lcl|TRINITY_DN10754_c0_g1::TRINITY_DN10754_c0_g1_i1::g.5596::m.5596	3;3;3;1;1;1	3;3;3;1;1;1	3;3;3;1;1;1	tr|A0A0L8GAD5_PD;SRR2047107_c3492_g4273;lcl|TRINITY_DN10754_c0_g1::TRINITY_DN10754_c0_g1_i1::g.5596::m.5596	6	3	3	3	3	0	3	0	3	0	12.3	12.3	12.3	40.323	350	350;350;357;208;351;351	2		3											0	19.078	12.3	0	39996000	39996000	0	2856900	2856900	0	1481500	0	3
	138	lcl|TRINITY_DN10780_c0_g1::TRINITY_DN10780_c0_g1_i1::g.5634::m.5634;tr|A0A0L8I512_PD;SRR3105558_c18211_g11820;SRR2047107_c10545_g10494	lcl|TRINITY_DN10780_c0_g1::TRINITY_DN10780_c0_g1_i1::g.5634::m.5634;tr|A0A0L8I512_PD;SRR3105558_c18211_g11820;SRR2047107_c10545_g10494	1;1;1;1	1;1;1;1	1;1;1;1	lcl|TRINITY_DN10780_c0_g1::TRINITY_DN10780_c0_g1_i1::g.5634::m.5634;tr|A0A0L8I512_PD;SRR3105558_c18211_g11820;SRR2047107_c10545_g10494	4	1	1	1	1	0	1	0	1	0	5.1	5.1	5.1	25.407	217	217;311;324;324	3			1										0.0067492	6.2504	5.1	0	13983000	13983000	0	1398300	1398300	0	3084900	0	1
	139	SRR3105558_c165_g224;SRR6349992_c816_g965;SRR3105321_c808_g810;lcl|TRINITY_DN10790_c0_g1::TRINITY_DN10790_c0_g1_i1::g.5637::m.5637;tr|A0A0L8FL34_PD;SRR2047107_c1704_g2229;lcl|SRR680047_c81_frame_5_orf_1;SRR725937_c9_g22	SRR3105558_c165_g224;SRR6349992_c816_g965;SRR3105321_c808_g810;lcl|TRINITY_DN10790_c0_g1::TRINITY_DN10790_c0_g1_i1::g.5637::m.5637;tr|A0A0L8FL34_PD;SRR2047107_c1704_g2229	3;3;3;3;2;2;1;1	3;3;3;3;2;2;1;1	3;3;3;3;2;2;1;1	SRR3105558_c165_g224;SRR6349992_c816_g965;SRR3105321_c808_g810;lcl|TRINITY_DN10790_c0_g1::TRINITY_DN10790_c0_g1_i1::g.5637::m.5637;tr|A0A0L8FL34_PD;SRR2047107_c1704_g2229	8	3	3	3	3	0	3	0	3	0	28.2	28.2	28.2	13.867	117	117;121;121;121;121;121;71;101	4		2	1	2	1	2							0	21.171	28.2	0	1398700000	1398700000	0	279740000	279740000	0	85829000	0	15
	140	lcl|TRINITY_DN10801_c0_g2::TRINITY_DN10801_c0_g2_i2::g.5663::m.5663;lcl|TRINITY_DN10801_c0_g2::TRINITY_DN10801_c0_g2_i1::g.5661::m.5661;lcl|TRINITY_DN10801_c0_g1::TRINITY_DN10801_c0_g1_i1::g.5660::m.5660	lcl|TRINITY_DN10801_c0_g2::TRINITY_DN10801_c0_g2_i2::g.5663::m.5663;lcl|TRINITY_DN10801_c0_g2::TRINITY_DN10801_c0_g2_i1::g.5661::m.5661;lcl|TRINITY_DN10801_c0_g1::TRINITY_DN10801_c0_g1_i1::g.5660::m.5660	2;2;2	2;2;2	2;2;2	lcl|TRINITY_DN10801_c0_g2::TRINITY_DN10801_c0_g2_i2::g.5663::m.5663;lcl|TRINITY_DN10801_c0_g2::TRINITY_DN10801_c0_g2_i1::g.5661::m.5661;lcl|TRINITY_DN10801_c0_g1::TRINITY_DN10801_c0_g1_i1::g.5660::m.5660	3	2	2	2	2	0	2	0	2	0	18.1	18.1	18.1	18.673	166	166;166;166	4				2									0	12.621	18.1	0	27791000	27791000	0	4631800	4631800	0	2016100	0	2
	141	lcl|TRINITY_DN10810_c0_g1::TRINITY_DN10810_c0_g1_i1::g.5679::m.5679;tr|A0A0L8HHL2_PD;SRR6349992_c5126_g5245;SRR3105558_c1993_g2119;SRR2047107_c7720_g8361;SRR3105321_c575_g594;SRR5204442_c1333_g1659;SRR5204441_c4093_g4532;SRR725780_c553_g333;tr|W4XN05_PD;tr|A0A1V9X6F3_PD;tr|A0A158QLN4_PD;lcl|SRR725935_c442_frame_6_orf_1;lcl|SRR725935_c281_frame_6_orf_9	lcl|TRINITY_DN10810_c0_g1::TRINITY_DN10810_c0_g1_i1::g.5679::m.5679;tr|A0A0L8HHL2_PD	13;8;5;5;4;4;3;3;2;2;2;2;1;1	13;8;5;5;4;4;3;3;2;2;2;2;1;1	13;8;5;5;4;4;3;3;2;2;2;2;1;1	lcl|TRINITY_DN10810_c0_g1::TRINITY_DN10810_c0_g1_i1::g.5679::m.5679;tr|A0A0L8HHL2_PD	14	13	13	13	13	0	13	0	13	0	47.3	47.3	47.3	49.617	442	442;442;442;442;246;442;442;442;134;444;517;853;39;51	3.28	1	8	3	11		2							0	99.5	47.3	0	2049900000	2049900000	0	93175000	93175000	0	141000000	0	30
	142	lcl|TRINITY_DN10836_c0_g2_i1_frame_3_orf_1;lcl|TRINITY_DN10836_c0_g1::TRINITY_DN10836_c0_g1_i1::g.5659::m.5659;SRR3105558_c6753_g5812;tr|A0A0L8HCI4_PD;SRR2047107_c8797_g9190;SRR6349992_c4506_g4739;SRR3105321_c997_g969	lcl|TRINITY_DN10836_c0_g2_i1_frame_3_orf_1;lcl|TRINITY_DN10836_c0_g1::TRINITY_DN10836_c0_g1_i1::g.5659::m.5659;SRR3105558_c6753_g5812;tr|A0A0L8HCI4_PD;SRR2047107_c8797_g9190;SRR6349992_c4506_g4739;SRR3105321_c997_g969	2;2;1;1;1;1;1	2;2;1;1;1;1;1	2;2;1;1;1;1;1	lcl|TRINITY_DN10836_c0_g2_i1_frame_3_orf_1;lcl|TRINITY_DN10836_c0_g1::TRINITY_DN10836_c0_g1_i1::g.5659::m.5659;SRR3105558_c6753_g5812;tr|A0A0L8HCI4_PD;SRR2047107_c8797_g9190;SRR6349992_c4506_g4739;SRR3105321_c997_g969	7	2	2	2	2	0	2	0	2	0	37.7	37.7	37.7	7.9879	69	69;368;368;370;370;374;374	3		1		1									0	13.18	37.7	0	93108000	93108000	0	23277000	23277000	0	5329500	0	2
	143	lcl|TRINITY_DN10845_c0_g1::TRINITY_DN10845_c0_g1_i1::g.5728::m.5728;tr|A0A0L8IFJ9_PD;SRR2047107_c7183_g7930;SRR3105558_c2319_g2406;SRR6349992_c5616_g5675;SRR5204442_c4595_g4807;SRR5204441_c3949_g4391;SRR3105321_c19573_g10272;tr|V5GVB8_PD;SRR3105321_c20213_g10476;SRR3105321_c17437_g9580	lcl|TRINITY_DN10845_c0_g1::TRINITY_DN10845_c0_g1_i1::g.5728::m.5728;tr|A0A0L8IFJ9_PD;SRR2047107_c7183_g7930;SRR3105558_c2319_g2406;SRR6349992_c5616_g5675;SRR5204442_c4595_g4807;SRR5204441_c3949_g4391	9;8;8;6;5;5;5;2;2;1;1	9;8;8;6;5;5;5;2;2;1;1	9;8;8;6;5;5;5;2;2;1;1	lcl|TRINITY_DN10845_c0_g1::TRINITY_DN10845_c0_g1_i1::g.5728::m.5728;tr|A0A0L8IFJ9_PD;SRR2047107_c7183_g7930;SRR3105558_c2319_g2406;SRR6349992_c5616_g5675;SRR5204442_c4595_g4807;SRR5204441_c3949_g4391	11	9	9	9	9	0	9	0	9	0	23.7	23.7	23.7	59.999	544	544;544;544;544;544;544;544;138;548;229;229	3.13		6	1	8									0	58.745	23.7	0	794270000	794270000	0	26476000	26476000	0	49815000	0	17
	144	tr|A0A0L8GKS1_PD;SRR2047107_c3290_g4045;lcl|TRINITY_DN10852_c0_g1::TRINITY_DN10852_c0_g1_i2::g.5741::m.5741;lcl|TRINITY_DN10852_c0_g1::TRINITY_DN10852_c0_g1_i1::g.5740::m.5740;SRR3105321_c5058_g3911;SRR6349992_c6682_g6542;SRR5204442_c656_g891;SRR3105558_c378_g456;SRR5204441_c2645_g3048;SRR3105321_c27220_g12560;SRR3105321_c4788_g3745	tr|A0A0L8GKS1_PD;SRR2047107_c3290_g4045;lcl|TRINITY_DN10852_c0_g1::TRINITY_DN10852_c0_g1_i2::g.5741::m.5741;lcl|TRINITY_DN10852_c0_g1::TRINITY_DN10852_c0_g1_i1::g.5740::m.5740;SRR3105321_c5058_g3911;SRR6349992_c6682_g6542;SRR5204442_c656_g891;SRR3105558_c378_g456;SRR5204441_c2645_g3048;SRR3105321_c27220_g12560	4;4;4;4;4;4;3;3;3;2;1	4;4;4;4;4;4;3;3;3;2;1	4;4;4;4;4;4;3;3;3;2;1	tr|A0A0L8GKS1_PD;SRR2047107_c3290_g4045;lcl|TRINITY_DN10852_c0_g1::TRINITY_DN10852_c0_g1_i2::g.5741::m.5741;lcl|TRINITY_DN10852_c0_g1::TRINITY_DN10852_c0_g1_i1::g.5740::m.5740;SRR3105321_c5058_g3911;SRR6349992_c6682_g6542;SRR5204442_c656_g891;SRR3105558_c3	11	4	4	4	4	0	4	0	4	0	13.2	13.2	13.2	44.419	401	401;401;401;406;427;428;382;401;454;100;156	3		2	1	2									0	24.229	13.2	0	105400000	105400000	0	5270200	5270200	0	5866100	0	5
	145	lcl|TRINITY_DN10853_c0_g1::TRINITY_DN10853_c0_g1_i1::g.5736::m.5736;lcl|TRINITY_DN10853_c0_g2::TRINITY_DN10853_c0_g2_i1::g.5737::m.5737;SRR2047107_c3287_g4044;tr|A0A0L8GL70_PD	lcl|TRINITY_DN10853_c0_g1::TRINITY_DN10853_c0_g1_i1::g.5736::m.5736;lcl|TRINITY_DN10853_c0_g2::TRINITY_DN10853_c0_g2_i1::g.5737::m.5737	8;7;1;1	8;7;1;1	8;7;1;1	lcl|TRINITY_DN10853_c0_g1::TRINITY_DN10853_c0_g1_i1::g.5736::m.5736;lcl|TRINITY_DN10853_c0_g2::TRINITY_DN10853_c0_g2_i1::g.5737::m.5737	4	8	8	8	8	0	8	0	8	0	42.7	42.7	42.7	35.192	314	314;315;275;352	2.73	2	5	5	2		1							0	88.882	42.7	0	1478900000	1478900000	0	86993000	86993000	0	93999000	0	18
	146	lcl|TRINITY_DN10856_c0_g1::TRINITY_DN10856_c0_g1_i1::g.5729::m.5729;SRR3105558_c2398_g2469;SRR2047107_c866_g1151;SRR6349992_c5739_g5780;tr|A0A2L2XV23_PD	lcl|TRINITY_DN10856_c0_g1::TRINITY_DN10856_c0_g1_i1::g.5729::m.5729	4;1;1;1;1	4;1;1;1;1	4;1;1;1;1	lcl|TRINITY_DN10856_c0_g1::TRINITY_DN10856_c0_g1_i1::g.5729::m.5729	5	4	4	4	4	0	4	0	4	0	31.2	31.2	31.2	25.028	234	234;186;186;186;201	3.78	1	1	1	4		2							0	27.583	31.2	0	273760000	273760000	0	18251000	18251000	0	24313000	0	15
	147	lcl|TRINITY_DN10857_c0_g1::TRINITY_DN10857_c0_g1_i1::g.5734::m.5734;lcl|TRINITY_DN10857_c0_g1::TRINITY_DN10857_c0_g1_i2::g.5735::m.5735;SRR3105321_c1831_g1664;SRR6349992_c5040_g5180;SRR2047107_c8154_g8688	lcl|TRINITY_DN10857_c0_g1::TRINITY_DN10857_c0_g1_i1::g.5734::m.5734;lcl|TRINITY_DN10857_c0_g1::TRINITY_DN10857_c0_g1_i2::g.5735::m.5735;SRR3105321_c1831_g1664	4;4;2;1;1	4;4;2;1;1	4;4;2;1;1	lcl|TRINITY_DN10857_c0_g1::TRINITY_DN10857_c0_g1_i1::g.5734::m.5734;lcl|TRINITY_DN10857_c0_g1::TRINITY_DN10857_c0_g1_i2::g.5735::m.5735;SRR3105321_c1831_g1664	5	4	4	4	4	0	4	0	4	0	10.8	10.8	10.8	46.989	417	417;435;388;302;373	2		4											0	22.355	10.8	0	101110000	101110000	0	4814700	4814700	0	3745200	0	3
	148	lcl|TRINITY_DN10879_c1_g1::TRINITY_DN10879_c1_g1_i1::g.5773::m.5773;SRR6349992_c10732_g9340;SRR3105321_c1293_g1205	lcl|TRINITY_DN10879_c1_g1::TRINITY_DN10879_c1_g1_i1::g.5773::m.5773;SRR6349992_c10732_g9340;SRR3105321_c1293_g1205	1;1;1	1;1;1	1;1;1	lcl|TRINITY_DN10879_c1_g1::TRINITY_DN10879_c1_g1_i1::g.5773::m.5773;SRR6349992_c10732_g9340;SRR3105321_c1293_g1205	3	1	1	1	1	0	1	0	1	0	5.1	5.1	5.1	27.762	253	253;593;593	4				1									0.0040603	6.4087	5.1	0	35308000	35308000	0	2206700	2206700	0	2561500	0	1
	149	lcl|TRINITY_DN10882_c0_g2::TRINITY_DN10882_c0_g2_i1::g.5785::m.5785;tr|A0A0L8HDA0_PD;SRR3105558_c2896_g2944;SRR2047107_c8166_g8697;lcl|TRINITY_DN10882_c0_g1::TRINITY_DN10882_c0_g1_i1::g.5784::m.5784;SRR6349992_c5730_g5776;SRR3105321_c9863_g6455	lcl|TRINITY_DN10882_c0_g2::TRINITY_DN10882_c0_g2_i1::g.5785::m.5785;tr|A0A0L8HDA0_PD;SRR3105558_c2896_g2944;SRR2047107_c8166_g8697;lcl|TRINITY_DN10882_c0_g1::TRINITY_DN10882_c0_g1_i1::g.5784::m.5784;SRR6349992_c5730_g5776;SRR3105321_c9863_g6455	2;2;2;2;2;1;1	2;2;2;2;2;1;1	2;2;2;2;2;1;1	lcl|TRINITY_DN10882_c0_g2::TRINITY_DN10882_c0_g2_i1::g.5785::m.5785;tr|A0A0L8HDA0_PD;SRR3105558_c2896_g2944;SRR2047107_c8166_g8697;lcl|TRINITY_DN10882_c0_g1::TRINITY_DN10882_c0_g1_i1::g.5784::m.5784;SRR6349992_c5730_g5776;SRR3105321_c9863_g6455	7	2	2	2	2	0	2	0	2	0	18.4	18.4	18.4	15.669	136	136;212;223;223;223;221;221	3.5			1	1									0	13.686	18.4	0	29511000	29511000	0	4215800	4215800	0	4822000	0	2
	150	tr|A0A0L8FYI0_PD;SRR2047107_c4517_g5339;lcl|TRINITY_DN10886_c0_g1::TRINITY_DN10886_c0_g1_i1::g.5788::m.5788;SRR3105558_c3690_g3629;SRR6349992_c3055_g3361;SRR3105321_c5840_g4354	tr|A0A0L8FYI0_PD;SRR2047107_c4517_g5339;lcl|TRINITY_DN10886_c0_g1::TRINITY_DN10886_c0_g1_i1::g.5788::m.5788;SRR3105558_c3690_g3629;SRR6349992_c3055_g3361	3;3;3;2;2;1	3;3;3;2;2;1	3;3;3;2;2;1	tr|A0A0L8FYI0_PD;SRR2047107_c4517_g5339;lcl|TRINITY_DN10886_c0_g1::TRINITY_DN10886_c0_g1_i1::g.5788::m.5788;SRR3105558_c3690_g3629;SRR6349992_c3055_g3361	6	3	3	3	3	0	3	0	3	0	4.9	4.9	4.9	80.367	693	693;693;693;692;694;692	4		1		3		1							0	18.532	4.9	0	192250000	192250000	0	5059100	5059100	0	10731000	0	5
	151	lcl|TRINITY_DN10896_c0_g1::TRINITY_DN10896_c0_g1_i1::g.5776::m.5776;SRR3105558_c22880_g13624;SRR5204442_c1248_g1558;SRR5204441_c5094_g5410	lcl|TRINITY_DN10896_c0_g1::TRINITY_DN10896_c0_g1_i1::g.5776::m.5776	6;2;1;1	2;1;0;0	1;0;0;0	lcl|TRINITY_DN10896_c0_g1::TRINITY_DN10896_c0_g1_i1::g.5776::m.5776	4	6	2	1	6	0	2	0	1	0	25.9	8.1	4	33.6	297	297;235;819;829	4		1		2		1							0	12.652	25.9	0	197130000	197130000	0	10952000	10952000	0	10734000	0	4
	152	tr|A0A2R7W7A7_PD;SRR3105321_c5149_g3969;SRR3105558_c5629_g5053;lcl|TRINITY_DN10898_c0_g1::TRINITY_DN10898_c0_g1_i1::g.5693::m.5693;lcl|TRINITY_DN10898_c0_g1::TRINITY_DN10898_c0_g1_i2::g.5695::m.5695;SRR5204441_c15221_g11782;SRR5204442_c6031_g5949;SRR6349992_c2905_g3217	tr|A0A2R7W7A7_PD;SRR3105321_c5149_g3969;SRR3105558_c5629_g5053;lcl|TRINITY_DN10898_c0_g1::TRINITY_DN10898_c0_g1_i1::g.5693::m.5693;lcl|TRINITY_DN10898_c0_g1::TRINITY_DN10898_c0_g1_i2::g.5695::m.5695;SRR5204441_c15221_g11782;SRR5204442_c6031_g5949;SRR6349992_c2905_g3217	1;1;1;1;1;1;1;1	1;1;1;1;1;1;1;1	1;1;1;1;1;1;1;1	tr|A0A2R7W7A7_PD;SRR3105321_c5149_g3969;SRR3105558_c5629_g5053;lcl|TRINITY_DN10898_c0_g1::TRINITY_DN10898_c0_g1_i1::g.5693::m.5693;lcl|TRINITY_DN10898_c0_g1::TRINITY_DN10898_c0_g1_i2::g.5695::m.5695;SRR5204441_c15221_g11782;SRR5204442_c6031_g5949;SRR634999	8	1	1	1	1	0	1	0	1	0	4.5	4.5	4.5	30.605	268	268;448;458;465;477;724;829;866	2		1											0.0026385	6.9829	4.5	0	40372000	40372000	0	3364300	3364300	0	1495400	0	1
	153	tr|A0A0L8G9A4_PD;SRR6349992_c2286_g2555;SRR3105558_c269_g336;SRR2047107_c1765_g2288;lcl|TRINITY_DN10908_c0_g1::TRINITY_DN10908_c0_g1_i1::g.5821::m.5821;SRR680047_c35_g37;lcl|SRR725937_c408_frame_5_orf_8;lcl|SRR725937_c408_frame_5_orf_1;SRR5204442_c1204_g1510;SRR3105321_c12507_g7676	tr|A0A0L8G9A4_PD;SRR6349992_c2286_g2555;SRR3105558_c269_g336;SRR2047107_c1765_g2288;lcl|TRINITY_DN10908_c0_g1::TRINITY_DN10908_c0_g1_i1::g.5821::m.5821;SRR680047_c35_g37	6;6;6;6;6;5;1;1;1;1	6;6;6;6;6;5;1;1;1;1	1;1;1;1;1;1;0;1;0;0	tr|A0A0L8G9A4_PD;SRR6349992_c2286_g2555;SRR3105558_c269_g336;SRR2047107_c1765_g2288;lcl|TRINITY_DN10908_c0_g1::TRINITY_DN10908_c0_g1_i1::g.5821::m.5821;SRR680047_c35_g37	10	6	6	1	6	1	6	1	1	1	59.2	59.2	12.3	14.792	130	130;130;130;130;130;120;18;21;130;136	4.19		7		7		6				1			0	57.648	59.2	12.3	4629900000	4583100000	46822000	661420000	654730000	6688800	230140000	0	29
	154	lcl|TRINITY_DN10917_c0_g1_i1_frame_4_orf_3;lcl|TRINITY_DN10917_c0_g2_i1_frame_6_orf_2	lcl|TRINITY_DN10917_c0_g1_i1_frame_4_orf_3;lcl|TRINITY_DN10917_c0_g2_i1_frame_6_orf_2	3;3	3;3	3;3	lcl|TRINITY_DN10917_c0_g1_i1_frame_4_orf_3;lcl|TRINITY_DN10917_c0_g2_i1_frame_6_orf_2	2	3	3	3	3	0	3	0	3	0	37.9	37.9	37.9	12	103	103;108	3.57		2	1	3		1							0	20.719	37.9	0	414870000	414870000	0	51858000	51858000	0	26521000	0	11
	155	SRR3105558_c3140_g3149;lcl|TRINITY_DN10922_c0_g1::TRINITY_DN10922_c0_g1_i1::g.5791::m.5791;tr|A0A0L8GWZ6_PD;SRR2047107_c4674_g5508;lcl|SRR3105321_c600_frame_4_orf_1;SRR6349992_c5295_g5390	SRR3105558_c3140_g3149;lcl|TRINITY_DN10922_c0_g1::TRINITY_DN10922_c0_g1_i1::g.5791::m.5791;tr|A0A0L8GWZ6_PD;SRR2047107_c4674_g5508;lcl|SRR3105321_c600_frame_4_orf_1;SRR6349992_c5295_g5390	4;4;3;3;2;2	4;4;3;3;2;2	4;4;3;3;2;2	SRR3105558_c3140_g3149;lcl|TRINITY_DN10922_c0_g1::TRINITY_DN10922_c0_g1_i1::g.5791::m.5791;tr|A0A0L8GWZ6_PD;SRR2047107_c4674_g5508;lcl|SRR3105321_c600_frame_4_orf_1;SRR6349992_c5295_g5390	6	4	4	4	4	0	4	0	4	0	29.3	29.3	29.3	22.43	198	198;198;198;198;82;195	3.33		3		2		1							0	27.824	29.3	0	262640000	262640000	0	26264000	26264000	0	12675000	0	6
	156	SRR6349992_c1959_g2235;SRR3105558_c3069_g3088;SRR3105321_c4062_g3257;SRR2047107_c824_g1098;lcl|TRINITY_DN10929_c1_g1::TRINITY_DN10929_c1_g1_i1::g.5881::m.5881;lcl|TRINITY_DN10929_c1_g1::TRINITY_DN10929_c1_g1_i2::g.5882::m.5882;tr|G5AUM1_PD;tr|A0A0L8GT90_PD;SRR3105321_c10949_g6984;SRR5204442_c4974_g5122;SRR5204441_c4254_g4675	SRR6349992_c1959_g2235;SRR3105558_c3069_g3088;SRR3105321_c4062_g3257;SRR2047107_c824_g1098;lcl|TRINITY_DN10929_c1_g1::TRINITY_DN10929_c1_g1_i1::g.5881::m.5881;lcl|TRINITY_DN10929_c1_g1::TRINITY_DN10929_c1_g1_i2::g.5882::m.5882;tr|G5AUM1_PD	3;3;3;3;3;3;2;1;1;1;1	3;3;3;3;3;3;2;1;1;1;1	3;3;3;3;3;3;2;1;1;1;1	SRR6349992_c1959_g2235;SRR3105558_c3069_g3088;SRR3105321_c4062_g3257;SRR2047107_c824_g1098;lcl|TRINITY_DN10929_c1_g1::TRINITY_DN10929_c1_g1_i1::g.5881::m.5881;lcl|TRINITY_DN10929_c1_g1::TRINITY_DN10929_c1_g1_i2::g.5882::m.5882;tr|G5AUM1_PD	11	3	3	3	3	0	3	0	3	0	10	10	10	28.264	251	251;251;251;251;251;256;243;147;219;250;250	4.25		1	1	3	1	2							0	20.202	10	0	210830000	210830000	0	19167000	19167000	0	20155000	0	8
	157	tr|A0A2H4RBS1_PD;lcl|TRINITY_DN10950_c0_g1::TRINITY_DN10950_c0_g1_i1::g.5845::m.5845;SRR2047107_c475_g667	tr|A0A2H4RBS1_PD;lcl|TRINITY_DN10950_c0_g1::TRINITY_DN10950_c0_g1_i1::g.5845::m.5845	6;6;2	6;6;2	6;6;2	tr|A0A2H4RBS1_PD;lcl|TRINITY_DN10950_c0_g1::TRINITY_DN10950_c0_g1_i1::g.5845::m.5845	3	6	6	6	6	1	6	1	6	1	12.7	12.7	12.7	68.615	597	597;597;597	4.73		4		1		5				1			0	37.057	12.7	2	472440000	452880000	19564000	18171000	17418000	752470	19408000	0	10
	158	lcl|TRINITY_DN10959_c0_g2::TRINITY_DN10959_c0_g2_i1::g.5895::m.5895;lcl|TRINITY_DN10959_c0_g1::TRINITY_DN10959_c0_g1_i1::g.5889::m.5889;lcl|TRINITY_DN10959_c0_g1::TRINITY_DN10959_c0_g1_i2::g.5892::m.5892;SRR3105321_c1301_g1210;SRR6349992_c1690_g1929;tr|A0A0L8IIK0_PD;SRR2047107_c4416_g5234;SRR3105558_c5739_g5131;SRR5204442_c195_g266;SRR5204441_c162_g222;tr|A0A147BHV4_PD;tr|W4Y4I8_PD	lcl|TRINITY_DN10959_c0_g2::TRINITY_DN10959_c0_g2_i1::g.5895::m.5895;lcl|TRINITY_DN10959_c0_g1::TRINITY_DN10959_c0_g1_i1::g.5889::m.5889;lcl|TRINITY_DN10959_c0_g1::TRINITY_DN10959_c0_g1_i2::g.5892::m.5892;SRR3105321_c1301_g1210;SRR6349992_c1690_g1929;tr|A0A0L8IIK0_PD;SRR2047107_c4416_g5234;SRR3105558_c5739_g5131	5;5;5;4;4;4;4;4;2;2;1;1	5;5;5;4;4;4;4;4;2;2;1;1	5;5;5;4;4;4;4;4;2;2;1;1	lcl|TRINITY_DN10959_c0_g2::TRINITY_DN10959_c0_g2_i1::g.5895::m.5895;lcl|TRINITY_DN10959_c0_g1::TRINITY_DN10959_c0_g1_i1::g.5889::m.5889;lcl|TRINITY_DN10959_c0_g1::TRINITY_DN10959_c0_g1_i2::g.5892::m.5892;SRR3105321_c1301_g1210;SRR6349992_c1690_g1929;tr|A0A	12	5	5	5	5	0	5	0	5	0	28.6	28.6	28.6	39.749	391	391;517;527;395;401;404;472;474;467;467;390;464	3.57		1	1	5									0	46.415	28.6	0	634470000	634470000	0	105740000	105740000	0	50679000	0	7
	159	lcl|TRINITY_DN10962_c0_g1::TRINITY_DN10962_c0_g1_i1::g.5888::m.5888;SRR3105558_c388_g472	lcl|TRINITY_DN10962_c0_g1::TRINITY_DN10962_c0_g1_i1::g.5888::m.5888	6;1	6;1	6;1	lcl|TRINITY_DN10962_c0_g1::TRINITY_DN10962_c0_g1_i1::g.5888::m.5888	2	6	6	6	6	0	6	0	6	0	40.6	40.6	40.6	21.539	197	197;197	3.6		2	2	5		1							0	41.274	40.6	0	742510000	742510000	0	82501000	82501000	0	50877000	0	12
	160	lcl|TRINITY_DN10969_c0_g1::TRINITY_DN10969_c0_g1_i1::g.5899::m.5899;SRR3105558_c4699_g4400;SRR5204442_c13527_g10568;tr|A0A0L8I3E8_PD;SRR2047107_c4605_g5438;SRR5204441_c6010_g6176	lcl|TRINITY_DN10969_c0_g1::TRINITY_DN10969_c0_g1_i1::g.5899::m.5899;SRR3105558_c4699_g4400;SRR5204442_c13527_g10568;tr|A0A0L8I3E8_PD;SRR2047107_c4605_g5438;SRR5204441_c6010_g6176	2;2;1;1;1;1	2;2;1;1;1;1	2;2;1;1;1;1	lcl|TRINITY_DN10969_c0_g1::TRINITY_DN10969_c0_g1_i1::g.5899::m.5899;SRR3105558_c4699_g4400;SRR5204442_c13527_g10568;tr|A0A0L8I3E8_PD;SRR2047107_c4605_g5438;SRR5204441_c6010_g6176	6	2	2	2	2	0	2	0	2	0	10.7	10.7	10.7	24.965	224	224;231;191;224;224;232	5				1		1							0	11.569	10.7	0	44074000	44074000	0	3148100	3148100	0	2719100	0	2
	161	tr|A0A0L8FMD7_PD;SRR3105558_c12906_g9400;SRR2047107_c3351_g4133;lcl|TRINITY_DN10974_c0_g1::TRINITY_DN10974_c0_g1_i1::g.5907::m.5907	tr|A0A0L8FMD7_PD;SRR3105558_c12906_g9400;SRR2047107_c3351_g4133;lcl|TRINITY_DN10974_c0_g1::TRINITY_DN10974_c0_g1_i1::g.5907::m.5907	1;1;1;1	1;1;1;1	1;1;1;1	tr|A0A0L8FMD7_PD;SRR3105558_c12906_g9400;SRR2047107_c3351_g4133;lcl|TRINITY_DN10974_c0_g1::TRINITY_DN10974_c0_g1_i1::g.5907::m.5907	4	1	1	1	1	0	1	0	1	0	10.2	10.2	10.2	18.673	166	166;353;356;356	2		1											0	7.8917	10.2	0	19350000	19350000	0	2418700	2418700	0	716750	0	1
	162	lcl|TRINITY_DN10982_c0_g1::TRINITY_DN10982_c0_g1_i1::g.5913::m.5913;tr|A0A0L8H2Z5_PD;SRR6349992_c678_g813;SRR3105558_c817_g934;SRR3105321_c2037_g1827;SRR2047107_c2276_g2896;SRR5204442_c4035_g4326;SRR5204441_c544_g692	lcl|TRINITY_DN10982_c0_g1::TRINITY_DN10982_c0_g1_i1::g.5913::m.5913;tr|A0A0L8H2Z5_PD;SRR6349992_c678_g813;SRR3105558_c817_g934;SRR3105321_c2037_g1827;SRR2047107_c2276_g2896;SRR5204442_c4035_g4326;SRR5204441_c544_g692	2;1;1;1;1;1;1;1	2;1;1;1;1;1;1;1	2;1;1;1;1;1;1;1	lcl|TRINITY_DN10982_c0_g1::TRINITY_DN10982_c0_g1_i1::g.5913::m.5913;tr|A0A0L8H2Z5_PD;SRR6349992_c678_g813;SRR3105558_c817_g934;SRR3105321_c2037_g1827;SRR2047107_c2276_g2896;SRR5204442_c4035_g4326;SRR5204441_c544_g692	8	2	2	2	2	0	2	0	2	0	4	4	4	74.497	650	650;650;650;650;650;650;659;659	3			2										0	12.576	4	0	21038000	21038000	0	1402500	1402500	0	4641500	0	3
	163	lcl|TRINITY_DN10998_c0_g1::TRINITY_DN10998_c0_g1_i1::g.5927::m.5927;SRR2047107_c1826_g2368;tr|A0A0L8HB73_PD;tr|A0A2S1FRU9_PD;SRR6349992_c459_g550;SRR680047_c398_g256;SRR3105558_c138_g199;SRR3105321_c745_g765;SRR725937_c437_g252;lcl|SRR725938_c76_frame_4_orf_8	lcl|TRINITY_DN10998_c0_g1::TRINITY_DN10998_c0_g1_i1::g.5927::m.5927;SRR2047107_c1826_g2368;tr|A0A0L8HB73_PD	7;4;4;3;3;2;2;2;2;1	7;4;4;3;3;2;2;2;2;1	7;4;4;3;3;2;2;2;2;1	lcl|TRINITY_DN10998_c0_g1::TRINITY_DN10998_c0_g1_i1::g.5927::m.5927;SRR2047107_c1826_g2368;tr|A0A0L8HB73_PD	10	7	7	7	7	2	7	2	7	2	31	31	31	31.826	274	274;269;277;271;271;233;268;274;301;49	4.32		9	2	7		7	1			2			0	48.576	31	9.5	4721300000	4617500000	103820000	429210000	419770000	9438600	180700000	124660000	30
	164	lcl|TRINITY_DN11012_c1_g1::TRINITY_DN11012_c1_g1_i1::g.6001::m.6001;lcl|TRINITY_DN11012_c1_g2::TRINITY_DN11012_c1_g2_i1::g.6002::m.6002;SRR3105558_c3947_g3831;tr|A0A0L8GU78_PD	lcl|TRINITY_DN11012_c1_g1::TRINITY_DN11012_c1_g1_i1::g.6001::m.6001;lcl|TRINITY_DN11012_c1_g2::TRINITY_DN11012_c1_g2_i1::g.6002::m.6002;SRR3105558_c3947_g3831;tr|A0A0L8GU78_PD	2;2;1;1	2;2;1;1	2;2;1;1	lcl|TRINITY_DN11012_c1_g1::TRINITY_DN11012_c1_g1_i1::g.6001::m.6001;lcl|TRINITY_DN11012_c1_g2::TRINITY_DN11012_c1_g2_i1::g.6002::m.6002;SRR3105558_c3947_g3831;tr|A0A0L8GU78_PD	4	2	2	2	2	0	2	0	2	0	13.4	13.4	13.4	23.647	216	216;248;239;241	3.33		1		2									0	18.512	13.4	0	137390000	137390000	0	13739000	13739000	0	6712300	0	3
	165	lcl|TRINITY_DN11014_c0_g2::TRINITY_DN11014_c0_g2_i1::g.5977::m.5977;lcl|TRINITY_DN11014_c0_g3::TRINITY_DN11014_c0_g3_i1::g.5979::m.5979;tr|A0A0L8GUB5_PD;SRR2047107_c1095_g1462;lcl|TRINITY_DN11014_c0_g2::TRINITY_DN11014_c0_g2_i2::g.5978::m.5978;SRR3105321_c3590_g2957;SRR6349992_c713_g859	lcl|TRINITY_DN11014_c0_g2::TRINITY_DN11014_c0_g2_i1::g.5977::m.5977;lcl|TRINITY_DN11014_c0_g3::TRINITY_DN11014_c0_g3_i1::g.5979::m.5979;tr|A0A0L8GUB5_PD;SRR2047107_c1095_g1462;lcl|TRINITY_DN11014_c0_g2::TRINITY_DN11014_c0_g2_i2::g.5978::m.5978	3;2;2;2;2;1;1	3;2;2;2;2;1;1	3;2;2;2;2;1;1	lcl|TRINITY_DN11014_c0_g2::TRINITY_DN11014_c0_g2_i1::g.5977::m.5977;lcl|TRINITY_DN11014_c0_g3::TRINITY_DN11014_c0_g3_i1::g.5979::m.5979;tr|A0A0L8GUB5_PD;SRR2047107_c1095_g1462;lcl|TRINITY_DN11014_c0_g2::TRINITY_DN11014_c0_g2_i2::g.5978::m.5978	7	3	3	3	2	1	2	1	2	1	16.5	16.5	16.5	29.535	261	261;116;220;233;237;261;314	4.17		1	2	2					1				0	23.898	9.6	6.9	454860000	451310000	3545800	75810000	75219000	590970	36613000	0	6
	166	tr|A0A0L8I2L1_PD;SRR2047107_c1027_g1395;lcl|TRINITY_DN11036_c0_g1::TRINITY_DN11036_c0_g1_i1::g.5950::m.5950;SRR6349992_c11374_g9721;SRR3105558_c9108_g7269;SRR3105321_c4382_g3464	tr|A0A0L8I2L1_PD;SRR2047107_c1027_g1395;lcl|TRINITY_DN11036_c0_g1::TRINITY_DN11036_c0_g1_i1::g.5950::m.5950;SRR6349992_c11374_g9721;SRR3105558_c9108_g7269;SRR3105321_c4382_g3464	2;2;2;1;1;1	2;2;2;1;1;1	2;2;2;1;1;1	tr|A0A0L8I2L1_PD;SRR2047107_c1027_g1395;lcl|TRINITY_DN11036_c0_g1::TRINITY_DN11036_c0_g1_i1::g.5950::m.5950;SRR6349992_c11374_g9721;SRR3105558_c9108_g7269;SRR3105321_c4382_g3464	6	2	2	2	2	0	2	0	2	0	4.1	4.1	4.1	59.052	516	516;516;516;189;484;514	2		2											0	11.977	4.1	0	126800000	126800000	0	4090500	4090500	0	4697000	0	2
	167	lcl|TRINITY_DN11038_c0_g1::TRINITY_DN11038_c0_g1_i1::g.5951::m.5951;tr|A0A1S7J1Y5|A0A1S7J1Y5_OCTVU;tr|A0A1S7J1Y5_PD;lcl|TRINITY_DN11038_c0_g1::TRINITY_DN11038_c0_g1_i2::g.5953::m.5953;SRR6349992_c53110_g21673;SRR2047107_c40655_g20565	lcl|TRINITY_DN11038_c0_g1::TRINITY_DN11038_c0_g1_i1::g.5951::m.5951;tr|A0A1S7J1Y5|A0A1S7J1Y5_OCTVU;tr|A0A1S7J1Y5_PD;lcl|TRINITY_DN11038_c0_g1::TRINITY_DN11038_c0_g1_i2::g.5953::m.5953	10;10;10;10;3;1	10;10;10;10;3;1	10;10;10;10;3;1	lcl|TRINITY_DN11038_c0_g1::TRINITY_DN11038_c0_g1_i1::g.5951::m.5951;tr|A0A1S7J1Y5|A0A1S7J1Y5_OCTVU;tr|A0A1S7J1Y5_PD;lcl|TRINITY_DN11038_c0_g1::TRINITY_DN11038_c0_g1_i2::g.5953::m.5953	6	10	10	10	10	0	10	0	10	0	25.3	25.3	25.3	51.986	466	466;553;553;553;108;99	2.25	1	10				1							0	68.071	25.3	0	1084800000	1084800000	0	40177000	40177000	0	42173000	0	14
	168	lcl|TRINITY_DN11042_c1_g1::TRINITY_DN11042_c1_g1_i1::g.5994::m.5994;lcl|TRINITY_DN11042_c1_g2::TRINITY_DN11042_c1_g2_i1::g.5996::m.5996;lcl|TRINITY_DN11042_c1_g2::TRINITY_DN11042_c1_g2_i3::g.5997::m.5997;SRR3105558_c4369_g4147;SRR725937_c91_g74;SRR2047107_c16_g25	lcl|TRINITY_DN11042_c1_g1::TRINITY_DN11042_c1_g1_i1::g.5994::m.5994;lcl|TRINITY_DN11042_c1_g2::TRINITY_DN11042_c1_g2_i1::g.5996::m.5996;lcl|TRINITY_DN11042_c1_g2::TRINITY_DN11042_c1_g2_i3::g.5997::m.5997	8;8;8;1;1;1	8;8;8;1;1;1	8;8;8;1;1;1	lcl|TRINITY_DN11042_c1_g1::TRINITY_DN11042_c1_g1_i1::g.5994::m.5994;lcl|TRINITY_DN11042_c1_g2::TRINITY_DN11042_c1_g2_i1::g.5996::m.5996;lcl|TRINITY_DN11042_c1_g2::TRINITY_DN11042_c1_g2_i3::g.5997::m.5997	6	8	8	8	8	0	8	0	8	0	31.4	31.4	31.4	36.767	334	334;344;353;281;501;979	4.13	1	4	5	3	1	9							0	63.68	31.4	0	4882200000	4882200000	0	221920000	221920000	0	299140000	0	30
	169	SRR5204442_c3118_g3510;tr|A0A0L8FPU3_PD;SRR3105321_c753_g769;SRR2047107_c636_g861;lcl|TRINITY_DN11046_c0_g1::TRINITY_DN11046_c0_g1_i1::g.6026::m.6026	SRR5204442_c3118_g3510;tr|A0A0L8FPU3_PD;SRR3105321_c753_g769;SRR2047107_c636_g861;lcl|TRINITY_DN11046_c0_g1::TRINITY_DN11046_c0_g1_i1::g.6026::m.6026	1;1;1;1;1	1;1;1;1;1	1;1;1;1;1	SRR5204442_c3118_g3510;tr|A0A0L8FPU3_PD;SRR3105321_c753_g769;SRR2047107_c636_g861;lcl|TRINITY_DN11046_c0_g1::TRINITY_DN11046_c0_g1_i1::g.6026::m.6026	5	1	1	1	1	0	1	0	1	0	11.4	11.4	11.4	14.688	132	132;244;244;244;244	5				1		1							0.0067644	6.2617	11.4	0	86916000	86916000	0	12417000	12417000	0	5249800	0	2
	170	lcl|TRINITY_DN11053_c0_g2::TRINITY_DN11053_c0_g2_i1::g.5961::m.5961;lcl|TRINITY_DN11053_c0_g1::TRINITY_DN11053_c0_g1_i1::g.5959::m.5959;tr|A0A0L8G0V9_PD;SRR3105558_c46_g53;SRR2047107_c4575_g5392;SRR6349992_c1117_g1301;SRR3105321_c1490_g1383;SRR5204442_c791_g1034;SRR680047_c171_g131;tr|A0A1X7V3W4_PD;SRR5204441_c424_g534;tr|A0A0V0WRC3_PD;SRR725780_c155_g114	lcl|TRINITY_DN11053_c0_g2::TRINITY_DN11053_c0_g2_i1::g.5961::m.5961;lcl|TRINITY_DN11053_c0_g1::TRINITY_DN11053_c0_g1_i1::g.5959::m.5959;tr|A0A0L8G0V9_PD;SRR3105558_c46_g53;SRR2047107_c4575_g5392;SRR6349992_c1117_g1301;SRR3105321_c1490_g1383	29;29;21;21;21;18;18;14;6;5;4;3;2	29;29;21;21;21;18;18;14;6;5;4;3;2	23;23;16;16;16;13;13;9;5;2;3;1;1	lcl|TRINITY_DN11053_c0_g2::TRINITY_DN11053_c0_g2_i1::g.5961::m.5961;lcl|TRINITY_DN11053_c0_g1::TRINITY_DN11053_c0_g1_i1::g.5959::m.5959;tr|A0A0L8G0V9_PD;SRR3105558_c46_g53;SRR2047107_c4575_g5392;SRR6349992_c1117_g1301;SRR3105321_c1490_g1383	13	29	29	23	29	3	29	3	23	2	51.4	51.4	42	72.635	657	657;657;658;658;658;657;657;664;131;661;431;1906;238	3.85	6	18	17	19	1	17				4			0	216.69	51.4	5.5	14003000000	13901000000	102210000	437610000	434410000	3194100	961790000	138950000	104
	171	SRR2047107_c1278_g1658;tr|A0A0L8I1J6_PD;SRR725937_c782_g383;SRR6349992_c788_g937;SRR3105558_c557_g645;lcl|TRINITY_DN11055_c0_g2::TRINITY_DN11055_c0_g2_i1::g.6029::m.6029;lcl|TRINITY_DN11055_c0_g1::TRINITY_DN11055_c0_g1_i1::g.6028::m.6028;SRR725935_c231_g128;SRR725780_c581_g347;SRR5204442_c2522_g2910;SRR5204441_c1562_g1970;SRR3105321_c72_g111;SRR680047_c101_g89;SRR3105321_c17814_g9700;SRR684223_c2…	SRR2047107_c1278_g1658;tr|A0A0L8I1J6_PD;SRR725937_c782_g383;SRR6349992_c788_g937;SRR3105558_c557_g645;lcl|TRINITY_DN11055_c0_g2::TRINITY_DN11055_c0_g2_i1::g.6029::m.6029;lcl|TRINITY_DN11055_c0_g1::TRINITY_DN11055_c0_g1_i1::g.6028::m.6028;SRR725935_c231_g128;SRR725780_c581_g347;SRR5204442_c2522_g2910;SRR5204441_c1562_g1970;SRR3105321_c72_g111;SRR680047_c101_g89;SRR3105321_c17814_g9700;SRR684223_c2…	11;11;11;11;11;11;11;10;10;10;10;10;8;8;6;6	11;11;11;11;11;11;11;10;10;10;10;10;8;8;6;6	11;11;11;11;11;11;11;10;10;10;10;10;8;8;6;6	SRR2047107_c1278_g1658;tr|A0A0L8I1J6_PD;SRR725937_c782_g383;SRR6349992_c788_g937;SRR3105558_c557_g645;lcl|TRINITY_DN11055_c0_g2::TRINITY_DN11055_c0_g2_i1::g.6029::m.6029;lcl|TRINITY_DN11055_c0_g1::TRINITY_DN11055_c0_g1_i1::g.6028::m.6028;SRR725935_c231_g12	16	11	11	11	11	0	11	0	11	0	39.7	39.7	39.7	21.627	184	184;191;191;191;191;191;191;165;191;191;191;191;140;191;101;192	3.65	3	10	5	12		10							0	68.578	39.7	0	5999000000	5999000000	0	545370000	545370000	0	341680000	0	46
	172	lcl|TRINITY_DN11056_c0_g1::TRINITY_DN11056_c0_g1_i1::g.6027::m.6027;SRR2047107_c3836_g4645;SRR3105558_c22649_g13545;tr|A0A0L8H0H9_PD;SRR680047_c193_g144;tr|A0A0L8H0S5_PD;SRR6349992_c9441_g8506	lcl|TRINITY_DN11056_c0_g1::TRINITY_DN11056_c0_g1_i1::g.6027::m.6027;SRR2047107_c3836_g4645;SRR3105558_c22649_g13545;tr|A0A0L8H0H9_PD	5;4;3;3;2;1;1	5;4;3;3;2;1;1	5;4;3;3;2;1;1	lcl|TRINITY_DN11056_c0_g1::TRINITY_DN11056_c0_g1_i1::g.6027::m.6027;SRR2047107_c3836_g4645;SRR3105558_c22649_g13545;tr|A0A0L8H0H9_PD	7	5	5	5	5	0	5	0	5	0	12.5	12.5	12.5	49.832	440	440;440;208;290;280;160;440	2		5											0	31.385	12.5	0	270550000	270550000	0	12298000	12298000	0	10022000	0	4
	173	lcl|TRINITY_DN11063_c0_g1::TRINITY_DN11063_c0_g1_i1::g.6051::m.6051;SRR2047107_c4950_g5771;SRR3105558_c384_g466;SRR6349992_c1814_g2063;SRR3105321_c1659_g1500;tr|A0A0L8H491_PD;tr|A0A0L8H417_PD;SRR5204441_c371_g458;SRR5204442_c1750_g2121;tr|T1EES0_PD;lcl|SRR725935_c327_frame_3_orf_1;SRR3105321_c9922_g6486;tr|A0A1A9V1U6_PD	lcl|TRINITY_DN11063_c0_g1::TRINITY_DN11063_c0_g1_i1::g.6051::m.6051;SRR2047107_c4950_g5771;SRR3105558_c384_g466	11;8;7;5;4;3;2;2;2;2;1;1;1	11;8;7;5;4;3;2;2;2;2;1;1;1	11;8;7;5;4;3;2;2;2;2;1;1;1	lcl|TRINITY_DN11063_c0_g1::TRINITY_DN11063_c0_g1_i1::g.6051::m.6051;SRR2047107_c4950_g5771;SRR3105558_c384_g466	13	11	11	11	10	1	10	1	10	1	25.4	25.4	25.4	63.562	558	558;558;558;558;558;279;210;489;558;559;58;201;560	3.95		7	1	7		4				1			0	70.682	24	1.4	1415700000	1371000000	44672000	47189000	45699000	1489100	74591000	0	18
	174	lcl|TRINITY_DN11078_c0_g1::TRINITY_DN11078_c0_g1_i1::g.6054::m.6054;tr|A0A0L8FU60_PD;SRR2047107_c9190_g9518;lcl|TRINITY_DN11078_c0_g1::TRINITY_DN11078_c0_g1_i2::g.6055::m.6055;SRR3105558_c1489_g1645;SRR6349992_c1376_g1603	lcl|TRINITY_DN11078_c0_g1::TRINITY_DN11078_c0_g1_i1::g.6054::m.6054;tr|A0A0L8FU60_PD;SRR2047107_c9190_g9518;lcl|TRINITY_DN11078_c0_g1::TRINITY_DN11078_c0_g1_i2::g.6055::m.6055;SRR3105558_c1489_g1645;SRR6349992_c1376_g1603	2;2;2;2;2;1	2;2;2;2;2;1	2;2;2;2;2;1	lcl|TRINITY_DN11078_c0_g1::TRINITY_DN11078_c0_g1_i1::g.6054::m.6054;tr|A0A0L8FU60_PD;SRR2047107_c9190_g9518;lcl|TRINITY_DN11078_c0_g1::TRINITY_DN11078_c0_g1_i2::g.6055::m.6055;SRR3105558_c1489_g1645;SRR6349992_c1376_g1603	6	2	2	2	2	0	2	0	2	0	23	23	23	13.695	122	122;144;144;144;188;144	3.33		1		2									0	12.497	23	0	103030000	103030000	0	20606000	20606000	0	6868800	0	2
	175	SRR3105321_c7190_g5112;lcl|TRINITY_DN11079_c0_g1::TRINITY_DN11079_c0_g1_i1::g.5975::m.5975;tr|A0A0L8GAQ1_PD;SRR3105558_c3484_g3459;SRR2047107_c4440_g5253	SRR3105321_c7190_g5112;lcl|TRINITY_DN11079_c0_g1::TRINITY_DN11079_c0_g1_i1::g.5975::m.5975;tr|A0A0L8GAQ1_PD;SRR3105558_c3484_g3459;SRR2047107_c4440_g5253	1;1;1;1;1	1;1;1;1;1	1;1;1;1;1	SRR3105321_c7190_g5112;lcl|TRINITY_DN11079_c0_g1::TRINITY_DN11079_c0_g1_i1::g.5975::m.5975;tr|A0A0L8GAQ1_PD;SRR3105558_c3484_g3459;SRR2047107_c4440_g5253	5	1	1	1	1	0	1	0	1	0	2.6	2.6	2.6	76.647	659	659;665;721;721;721	2		1											0.0025478	6.887	2.6	0	42163000	42163000	0	1054100	1054100	0	1561800	0	1
	176	lcl|TRINITY_DN11088_c0_g1::TRINITY_DN11088_c0_g1_i2::g.6071::m.6071;lcl|TRINITY_DN11088_c0_g1::TRINITY_DN11088_c0_g1_i4::g.6075::m.6075	lcl|TRINITY_DN11088_c0_g1::TRINITY_DN11088_c0_g1_i2::g.6071::m.6071;lcl|TRINITY_DN11088_c0_g1::TRINITY_DN11088_c0_g1_i4::g.6075::m.6075	1;1	1;1	1;1	lcl|TRINITY_DN11088_c0_g1::TRINITY_DN11088_c0_g1_i2::g.6071::m.6071;lcl|TRINITY_DN11088_c0_g1::TRINITY_DN11088_c0_g1_i4::g.6075::m.6075	2	1	1	1	1	0	1	0	1	0	7.9	7.9	7.9	20.096	178	178;185	2	1		1										0.00070621	7.3827	7.9	0	24221000	24221000	0	6055200	6055200	0	5538300	0	4
	177	lcl|TRINITY_DN11103_c0_g1::TRINITY_DN11103_c0_g1_i1::g.6126::m.6126;tr|A0A0L8FTB9_PD;SRR6349992_c6550_g6407;SRR3105321_c6372_g4654;SRR5204442_c7160_g6777;SRR5204441_c2891_g3315	lcl|TRINITY_DN11103_c0_g1::TRINITY_DN11103_c0_g1_i1::g.6126::m.6126	18;5;2;1;1;1	18;5;2;1;1;1	7;0;0;0;0;0	lcl|TRINITY_DN11103_c0_g1::TRINITY_DN11103_c0_g1_i1::g.6126::m.6126	6	18	18	7	16	3	16	3	6	1	50.6	50.6	25.8	62.387	551	551;193;517;517;520;520	4.2		17	2	11	1	12				2		1	0	149.9	42.1	10.7	5048500000	4948300000	100260000	186980000	183270000	3713400	249910000	0	46
	178	tr|A0A0L8H5J6_PD;SRR6349992_c668_g808;SRR3105558_c4716_g4407;SRR3105321_c3382_g2823;SRR2047107_c4843_g5675;lcl|TRINITY_DN11125_c0_g1::TRINITY_DN11125_c0_g1_i1::g.6093::m.6093;SRR5204442_c6368_g6220;SRR5204441_c5251_g5534	tr|A0A0L8H5J6_PD;SRR6349992_c668_g808;SRR3105558_c4716_g4407;SRR3105321_c3382_g2823;SRR2047107_c4843_g5675;lcl|TRINITY_DN11125_c0_g1::TRINITY_DN11125_c0_g1_i1::g.6093::m.6093;SRR5204442_c6368_g6220;SRR5204441_c5251_g5534	2;2;2;2;2;2;1;1	2;2;2;2;2;2;1;1	2;2;2;2;2;2;1;1	tr|A0A0L8H5J6_PD;SRR6349992_c668_g808;SRR3105558_c4716_g4407;SRR3105321_c3382_g2823;SRR2047107_c4843_g5675;lcl|TRINITY_DN11125_c0_g1::TRINITY_DN11125_c0_g1_i1::g.6093::m.6093;SRR5204442_c6368_g6220;SRR5204441_c5251_g5534	8	2	2	2	2	0	2	0	2	0	3.9	3.9	3.9	68.872	608	608;608;608;608;608;608;608;608	3			2										0	12.199	3.9	0	13885000	13885000	0	433900	433900	0	3063300	0	2
	179	lcl|TRINITY_DN11130_c0_g1::TRINITY_DN11130_c0_g1_i1::g.6145::m.6145	lcl|TRINITY_DN11130_c0_g1::TRINITY_DN11130_c0_g1_i1::g.6145::m.6145	3	3	3	lcl|TRINITY_DN11130_c0_g1::TRINITY_DN11130_c0_g1_i1::g.6145::m.6145	1	3	3	3	3	0	3	0	3	0	9.3	9.3	9.3	55.351	483	483	2.25	2		1	1									0	18.547	9.3	0	49140000	49140000	0	1820000	1820000	0	7492400	0	4
	180	lcl|TRINITY_DN11131_c0_g1::TRINITY_DN11131_c0_g1_i1::g.6099::m.6099;tr|A0A0L8IA83_PD;SRR2047107_c2707_g3394;SRR6349992_c5030_g5170;SRR3105321_c2399_g2094;SRR5204442_c636_g865;SRR5204441_c1195_g1526;SRR3105321_c12819_g7800	lcl|TRINITY_DN11131_c0_g1::TRINITY_DN11131_c0_g1_i1::g.6099::m.6099;tr|A0A0L8IA83_PD;SRR2047107_c2707_g3394	18;9;9;8;5;1;1;1	18;9;9;8;5;1;1;1	18;9;9;8;5;1;1;1	lcl|TRINITY_DN11131_c0_g1::TRINITY_DN11131_c0_g1_i1::g.6099::m.6099;tr|A0A0L8IA83_PD;SRR2047107_c2707_g3394	8	18	18	18	17	4	17	4	17	4	60.7	60.7	60.7	34.151	300	300;300;300;300;300;303;303;303	4.6	3	13	9	15		12	1	1		6	2		0	189.33	57	16.7	16039000000	15637000000	401850000	891040000	868710000	22325000	977420000	393010000	86
	181	lcl|TRINITY_DN11152_c0_g1::TRINITY_DN11152_c0_g1_i1::g.6171::m.6171;SRR3105558_c1873_g2004;tr|A0A0L8GWE3_PD;SRR2047107_c9142_g9479;SRR3105321_c1441_g1343;SRR6349992_c7810_g7355;SRR725780_c610_g358;SRR5204442_c7240_g6839;SRR5204441_c5047_g5370;SRR3105321_c481_g516	lcl|TRINITY_DN11152_c0_g1::TRINITY_DN11152_c0_g1_i1::g.6171::m.6171;SRR3105558_c1873_g2004;tr|A0A0L8GWE3_PD;SRR2047107_c9142_g9479	8;4;4;4;3;3;1;1;1;1	8;4;4;4;3;3;1;1;1;1	8;4;4;4;3;3;1;1;1;1	lcl|TRINITY_DN11152_c0_g1::TRINITY_DN11152_c0_g1_i1::g.6171::m.6171;SRR3105558_c1873_g2004;tr|A0A0L8GWE3_PD;SRR2047107_c9142_g9479	10	8	8	8	8	0	8	0	8	0	61.5	61.5	61.5	17.6	156	156;156;156;156;156;177;143;158;158;158	3.5	1	6	1	9		3							0	54.625	61.5	0	1778700000	1778700000	0	161700000	161700000	0	118970000	0	31
	182	tr|A0A0L8G0P5_PD;SRR3105558_c5978_g5273;SRR2047107_c2280_g2899;lcl|TRINITY_DN11153_c0_g1::TRINITY_DN11153_c0_g1_i1::g.6202::m.6202;SRR6349992_c10034_g8917;SRR3105321_c7446_g5242;tr|Q25391_PD;SRR5204441_c30547_g17498	tr|A0A0L8G0P5_PD;SRR3105558_c5978_g5273;SRR2047107_c2280_g2899;lcl|TRINITY_DN11153_c0_g1::TRINITY_DN11153_c0_g1_i1::g.6202::m.6202;SRR6349992_c10034_g8917;SRR3105321_c7446_g5242;tr|Q25391_PD	4;4;4;4;3;3;2;1	4;4;4;4;3;3;2;1	4;4;4;4;3;3;2;1	tr|A0A0L8G0P5_PD;SRR3105558_c5978_g5273;SRR2047107_c2280_g2899;lcl|TRINITY_DN11153_c0_g1::TRINITY_DN11153_c0_g1_i1::g.6202::m.6202;SRR6349992_c10034_g8917;SRR3105321_c7446_g5242;tr|Q25391_PD	8	4	4	4	4	0	4	0	4	0	20.1	20.1	20.1	30.477	269	269;293;293;293;293;293;294;101	3.6		1	2	1		1							0	24.401	20.1	0	155940000	155940000	0	9746500	9746500	0	11602000	0	5
	183	SRR3105558_c3635_g3584;SRR6349992_c9251_g8391;lcl|TRINITY_DN11154_c0_g1::TRINITY_DN11154_c0_g1_i1::g.6161::m.6161;SRR3105321_c3636_g2989;SRR2047107_c14630_g13041	SRR3105558_c3635_g3584;SRR6349992_c9251_g8391;lcl|TRINITY_DN11154_c0_g1::TRINITY_DN11154_c0_g1_i1::g.6161::m.6161;SRR3105321_c3636_g2989;SRR2047107_c14630_g13041	1;1;1;1;1	1;1;1;1;1	1;1;1;1;1	SRR3105558_c3635_g3584;SRR6349992_c9251_g8391;lcl|TRINITY_DN11154_c0_g1::TRINITY_DN11154_c0_g1_i1::g.6161::m.6161;SRR3105321_c3636_g2989;SRR2047107_c14630_g13041	5	1	1	1	1	0	1	0	1	0	2.5	2.5	2.5	36.67	319	319;320;327;329;330	2		1											0.0071155	6.0947	2.5	0	18093000	18093000	0	1206200	1206200	0	670180	0	1
	184	lcl|TRINITY_DN11159_c0_g2::TRINITY_DN11159_c0_g2_i1::g.6111::m.6111;lcl|TRINITY_DN11159_c0_g1::TRINITY_DN11159_c0_g1_i1::g.6110::m.6110;SRR3105558_c1346_g1494;SRR2047107_c165_g226;tr|A0A0L8HU31_PD;SRR6349992_c1912_g2160;SRR3105321_c2143_g1917;SRR5204442_c235_g332;SRR5204441_c1462_g1855;tr|L5JVC6_PD;tr|J7M2B1_PD;lcl|SRR3105321_c19579_frame_4_orf_3;SRR725780_c700_g398;tr|A0A0L8HU48_PD	lcl|TRINITY_DN11159_c0_g2::TRINITY_DN11159_c0_g2_i1::g.6111::m.6111;lcl|TRINITY_DN11159_c0_g1::TRINITY_DN11159_c0_g1_i1::g.6110::m.6110;SRR3105558_c1346_g1494;SRR2047107_c165_g226;tr|A0A0L8HU31_PD;SRR6349992_c1912_g2160;SRR3105321_c2143_g1917;SRR5204442_c235_g332;SRR5204441_c1462_g1855	10;10;9;9;8;6;5;5;5;2;2;1;1;1	10;10;9;9;8;6;5;5;5;2;2;1;1;1	8;8;7;7;6;5;4;3;3;0;0;1;0;1	lcl|TRINITY_DN11159_c0_g2::TRINITY_DN11159_c0_g2_i1::g.6111::m.6111;lcl|TRINITY_DN11159_c0_g1::TRINITY_DN11159_c0_g1_i1::g.6110::m.6110;SRR3105558_c1346_g1494;SRR2047107_c165_g226;tr|A0A0L8HU31_PD;SRR6349992_c1912_g2160;SRR3105321_c2143_g1917;SRR5204442_c2	14	10	10	8	10	0	10	0	8	0	17.7	17.7	13.9	68.742	582	582;583;582;582;297;582;530;582;582;678;858;62;153;217	3.29		10	1	7		3							0	68.838	17.7	0	1138900000	1138900000	0	34512000	34512000	0	57575000	0	21
	185	lcl|TRINITY_DN11171_c1_g1::TRINITY_DN11171_c1_g1_i1::g.6211::m.6211	lcl|TRINITY_DN11171_c1_g1::TRINITY_DN11171_c1_g1_i1::g.6211::m.6211	2	2	2	lcl|TRINITY_DN11171_c1_g1::TRINITY_DN11171_c1_g1_i1::g.6211::m.6211	1	2	2	2	2	0	2	0	2	0	19.7	19.7	19.7	14.29	122	122	3.33		1		2									0	13.393	19.7	0	94658000	94658000	0	23664000	23664000	0	6093100	0	3
	186	SRR6349992_c10082_g8944;SRR3105321_c5737_g4296;tr|A0A0L8HWT9_PD;SRR3105558_c5769_g5152;SRR2047107_c3935_g4751;lcl|TRINITY_DN11176_c0_g1::TRINITY_DN11176_c0_g1_i2::g.6192::m.6192;lcl|TRINITY_DN11176_c0_g1::TRINITY_DN11176_c0_g1_i1::g.6191::m.6191;SRR3105321_c25155_g12009;SRR5204442_c5552_g5595;SRR5204441_c2974_g3392	SRR6349992_c10082_g8944;SRR3105321_c5737_g4296;tr|A0A0L8HWT9_PD;SRR3105558_c5769_g5152;SRR2047107_c3935_g4751;lcl|TRINITY_DN11176_c0_g1::TRINITY_DN11176_c0_g1_i2::g.6192::m.6192;lcl|TRINITY_DN11176_c0_g1::TRINITY_DN11176_c0_g1_i1::g.6191::m.6191	3;3;3;3;3;3;3;1;1;1	3;3;3;3;3;3;3;1;1;1	3;3;3;3;3;3;3;1;1;1	SRR6349992_c10082_g8944;SRR3105321_c5737_g4296;tr|A0A0L8HWT9_PD;SRR3105558_c5769_g5152;SRR2047107_c3935_g4751;lcl|TRINITY_DN11176_c0_g1::TRINITY_DN11176_c0_g1_i2::g.6192::m.6192;lcl|TRINITY_DN11176_c0_g1::TRINITY_DN11176_c0_g1_i1::g.6191::m.6191	10	3	3	3	3	0	3	0	3	0	23.4	23.4	23.4	24.87	231	231;236;246;246;246;246;246;189;246;246	3	1	2	1	1		1							0	25.22	23.4	0	292370000	292370000	0	36546000	36546000	0	15776000	0	6
	187	SRR3105558_c7084_g6052;tr|A0A2T7NV41_PD;SRR6349992_c2560_g2834;SRR2047107_c1491_g1937;lcl|TRINITY_DN11185_c0_g1::TRINITY_DN11185_c0_g1_i1::g.6230::m.6230;tr|V3ZNC8_PD;SRR3105321_c1876_g1709;SRR5204441_c9267_g8532;tr|A0A1B6CU39_PD;SRR5204442_c595_g805;tr|A0A146ZDE2_PD	SRR3105558_c7084_g6052;tr|A0A2T7NV41_PD;SRR6349992_c2560_g2834;SRR2047107_c1491_g1937;lcl|TRINITY_DN11185_c0_g1::TRINITY_DN11185_c0_g1_i1::g.6230::m.6230;tr|V3ZNC8_PD;SRR3105321_c1876_g1709	7;7;7;7;7;6;5;3;3;2;2	7;7;7;7;7;6;5;3;3;2;2	4;4;4;4;4;3;2;0;1;1;0	SRR3105558_c7084_g6052;tr|A0A2T7NV41_PD;SRR6349992_c2560_g2834;SRR2047107_c1491_g1937;lcl|TRINITY_DN11185_c0_g1::TRINITY_DN11185_c0_g1_i1::g.6230::m.6230;tr|V3ZNC8_PD;SRR3105321_c1876_g1709	11	7	7	4	7	0	7	0	4	0	50.8	50.8	32.6	21.207	187	187;205;205;205;205;205;177;111;206;195;231	4		2	3	3	1	3							0	60.154	50.8	0	855890000	855890000	0	65838000	65838000	0	92992000	0	17
	188	tr|A0A0L8GSV7_PD;SRR2047107_c2417_g3057;lcl|TRINITY_DN11193_c0_g1::TRINITY_DN11193_c0_g1_i1::g.6215::m.6215;SRR3105558_c3348_g3329	tr|A0A0L8GSV7_PD;SRR2047107_c2417_g3057;lcl|TRINITY_DN11193_c0_g1::TRINITY_DN11193_c0_g1_i1::g.6215::m.6215;SRR3105558_c3348_g3329	2;2;2;1	2;2;2;1	2;2;2;1	tr|A0A0L8GSV7_PD;SRR2047107_c2417_g3057;lcl|TRINITY_DN11193_c0_g1::TRINITY_DN11193_c0_g1_i1::g.6215::m.6215;SRR3105558_c3348_g3329	4	2	2	2	2	0	2	0	2	0	10.2	10.2	10.2	32.099	284	284;284;289;284	3		1	1	1									0	13.124	10.2	0	73956000	73956000	0	6723200	6723200	0	6532600	0	3
	189	lcl|TRINITY_DN11205_c0_g1::TRINITY_DN11205_c0_g1_i1::g.6246::m.6246	lcl|TRINITY_DN11205_c0_g1::TRINITY_DN11205_c0_g1_i1::g.6246::m.6246	1	1	1	lcl|TRINITY_DN11205_c0_g1::TRINITY_DN11205_c0_g1_i1::g.6246::m.6246	1	1	1	1	1	0	1	0	1	0	16.8	16.8	16.8	13.561	131	131	4.17		1	1	2		2							0	19.956	16.8	0	1777800000	1777800000	0	444460000	444460000	0	115930000	0	7
	190	lcl|TRINITY_DN11209_c0_g2::TRINITY_DN11209_c0_g2_i1::g.6267::m.6267;tr|A0A0L8FLF1_PD;SRR3105321_c1061_g1022;SRR3105558_c3996_g3860;SRR2047107_c3990_g4802;SRR6349992_c522_g638	lcl|TRINITY_DN11209_c0_g2::TRINITY_DN11209_c0_g2_i1::g.6267::m.6267;tr|A0A0L8FLF1_PD;SRR3105321_c1061_g1022;SRR3105558_c3996_g3860;SRR2047107_c3990_g4802;SRR6349992_c522_g638	4;4;3;3;3;3	4;4;3;3;3;3	4;4;3;3;3;3	lcl|TRINITY_DN11209_c0_g2::TRINITY_DN11209_c0_g2_i1::g.6267::m.6267;tr|A0A0L8FLF1_PD;SRR3105321_c1061_g1022;SRR3105558_c3996_g3860;SRR2047107_c3990_g4802;SRR6349992_c522_g638	6	4	4	4	4	0	4	0	4	0	4	4	4	117.73	1064	1064;2267;669;1142;1771;1801	3.17		3	1	1		1							0	25.89	4	0	234600000	234600000	0	4344500	4344500	0	12457000	0	6
	191	SRR5204441_c5339_g5618;SRR2047107_c9580_g9804;lcl|TRINITY_DN11212_c0_g1::TRINITY_DN11212_c0_g1_i1::g.6263::m.6263;SRR3105558_c3974_g3847;lcl|TRINITY_DN11212_c0_g1::TRINITY_DN11212_c0_g1_i2::g.6264::m.6264;SRR3105321_c1522_g1406;SRR5204442_c1113_g1402;tr|A0A0L8G7Z1_PD;SRR6349992_c2433_g2701	SRR5204441_c5339_g5618;SRR2047107_c9580_g9804;lcl|TRINITY_DN11212_c0_g1::TRINITY_DN11212_c0_g1_i1::g.6263::m.6263;SRR3105558_c3974_g3847;lcl|TRINITY_DN11212_c0_g1::TRINITY_DN11212_c0_g1_i2::g.6264::m.6264;SRR3105321_c1522_g1406;SRR5204442_c1113_g1402;tr|A0A0L8G7Z1_PD;SRR6349992_c2433_g2701	1;1;1;1;1;1;1;1;1	1;1;1;1;1;1;1;1;1	1;1;1;1;1;1;1;1;1	SRR5204441_c5339_g5618;SRR2047107_c9580_g9804;lcl|TRINITY_DN11212_c0_g1::TRINITY_DN11212_c0_g1_i1::g.6263::m.6263;SRR3105558_c3974_g3847;lcl|TRINITY_DN11212_c0_g1::TRINITY_DN11212_c0_g1_i2::g.6264::m.6264;SRR3105321_c1522_g1406;SRR5204442_c1113_g1402;tr|A0	9	1	1	1	1	0	1	0	1	0	8.5	8.5	8.5	20.003	176	176;730;770;791;822;868;909;955;957	6						1							0.002649	7.0018	8.5	0	24614000	24614000	0	2051200	2051200	0	1104200	0	1
	192	lcl|TRINITY_DN11236_c0_g3::TRINITY_DN11236_c0_g3_i1::g.6274::m.6274;lcl|TRINITY_DN11236_c0_g1::TRINITY_DN11236_c0_g1_i1::g.6272::m.6272;lcl|TRINITY_DN11236_c0_g2::TRINITY_DN11236_c0_g2_i1::g.6273::m.6273;tr|A0A0L8GEG6_PD;SRR3105558_c10326_g7991;SRR2047107_c7609_g8282;SRR6349992_c2980_g3276;SRR3105321_c2876_g2466;SRR5204442_c5763_g5759;SRR5204441_c5526_g5782	lcl|TRINITY_DN11236_c0_g3::TRINITY_DN11236_c0_g3_i1::g.6274::m.6274;lcl|TRINITY_DN11236_c0_g1::TRINITY_DN11236_c0_g1_i1::g.6272::m.6272;lcl|TRINITY_DN11236_c0_g2::TRINITY_DN11236_c0_g2_i1::g.6273::m.6273;tr|A0A0L8GEG6_PD;SRR3105558_c10326_g7991;SRR2047107_c7609_g8282;SRR6349992_c2980_g3276;SRR3105321_c2876_g2466;SRR5204442_c5763_g5759;SRR5204441_c5526_g5782	4;4;4;3;3;3;3;3;2;2	4;4;4;3;3;3;3;3;2;2	4;4;4;3;3;3;3;3;2;2	lcl|TRINITY_DN11236_c0_g3::TRINITY_DN11236_c0_g3_i1::g.6274::m.6274;lcl|TRINITY_DN11236_c0_g1::TRINITY_DN11236_c0_g1_i1::g.6272::m.6272;lcl|TRINITY_DN11236_c0_g2::TRINITY_DN11236_c0_g2_i1::g.6273::m.6273;tr|A0A0L8GEG6_PD;SRR3105558_c10326_g7991;SRR2047107_	10	4	4	4	4	0	4	0	4	0	16.1	16.1	16.1	37.502	329	329;345;348;327;327;327;328;328;326;326	3.22		4	1	3		1							0	25.271	16.1	0	369290000	369290000	0	21723000	21723000	0	30934000	0	9
	193	SRR3105321_c25677_g12139;SRR6349992_c9414_g8492;SRR3105558_c3286_g3283;SRR2047107_c3792_g4594;lcl|TRINITY_DN11259_c1_g1::TRINITY_DN11259_c1_g1_i1::g.6252::m.6252;tr|A0A0L8G8Y2_PD;SRR5204442_c8166_g7478;SRR5204441_c838_g1064;tr|A0A210QGY6_PD	SRR3105321_c25677_g12139;SRR6349992_c9414_g8492;SRR3105558_c3286_g3283;SRR2047107_c3792_g4594;lcl|TRINITY_DN11259_c1_g1::TRINITY_DN11259_c1_g1_i1::g.6252::m.6252;tr|A0A0L8G8Y2_PD;SRR5204442_c8166_g7478;SRR5204441_c838_g1064	4;4;4;4;4;3;2;2;1	4;4;4;4;4;3;2;2;1	4;4;4;4;4;3;2;2;1	SRR3105321_c25677_g12139;SRR6349992_c9414_g8492;SRR3105558_c3286_g3283;SRR2047107_c3792_g4594;lcl|TRINITY_DN11259_c1_g1::TRINITY_DN11259_c1_g1_i1::g.6252::m.6252;tr|A0A0L8G8Y2_PD;SRR5204442_c8166_g7478;SRR5204441_c838_g1064	9	4	4	4	4	0	4	0	4	0	20.4	20.4	20.4	30.306	255	255;384;384;384;384;367;384;384;387	2.4		4		1									0	24.43	20.4	0	220490000	220490000	0	15749000	15749000	0	9761800	0	5
	194	SRR2047107_c2893_g3620;tr|A0A0L8I9P3_PD;SRR5204442_c15353_g11470;SRR5204441_c6887_g6847;lcl|TRINITY_DN11285_c0_g1::TRINITY_DN11285_c0_g1_i1::g.6259::m.6259;SRR3105321_c3160_g2669;SRR3105558_c1956_g2086;SRR6349992_c4386_g4618;SRR3105321_c3565_g2940;tr|A0A2P8Y4R9_PD	SRR2047107_c2893_g3620;tr|A0A0L8I9P3_PD;SRR5204442_c15353_g11470;SRR5204441_c6887_g6847;lcl|TRINITY_DN11285_c0_g1::TRINITY_DN11285_c0_g1_i1::g.6259::m.6259;SRR3105321_c3160_g2669;SRR3105558_c1956_g2086;SRR6349992_c4386_g4618;SRR3105321_c3565_g2940	3;3;3;3;3;3;3;2;2;1	3;3;3;3;3;3;3;2;2;1	3;3;3;3;3;3;3;2;2;1	SRR2047107_c2893_g3620;tr|A0A0L8I9P3_PD;SRR5204442_c15353_g11470;SRR5204441_c6887_g6847;lcl|TRINITY_DN11285_c0_g1::TRINITY_DN11285_c0_g1_i1::g.6259::m.6259;SRR3105321_c3160_g2669;SRR3105558_c1956_g2086;SRR6349992_c4386_g4618;SRR3105321_c3565_g2940	10	3	3	3	3	0	3	0	3	0	17	17	17	21.16	188	188;227;229;229;229;230;231;229;231;560	3.67		2		3		1							0	36.253	17	0	362720000	362720000	0	36272000	36272000	0	17615000	0	5
	195	tr|A0A0L8HDP6_PD;lcl|TRINITY_DN11286_c0_g1::TRINITY_DN11286_c0_g1_i1::g.6298::m.6298;SRR3105321_c3485_g2886;tr|A0A0L8HD89_PD;SRR6349992_c65_g87;SRR2047107_c10641_g10563;SRR3105558_c4284_g4079;SRR5204442_c2304_g2682;SRR5204441_c9075_g8433	tr|A0A0L8HDP6_PD;lcl|TRINITY_DN11286_c0_g1::TRINITY_DN11286_c0_g1_i1::g.6298::m.6298;SRR3105321_c3485_g2886;tr|A0A0L8HD89_PD;SRR6349992_c65_g87;SRR2047107_c10641_g10563;SRR3105558_c4284_g4079	7;7;6;6;5;5;4;1;1	7;7;6;6;5;5;4;1;1	7;7;6;6;5;5;4;1;1	tr|A0A0L8HDP6_PD;lcl|TRINITY_DN11286_c0_g1::TRINITY_DN11286_c0_g1_i1::g.6298::m.6298;SRR3105321_c3485_g2886;tr|A0A0L8HD89_PD;SRR6349992_c65_g87;SRR2047107_c10641_g10563;SRR3105558_c4284_g4079	9	7	7	7	7	0	7	0	7	0	50.8	50.8	50.8	20.548	177	177;177;148;177;125;125;139;147;147	3.76		8		3		6							0	49.984	50.8	0	2489700000	2489700000	0	226330000	226330000	0	107620000	0	16
	196	lcl|TRINITY_DN11301_c0_g1_i1_frame_1_orf_3;lcl|SRR3105558_c3830_frame_2_orf_2;lcl|SRR2047107_c6000_frame_4_orf_4;lcl|SRR725937_c911_frame_1_orf_3	lcl|TRINITY_DN11301_c0_g1_i1_frame_1_orf_3;lcl|SRR3105558_c3830_frame_2_orf_2;lcl|SRR2047107_c6000_frame_4_orf_4;lcl|SRR725937_c911_frame_1_orf_3	2;1;1;1	2;1;1;1	2;1;1;1	lcl|TRINITY_DN11301_c0_g1_i1_frame_1_orf_3;lcl|SRR3105558_c3830_frame_2_orf_2;lcl|SRR2047107_c6000_frame_4_orf_4;lcl|SRR725937_c911_frame_1_orf_3	4	2	2	2	2	0	2	0	2	0	23.2	23.2	23.2	11.812	99	99;99;99;105	3.33			2	1									0	12.87	23.2	0	55470000	55470000	0	11094000	11094000	0	6863300	0	3
	197	lcl|TRINITY_DN11303_c0_g1::TRINITY_DN11303_c0_g1_i1::g.6363::m.6363	lcl|TRINITY_DN11303_c0_g1::TRINITY_DN11303_c0_g1_i1::g.6363::m.6363	1	1	1	lcl|TRINITY_DN11303_c0_g1::TRINITY_DN11303_c0_g1_i1::g.6363::m.6363	1	1	1	1	1	0	1	0	1	0	8.1	8.1	8.1	15.538	136	136	3			1										0.0051963	6.3786	8.1	0	28136000	28136000	0	7034100	7034100	0	6207500	0	1
	198	lcl|TRINITY_DN11317_c0_g2::TRINITY_DN11317_c0_g2_i1::g.6388::m.6388	lcl|TRINITY_DN11317_c0_g2::TRINITY_DN11317_c0_g2_i1::g.6388::m.6388	2	2	2	lcl|TRINITY_DN11317_c0_g2::TRINITY_DN11317_c0_g2_i1::g.6388::m.6388	1	2	2	2	2	0	2	0	2	0	8.2	8.2	8.2	26.654	233	233	1.5	1	1											0	12.745	8.2	0	121860000	121860000	0	11078000	11078000	0	5496300	0	2
	199	lcl|TRINITY_DN11318_c1_g1::TRINITY_DN11318_c1_g1_i1::g.6411::m.6411;tr|A0A0L8FMH4_PD;SRR3105558_c1972_g2097;SRR3105321_c17331_g9551	lcl|TRINITY_DN11318_c1_g1::TRINITY_DN11318_c1_g1_i1::g.6411::m.6411	5;2;2;1	2;0;0;0	2;0;0;0	lcl|TRINITY_DN11318_c1_g1::TRINITY_DN11318_c1_g1_i1::g.6411::m.6411	4	5	2	2	5	0	2	0	2	0	4.6	2	2	135.62	1228	1228;956;1113;160	1.67	1	2											0	12.528	4.6	0	127920000	127920000	0	2063300	2063300	0	7656300	0	6
	200	SRR3105558_c644_g730;SRR2047107_c3198_g3959;lcl|TRINITY_DN11319_c0_g2::TRINITY_DN11319_c0_g2_i1::g.6375::m.6375;lcl|TRINITY_DN11319_c0_g1::TRINITY_DN11319_c0_g1_i1::g.6374::m.6374	SRR3105558_c644_g730;SRR2047107_c3198_g3959;lcl|TRINITY_DN11319_c0_g2::TRINITY_DN11319_c0_g2_i1::g.6375::m.6375;lcl|TRINITY_DN11319_c0_g1::TRINITY_DN11319_c0_g1_i1::g.6374::m.6374	1;1;1;1	1;1;1;1	1;1;1;1	SRR3105558_c644_g730;SRR2047107_c3198_g3959;lcl|TRINITY_DN11319_c0_g2::TRINITY_DN11319_c0_g2_i1::g.6375::m.6375;lcl|TRINITY_DN11319_c0_g1::TRINITY_DN11319_c0_g1_i1::g.6374::m.6374	4	1	1	1	1	0	1	0	1	0	2.8	2.8	2.8	69.098	610	610;611;611;622	3			1										0.00070423	7.3452	2.8	0	10959000	10959000	0	296200	296200	0	2417900	0	1
	201	lcl|TRINITY_DN11320_c0_g1::TRINITY_DN11320_c0_g1_i1::g.6376::m.6376;SRR6349992_c617_g742;SRR3105321_c83_g120;tr|A0A0L8HT87_PD;SRR2047107_c5794_g6622;SRR3105558_c303_g367;SRR5204442_c471_g629;SRR5204441_c1501_g1897;SRR3105321_c24680_g11862;tr|T1FNY1_PD;lcl|SRR680047_c482_frame_1_orf_4;SRR680047_c298_g203;tr|A0A151I0R4_PD	lcl|TRINITY_DN11320_c0_g1::TRINITY_DN11320_c0_g1_i1::g.6376::m.6376;SRR6349992_c617_g742;SRR3105321_c83_g120;tr|A0A0L8HT87_PD;SRR2047107_c5794_g6622;SRR3105558_c303_g367;SRR5204442_c471_g629;SRR5204441_c1501_g1897	9;7;7;6;6;6;5;5;2;2;1;1;1	9;7;7;6;6;6;5;5;2;2;1;1;1	9;7;7;6;6;6;5;5;2;2;1;1;1	lcl|TRINITY_DN11320_c0_g1::TRINITY_DN11320_c0_g1_i1::g.6376::m.6376;SRR6349992_c617_g742;SRR3105321_c83_g120;tr|A0A0L8HT87_PD;SRR2047107_c5794_g6622;SRR3105558_c303_g367;SRR5204442_c471_g629;SRR5204441_c1501_g1897	13	9	9	9	8	2	8	2	8	2	20.5	20.5	20.5	54.834	488	488;459;459;430;459;460;454;454;182;441;38;122;751	4.53		4	1	9		3				1	1		0	59.257	17.2	5.5	1373700000	1362600000	11105000	59726000	59244000	482810	93727000	0	20
	202	lcl|TRINITY_DN11328_c0_g1::TRINITY_DN11328_c0_g1_i1::g.6420::m.6420;lcl|TRINITY_DN11328_c0_g2::TRINITY_DN11328_c0_g2_i1::g.6421::m.6421;tr|A0A0L8G0I6_PD;SRR3105558_c4437_g4203;SRR6349992_c4829_g5016;SRR2047107_c2168_g2782;SRR5204442_c761_g996;SRR5204441_c762_g973;SRR3105321_c3121_g2642	lcl|TRINITY_DN11328_c0_g1::TRINITY_DN11328_c0_g1_i1::g.6420::m.6420;lcl|TRINITY_DN11328_c0_g2::TRINITY_DN11328_c0_g2_i1::g.6421::m.6421;tr|A0A0L8G0I6_PD;SRR3105558_c4437_g4203;SRR6349992_c4829_g5016;SRR2047107_c2168_g2782	7;6;5;4;4;4;3;3;3	5;4;3;2;2;2;1;1;1	5;4;3;2;2;2;1;1;1	lcl|TRINITY_DN11328_c0_g1::TRINITY_DN11328_c0_g1_i1::g.6420::m.6420;lcl|TRINITY_DN11328_c0_g2::TRINITY_DN11328_c0_g2_i1::g.6421::m.6421;tr|A0A0L8G0I6_PD;SRR3105558_c4437_g4203;SRR6349992_c4829_g5016;SRR2047107_c2168_g2782	9	7	5	5	7	0	5	0	5	0	38.5	31.3	31.3	28.511	252	252;284;252;253;281;293;252;252;284	3.5		1	4	2		1							0	43.213	38.5	0	502690000	502690000	0	31418000	31418000	0	57144000	0	9
	203	lcl|TRINITY_DN11329_c0_g1::TRINITY_DN11329_c0_g1_i1::g.6312::m.6312	lcl|TRINITY_DN11329_c0_g1::TRINITY_DN11329_c0_g1_i1::g.6312::m.6312	7	7	7	lcl|TRINITY_DN11329_c0_g1::TRINITY_DN11329_c0_g1_i1::g.6312::m.6312	1	7	7	7	6	1	6	1	6	1	31.1	31.1	31.1	27.969	254	254	4.32		2	6	5		5				1			0	44.23	26	5.1	2467800000	2455100000	12700000	164520000	163670000	846660	149770000	0	28
	204	SRR3105558_c1777_g1905;SRR5204441_c4795_g5149;tr|A0A0L8FTV9_PD;SRR3105321_c7245_g5137;lcl|TRINITY_DN11335_c0_g1::TRINITY_DN11335_c0_g1_i1::g.6343::m.6343	SRR3105558_c1777_g1905;SRR5204441_c4795_g5149;tr|A0A0L8FTV9_PD;SRR3105321_c7245_g5137;lcl|TRINITY_DN11335_c0_g1::TRINITY_DN11335_c0_g1_i1::g.6343::m.6343	1;1;1;1;1	1;1;1;1;1	1;1;1;1;1	SRR3105558_c1777_g1905;SRR5204441_c4795_g5149;tr|A0A0L8FTV9_PD;SRR3105321_c7245_g5137;lcl|TRINITY_DN11335_c0_g1::TRINITY_DN11335_c0_g1_i1::g.6343::m.6343	5	1	1	1	1	0	1	0	1	0	5.8	5.8	5.8	31.57	277	277;329;356;388;389	3			1										0.0013587	7.1358	5.8	0	5391700	5391700	0	385120	385120	0	1189500	0	1
	205	SRR2047107_c2761_g3455;SRR3105558_c1424_g1569;lcl|TRINITY_DN11344_c1_g1::TRINITY_DN11344_c1_g1_i2::g.6435::m.6435;SRR6349992_c510_g621;tr|A0A0L8H0R2_PD;SRR5204442_c929_g1195;SRR5204441_c473_g592;SRR3105321_c1303_g1213;lcl|TRINITY_DN11344_c1_g1::TRINITY_DN11344_c1_g1_i1::g.6433::m.6433;tr|T1J2J6_PD;tr|A0A2C9JRV1_PD;tr|V9K7A9_PD;tr|A0A1A8D2Q8_PD;tr|G1TBL6_PD;SRR3105321_c11609_g7283;lcl|TRINITY_DN11…	SRR2047107_c2761_g3455;SRR3105558_c1424_g1569;lcl|TRINITY_DN11344_c1_g1::TRINITY_DN11344_c1_g1_i2::g.6435::m.6435;SRR6349992_c510_g621;tr|A0A0L8H0R2_PD;SRR5204442_c929_g1195;SRR5204441_c473_g592;SRR3105321_c1303_g1213;lcl|TRINITY_DN11344_c1_g1::TRINITY_DN11344_c1_g1_i1::g.6433::m.6433	31;31;31;30;27;26;26;25;25;10;10;10;8;7;3;2;1;1;1	31;31;31;30;27;26;26;25;25;10;10;10;8;7;3;2;1;1;1	31;31;31;30;27;26;26;25;25;10;10;10;8;7;3;2;1;1;1	SRR2047107_c2761_g3455;SRR3105558_c1424_g1569;lcl|TRINITY_DN11344_c1_g1::TRINITY_DN11344_c1_g1_i2::g.6435::m.6435;SRR6349992_c510_g621;tr|A0A0L8H0R2_PD;SRR5204442_c929_g1195;SRR5204441_c473_g592;SRR3105321_c1303_g1213;lcl|TRINITY_DN11344_c1_g1::TRINITY_DN1	19	31	31	31	31	0	31	0	31	0	24.7	24.7	24.7	193.97	1693	1693;1698;1698;1574;1378;1694;1694;1188;1483;1652;1671;1677;1608;1901;164;141;115;145;156	3.62		15	4	26		7							0	214.28	24.7	0	2533900000	2533900000	0	27543000	27543000	0	167800000	0	57
	206	lcl|TRINITY_DN11348_c0_g1::TRINITY_DN11348_c0_g1_i1::g.6396::m.6396	lcl|TRINITY_DN11348_c0_g1::TRINITY_DN11348_c0_g1_i1::g.6396::m.6396	2	2	2	lcl|TRINITY_DN11348_c0_g1::TRINITY_DN11348_c0_g1_i1::g.6396::m.6396	1	2	2	2	2	0	2	0	2	0	5.3	5.3	5.3	24.874	227	227	2		3											0	13.304	5.3	0	360810000	360810000	0	40090000	40090000	0	13365000	0	3
	207	tr|A0A0L8FZH4_PD;SRR3105321_c3287_g2754;SRR2047107_c3295_g4052;lcl|TRINITY_DN11353_c0_g1::TRINITY_DN11353_c0_g1_i1::g.6406::m.6406;SRR3105558_c2707_g2761	tr|A0A0L8FZH4_PD;SRR3105321_c3287_g2754;SRR2047107_c3295_g4052;lcl|TRINITY_DN11353_c0_g1::TRINITY_DN11353_c0_g1_i1::g.6406::m.6406;SRR3105558_c2707_g2761	1;1;1;1;1	1;1;1;1;1	1;1;1;1;1	tr|A0A0L8FZH4_PD;SRR3105321_c3287_g2754;SRR2047107_c3295_g4052;lcl|TRINITY_DN11353_c0_g1::TRINITY_DN11353_c0_g1_i1::g.6406::m.6406;SRR3105558_c2707_g2761	5	1	1	1	1	0	1	0	1	0	2.6	2.6	2.6	68.162	624	624;624;624;624;625	3			1										0.0031289	6.8263	2.6	0	5323600	5323600	0	177450	177450	0	1174500	0	1
	208	tr|A0A0L8GKW9_PD;SRR6349992_c104_g146;SRR3105321_c618_g631;SRR2047107_c392_g555;lcl|TRINITY_DN11368_c0_g1::TRINITY_DN11368_c0_g1_i1::g.6418::m.6418;SRR725937_c497_g275;SRR3105558_c767_g865;SRR5204441_c1292_g1666;SRR3105321_c4234_g3361;SRR5204442_c1702_g2084;SRR680047_c336_g224;SRR725780_c298_g202;lcl|SRR725937_c200_frame_4_orf_1;lcl|SRR680047_c716_frame_3_orf_1;tr|F8TCS5_PD;lcl|SRR725597_c119_fra…	tr|A0A0L8GKW9_PD;SRR6349992_c104_g146;SRR3105321_c618_g631;SRR2047107_c392_g555;lcl|TRINITY_DN11368_c0_g1::TRINITY_DN11368_c0_g1_i1::g.6418::m.6418;SRR725937_c497_g275;SRR3105558_c767_g865;SRR5204441_c1292_g1666;SRR3105321_c4234_g3361;SRR5204442_c1702_g2084;SRR680047_c336_g224;SRR725780_c298_g202	10;10;10;10;10;9;9;9;9;9;5;5;2;2;2;1;1	10;10;10;10;10;9;9;9;9;9;5;5;2;2;2;1;1	10;10;10;10;10;9;9;9;9;9;5;5;2;2;2;1;1	tr|A0A0L8GKW9_PD;SRR6349992_c104_g146;SRR3105321_c618_g631;SRR2047107_c392_g555;lcl|TRINITY_DN11368_c0_g1::TRINITY_DN11368_c0_g1_i1::g.6418::m.6418;SRR725937_c497_g275;SRR3105558_c767_g865;SRR5204441_c1292_g1666;SRR3105321_c4234_g3361;SRR5204442_c1702_g208	17	10	10	10	10	1	10	1	10	1	39	39	39	29.739	264	264;264;264;264;264;213;264;264;264;266;120;199;74;85;266;67;167	3.9	2	7	3	9	1	5	1			1			0	67.404	39	3.4	6175800000	6142400000	33407000	363280000	361320000	1965100	341430000	0	39
	209	lcl|TRINITY_DN11386_c0_g1::TRINITY_DN11386_c0_g1_i1::g.6428::m.6428;SRR2047107_c1380_g1804;SRR3105558_c15238_g10516;SRR6349992_c9686_g8680;SRR680047_c695_g406;SRR3105558_c4827_g4498;tr|A0A0L8HMN3_PD;tr|A0A0L8HLK9_PD;SRR3105321_c26403_g12328;SRR3105321_c17804_g9696	lcl|TRINITY_DN11386_c0_g1::TRINITY_DN11386_c0_g1_i1::g.6428::m.6428;SRR2047107_c1380_g1804	18;14;7;6;5;3;2;2;2;1	18;14;7;6;5;3;2;2;2;1	18;14;7;6;5;3;2;2;2;1	lcl|TRINITY_DN11386_c0_g1::TRINITY_DN11386_c0_g1_i1::g.6428::m.6428;SRR2047107_c1380_g1804	10	18	18	18	18	0	18	0	18	0	60.9	60.9	60.9	42.631	384	384;436;204;423;147;121;59;77;134;105	3.62	1	17	3	8	2	11							0	137.96	60.9	0	4161700000	4161700000	0	166470000	166470000	0	196640000	0	47
	210	lcl|TRINITY_DN11389_c0_g1::TRINITY_DN11389_c0_g1_i1::g.6439::m.6439;SRR2047107_c154_g220	lcl|TRINITY_DN11389_c0_g1::TRINITY_DN11389_c0_g1_i1::g.6439::m.6439;SRR2047107_c154_g220	2;1	2;1	2;1	lcl|TRINITY_DN11389_c0_g1::TRINITY_DN11389_c0_g1_i1::g.6439::m.6439;SRR2047107_c154_g220	2	2	2	2	2	0	2	0	2	0	2.8	2.8	2.8	113.97	996	996;996	2		2											0	14.026	2.8	0	112670000	112670000	0	2166700	2166700	0	4173500	0	2
	211	SRR2047107_c4481_g5294;lcl|TRINITY_DN11391_c0_g1::TRINITY_DN11391_c0_g1_i1::g.6324::m.6324	SRR2047107_c4481_g5294;lcl|TRINITY_DN11391_c0_g1::TRINITY_DN11391_c0_g1_i1::g.6324::m.6324	1;1	1;1	1;1	SRR2047107_c4481_g5294;lcl|TRINITY_DN11391_c0_g1::TRINITY_DN11391_c0_g1_i1::g.6324::m.6324	2	1	1	1	1	0	1	0	1	0	4.3	4.3	4.3	62.734	559	559;559	4				1									0.0067454	6.2485	4.3	0	34172000	34172000	0	1220400	1220400	0	2479100	0	0
	212	SRR6349992_c2402_g2654;tr|A0A0L8GTZ9_PD;SRR3105558_c229_g290;SRR2047107_c6496_g7327;lcl|TRINITY_DN11403_c1_g2::TRINITY_DN11403_c1_g2_i1::g.6499::m.6499;SRR3105321_c648_g664;SRR5204442_c2681_g3078;SRR5204441_c779_g995;lcl|TRINITY_DN11403_c1_g2::TRINITY_DN11403_c1_g2_i2::g.6501::m.6501;SRR680047_c656_g389;lcl|TRINITY_DN11403_c1_g1::TRINITY_DN11403_c1_g1_i1::g.6498::m.6498;SRR680047_c606_g367;lcl|TR…	SRR6349992_c2402_g2654;tr|A0A0L8GTZ9_PD;SRR3105558_c229_g290;SRR2047107_c6496_g7327;lcl|TRINITY_DN11403_c1_g2::TRINITY_DN11403_c1_g2_i1::g.6499::m.6499;SRR3105321_c648_g664;SRR5204442_c2681_g3078;SRR5204441_c779_g995;lcl|TRINITY_DN11403_c1_g2::TRINITY_DN11403_c1_g2_i2::g.6501::m.6501	7;7;7;7;7;7;5;5;4;3;3;3;3;2;1;1;1;1	7;7;7;7;7;7;5;5;4;3;3;3;3;2;1;1;1;1	6;6;6;6;6;6;4;4;3;3;3;3;3;1;1;1;0;1	SRR6349992_c2402_g2654;tr|A0A0L8GTZ9_PD;SRR3105558_c229_g290;SRR2047107_c6496_g7327;lcl|TRINITY_DN11403_c1_g2::TRINITY_DN11403_c1_g2_i1::g.6499::m.6499;SRR3105321_c648_g664;SRR5204442_c2681_g3078;SRR5204441_c779_g995;lcl|TRINITY_DN11403_c1_g2::TRINITY_DN11	18	7	7	6	7	0	7	0	6	0	16	16	15	77.403	682	682;702;702;702;716;718;697;719;240;163;183;194;468;708;46;67;149;151	3.22	1	7	1	7		2							0	53.28	16	0	1586600000	1586600000	0	58762000	58762000	0	102580000	0	23
	213	SRR3105321_c7540_g5296;SRR3105558_c1549_g1696;SRR2047107_c4287_g5097;SRR6349992_c2969_g3269;lcl|TRINITY_DN11411_c0_g1::TRINITY_DN11411_c0_g1_i1::g.6481::m.6481	SRR3105321_c7540_g5296;SRR3105558_c1549_g1696;SRR2047107_c4287_g5097;SRR6349992_c2969_g3269;lcl|TRINITY_DN11411_c0_g1::TRINITY_DN11411_c0_g1_i1::g.6481::m.6481	1;1;1;1;1	1;1;1;1;1	1;1;1;1;1	SRR3105321_c7540_g5296;SRR3105558_c1549_g1696;SRR2047107_c4287_g5097;SRR6349992_c2969_g3269;lcl|TRINITY_DN11411_c0_g1::TRINITY_DN11411_c0_g1_i1::g.6481::m.6481	5	1	1	1	1	0	1	0	1	0	2.8	2.8	2.8	60.267	540	540;571;678;775;811	3			1										0.0026525	7.014	2.8	0	6235200	6235200	0	259800	259800	0	1375600	0	1
	214	SRR3105321_c3726_g3048;SRR3105558_c6696_g5773;SRR2047107_c15311_g13386;lcl|TRINITY_DN11412_c0_g2::TRINITY_DN11412_c0_g2_i1::g.6497::m.6497;lcl|TRINITY_DN11412_c0_g1::TRINITY_DN11412_c0_g1_i1::g.6496::m.6496	SRR3105321_c3726_g3048;SRR3105558_c6696_g5773;SRR2047107_c15311_g13386;lcl|TRINITY_DN11412_c0_g2::TRINITY_DN11412_c0_g2_i1::g.6497::m.6497;lcl|TRINITY_DN11412_c0_g1::TRINITY_DN11412_c0_g1_i1::g.6496::m.6496	1;1;1;1;1	1;1;1;1;1	1;1;1;1;1	SRR3105321_c3726_g3048;SRR3105558_c6696_g5773;SRR2047107_c15311_g13386;lcl|TRINITY_DN11412_c0_g2::TRINITY_DN11412_c0_g2_i1::g.6497::m.6497;lcl|TRINITY_DN11412_c0_g1::TRINITY_DN11412_c0_g1_i1::g.6496::m.6496	5	1	1	1	1	0	1	0	1	0	7.7	7.7	7.7	20.726	181	181;286;293;294;294	4				1									0.00358	6.5456	7.7	0	28922000	28922000	0	5784400	5784400	0	2098200	0	0
	215	SRR2047107_c4295_g5108;SRR6349992_c1455_g1693;SRR3105558_c693_g779;SRR5204441_c6609_g6628;tr|Q4VRV0_PD;SRR5204442_c12370_g9959;lcl|TRINITY_DN11414_c0_g1::TRINITY_DN11414_c0_g1_i1::g.6479::m.6479;SRR3105321_c7083_g5043;tr|A0A2H1CSD6_PD	SRR2047107_c4295_g5108;SRR6349992_c1455_g1693;SRR3105558_c693_g779;SRR5204441_c6609_g6628;tr|Q4VRV0_PD;SRR5204442_c12370_g9959;lcl|TRINITY_DN11414_c0_g1::TRINITY_DN11414_c0_g1_i1::g.6479::m.6479;SRR3105321_c7083_g5043;tr|A0A2H1CSD6_PD	2;2;2;2;2;2;2;2;1	2;2;2;2;2;2;2;2;1	2;2;2;2;2;2;2;2;1	SRR2047107_c4295_g5108;SRR6349992_c1455_g1693;SRR3105558_c693_g779;SRR5204441_c6609_g6628;tr|Q4VRV0_PD;SRR5204442_c12370_g9959;lcl|TRINITY_DN11414_c0_g1::TRINITY_DN11414_c0_g1_i1::g.6479::m.6479;SRR3105321_c7083_g5043;tr|A0A2H1CSD6_PD	9	2	2	2	2	0	2	0	2	0	18.3	18.3	18.3	15.299	131	131;132;169;183;184;185;185;186;198	4				2									0	13.021	18.3	0	65917000	65917000	0	13183000	13183000	0	4782100	0	2
	216	lcl|TRINITY_DN11427_c0_g1::TRINITY_DN11427_c0_g1_i1::g.6473::m.6473;lcl|SRR3105558_c22530_frame_4_orf_1;lcl|TRINITY_DN11427_c0_g1::TRINITY_DN11427_c0_g1_i2::g.6474::m.6474	lcl|TRINITY_DN11427_c0_g1::TRINITY_DN11427_c0_g1_i1::g.6473::m.6473;lcl|SRR3105558_c22530_frame_4_orf_1;lcl|TRINITY_DN11427_c0_g1::TRINITY_DN11427_c0_g1_i2::g.6474::m.6474	2;1;1	2;1;1	2;1;1	lcl|TRINITY_DN11427_c0_g1::TRINITY_DN11427_c0_g1_i1::g.6473::m.6473;lcl|SRR3105558_c22530_frame_4_orf_1;lcl|TRINITY_DN11427_c0_g1::TRINITY_DN11427_c0_g1_i2::g.6474::m.6474	3	2	2	2	2	0	2	0	2	0	11.1	11.1	11.1	31.167	287	287;86;287	2		2											0	13.44	11.1	0	283860000	283860000	0	25806000	25806000	0	10515000	0	2
	217	lcl|TRINITY_DN11433_c0_g1::TRINITY_DN11433_c0_g1_i1::g.6504::m.6504;SRR2047107_c2558_g3238	lcl|TRINITY_DN11433_c0_g1::TRINITY_DN11433_c0_g1_i1::g.6504::m.6504	3;1	3;1	3;1	lcl|TRINITY_DN11433_c0_g1::TRINITY_DN11433_c0_g1_i1::g.6504::m.6504	2	3	3	3	3	1	3	1	3	1	20.5	20.5	20.5	17.354	161	161;151	5			3			1				1			0	31.731	20.5	5.6	248380000	232920000	15459000	22580000	21174000	1405300	34328000	0	4
	218	tr|A0A0L8HI19_PD;SRR3105558_c963_g1093;SRR2047107_c262_g381;lcl|TRINITY_DN11436_c0_g1::TRINITY_DN11436_c0_g1_i1::g.6514::m.6514;SRR6349992_c827_g982;SRR3105321_c380_g418;SRR5204442_c255_g358;SRR5204441_c38_g60;SRR725937_c853_g417	tr|A0A0L8HI19_PD;SRR3105558_c963_g1093;SRR2047107_c262_g381;lcl|TRINITY_DN11436_c0_g1::TRINITY_DN11436_c0_g1_i1::g.6514::m.6514;SRR6349992_c827_g982;SRR3105321_c380_g418	5;5;5;5;3;3;2;2;1	5;5;5;5;3;3;2;2;1	4;4;4;4;2;2;1;1;1	tr|A0A0L8HI19_PD;SRR3105558_c963_g1093;SRR2047107_c262_g381;lcl|TRINITY_DN11436_c0_g1::TRINITY_DN11436_c0_g1_i1::g.6514::m.6514;SRR6349992_c827_g982;SRR3105321_c380_g418	9	5	5	4	4	0	4	0	4	0	18.8	18.8	14	41.359	372	372;372;372;372;371;371;370;370;219	3.5			2	2									0	28.658	14	0	127580000	127580000	0	6379000	6379000	0	15350000	0	4
	219	lcl|TRINITY_DN11444_c0_g2::TRINITY_DN11444_c0_g2_i1::g.6524::m.6524;lcl|TRINITY_DN11444_c0_g1::TRINITY_DN11444_c0_g1_i1::g.6523::m.6523;tr|A0A0L8FVX8_PD;SRR2047107_c550_g761;tr|Q0D382_PD;tr|H2B4T3|H2B4T3_OCTVU;tr|H2B4T3_PD;SRR6349992_c2313_g2580;SRR3105321_c227_g264;tr|Q0D384_PD;SRR3105321_c1136_g1083;SRR5204441_c21191_g14312;SRR5204442_c8712_g7836;SRR5204442_c12614_g10101;SRR725779_c384_g105	lcl|TRINITY_DN11444_c0_g2::TRINITY_DN11444_c0_g2_i1::g.6524::m.6524;lcl|TRINITY_DN11444_c0_g1::TRINITY_DN11444_c0_g1_i1::g.6523::m.6523;tr|A0A0L8FVX8_PD;SRR2047107_c550_g761	16;16;8;8;7;6;6;6;6;4;2;2;1;1;1	16;16;8;8;7;6;6;6;6;4;2;2;1;1;1	8;8;2;2;4;2;2;1;3;2;2;1;0;1;1	lcl|TRINITY_DN11444_c0_g2::TRINITY_DN11444_c0_g2_i1::g.6524::m.6524;lcl|TRINITY_DN11444_c0_g1::TRINITY_DN11444_c0_g1_i1::g.6523::m.6523;tr|A0A0L8FVX8_PD;SRR2047107_c550_g761	15	16	16	8	15	1	15	1	7	1	52.8	52.8	22.5	45.135	405	405;405;405;405;260;153;153;405;405;260;409;409;210;246;269	3.57	1	13	4	13		5					1		0	106.9	50.1	2.7	4591500000	4590200000	1356100	218640000	218580000	64577	261410000	0	40
	220	lcl|TRINITY_DN11450_c0_g1::TRINITY_DN11450_c0_g1_i1::g.6520::m.6520;SRR6349992_c2600_g2885;SRR3105321_c2342_g2052;tr|A0A0L8FPA5_PD;SRR2047107_c4240_g5054;SRR3105558_c688_g774;SRR725780_c334_g228	lcl|TRINITY_DN11450_c0_g1::TRINITY_DN11450_c0_g1_i1::g.6520::m.6520;SRR6349992_c2600_g2885;SRR3105321_c2342_g2052;tr|A0A0L8FPA5_PD;SRR2047107_c4240_g5054;SRR3105558_c688_g774	6;5;5;4;4;3;1	6;5;5;4;4;3;1	6;5;5;4;4;3;1	lcl|TRINITY_DN11450_c0_g1::TRINITY_DN11450_c0_g1_i1::g.6520::m.6520;SRR6349992_c2600_g2885;SRR3105321_c2342_g2052;tr|A0A0L8FPA5_PD;SRR2047107_c4240_g5054;SRR3105558_c688_g774	7	6	6	6	6	1	6	1	6	1	22.2	22.2	22.2	43.622	378	378;378;378;378;378;378;205	4.25		2		5						1			0	40.227	22.2	4.8	433280000	418360000	14930000	20633000	19922000	710940	26780000	0	7
	221	SRR2047107_c7475_g8152;lcl|TRINITY_DN11459_c0_g1::TRINITY_DN11459_c0_g1_i1::g.6534::m.6534;SRR6349992_c10327_g9101;SRR3105558_c2022_g2147;SRR3105321_c3997_g3220	SRR2047107_c7475_g8152;lcl|TRINITY_DN11459_c0_g1::TRINITY_DN11459_c0_g1_i1::g.6534::m.6534;SRR6349992_c10327_g9101;SRR3105558_c2022_g2147;SRR3105321_c3997_g3220	3;3;2;2;2	3;3;2;2;2	3;3;2;2;2	SRR2047107_c7475_g8152;lcl|TRINITY_DN11459_c0_g1::TRINITY_DN11459_c0_g1_i1::g.6534::m.6534;SRR6349992_c10327_g9101;SRR3105558_c2022_g2147;SRR3105321_c3997_g3220	5	3	3	3	3	0	3	0	3	0	9.7	9.7	9.7	51.603	475	475;475;475;475;475	2.75	2		1			1							0	17.424	9.7	0	33595000	33595000	0	1399800	1399800	0	6191600	0	4
	222	lcl|TRINITY_DN11471_c0_g1::TRINITY_DN11471_c0_g1_i1::g.6538::m.6538	lcl|TRINITY_DN11471_c0_g1::TRINITY_DN11471_c0_g1_i1::g.6538::m.6538	2	2	2	lcl|TRINITY_DN11471_c0_g1::TRINITY_DN11471_c0_g1_i1::g.6538::m.6538	1	2	2	2	2	0	2	0	2	0	11.1	11.1	11.1	41.602	398	398	3.5			1	1									0	11.369	11.1	0	45037000	45037000	0	2370400	2370400	0	5387100	0	2
	223	SRR6349992_c3531_g3807;SRR3105321_c7743_g5409;lcl|TRINITY_DN11484_c1_g1::TRINITY_DN11484_c1_g1_i1::g.6561::m.6561	SRR6349992_c3531_g3807;SRR3105321_c7743_g5409;lcl|TRINITY_DN11484_c1_g1::TRINITY_DN11484_c1_g1_i1::g.6561::m.6561	1;1;1	1;1;1	1;1;1	SRR6349992_c3531_g3807;SRR3105321_c7743_g5409;lcl|TRINITY_DN11484_c1_g1::TRINITY_DN11484_c1_g1_i1::g.6561::m.6561	3	1	1	1	1	0	1	0	1	0	7	7	7	21.552	186	186;186;188	3			1										0.00071582	7.5031	7	0	17466000	17466000	0	1455500	1455500	0	3853300	0	1
	224	lcl|TRINITY_DN11487_c0_g1::TRINITY_DN11487_c0_g1_i1::g.6515::m.6515;SRR3105558_c5518_g4960;SRR3105321_c10814_g6913;SRR6349992_c1180_g1385	lcl|TRINITY_DN11487_c0_g1::TRINITY_DN11487_c0_g1_i1::g.6515::m.6515	8;3;2;2	8;3;2;2	4;1;1;1	lcl|TRINITY_DN11487_c0_g1::TRINITY_DN11487_c0_g1_i1::g.6515::m.6515	4	8	8	4	8	0	8	0	4	0	24.5	24.5	9.9	57.153	506	506;499;499;509	2.69	1	8		3		1							0	64.8	24.5	0	885540000	885540000	0	31626000	31626000	0	55094000	0	13
	225	lcl|TRINITY_DN11490_c1_g1::TRINITY_DN11490_c1_g1_i1::g.6452::m.6452;SRR3105558_c1701_g1832	lcl|TRINITY_DN11490_c1_g1::TRINITY_DN11490_c1_g1_i1::g.6452::m.6452	3;1	3;1	3;1	lcl|TRINITY_DN11490_c1_g1::TRINITY_DN11490_c1_g1_i1::g.6452::m.6452	2	3	3	3	3	1	3	1	3	1	29.9	29.9	29.9	15.715	144	144;124	4.25		4	1	3		3				1			0	31.526	29.9	15.3	3378700000	3339700000	39031000	482680000	477100000	5575800	162080000	0	15
	226	lcl|TRINITY_DN11506_c0_g1::TRINITY_DN11506_c0_g1_i2::g.6610::m.6610;tr|A0A0L8FTZ2_PD;lcl|TRINITY_DN11506_c0_g1::TRINITY_DN11506_c0_g1_i1::g.6607::m.6607;SRR3105321_c800_g805;SRR3105558_c4963_g4594;SRR6349992_c3555_g3840	lcl|TRINITY_DN11506_c0_g1::TRINITY_DN11506_c0_g1_i2::g.6610::m.6610;tr|A0A0L8FTZ2_PD;lcl|TRINITY_DN11506_c0_g1::TRINITY_DN11506_c0_g1_i1::g.6607::m.6607;SRR3105321_c800_g805	3;3;3;2;1;1	3;3;3;2;1;1	3;3;3;2;1;1	lcl|TRINITY_DN11506_c0_g1::TRINITY_DN11506_c0_g1_i2::g.6610::m.6610;tr|A0A0L8FTZ2_PD;lcl|TRINITY_DN11506_c0_g1::TRINITY_DN11506_c0_g1_i1::g.6607::m.6607;SRR3105321_c800_g805	6	3	3	3	3	0	3	0	3	0	9.6	9.6	9.6	61.322	544	544;579;579;545;548;579	4.6			1	2		2							0	18.863	9.6	0	220000000	220000000	0	9166600	9166600	0	14813000	0	5
	227	SRR6349992_c5581_g5650;lcl|TRINITY_DN11507_c0_g1::TRINITY_DN11507_c0_g1_i1::g.6581::m.6581;SRR3105321_c5334_g4073;SRR3105558_c1648_g1781;tr|A0A0L8FS14_PD;SRR2047107_c2069_g2657;SRR5204442_c6905_g6595;SRR5204441_c2186_g2603;tr|W5M3B7_PD	SRR6349992_c5581_g5650;lcl|TRINITY_DN11507_c0_g1::TRINITY_DN11507_c0_g1_i1::g.6581::m.6581;SRR3105321_c5334_g4073;SRR3105558_c1648_g1781;tr|A0A0L8FS14_PD;SRR2047107_c2069_g2657	4;4;3;3;2;2;1;1;1	4;4;3;3;2;2;1;1;1	4;4;3;3;2;2;1;1;1	SRR6349992_c5581_g5650;lcl|TRINITY_DN11507_c0_g1::TRINITY_DN11507_c0_g1_i1::g.6581::m.6581;SRR3105321_c5334_g4073;SRR3105558_c1648_g1781;tr|A0A0L8FS14_PD;SRR2047107_c2069_g2657	9	4	4	4	4	0	4	0	4	0	15.6	15.6	15.6	43.341	378	378;378;378;397;360;378;378;378;408	3.71		2		4		1							0	25.455	15.6	0	519200000	519200000	0	24724000	24724000	0	30634000	0	7
	228	lcl|TRINITY_DN11511_c0_g1::TRINITY_DN11511_c0_g1_i1::g.6603::m.6603;lcl|TRINITY_DN11511_c0_g2_i1_frame_4_orf_3;tr|A0A0L8GVY8_PD;lcl|TRINITY_DN11511_c0_g2_i1_frame_6_orf_1;lcl|SRR2047107_c1925_frame_4_orf_1;lcl|SRR2047107_c1925_frame_6_orf_8;lcl|SRR680047_c662_frame_5_orf_5;SRR3105558_c2693_g2739	lcl|TRINITY_DN11511_c0_g1::TRINITY_DN11511_c0_g1_i1::g.6603::m.6603;lcl|TRINITY_DN11511_c0_g2_i1_frame_4_orf_3	5;4;2;1;1;1;1;1	5;4;2;1;1;1;1;1	5;4;2;1;1;1;1;1	lcl|TRINITY_DN11511_c0_g1::TRINITY_DN11511_c0_g1_i1::g.6603::m.6603;lcl|TRINITY_DN11511_c0_g2_i1_frame_4_orf_3	8	5	5	5	5	0	5	0	5	0	31.5	31.5	31.5	20.091	168	168;135;163;41;61;119;148;163	3.22		3	3	2		1							0	35.072	31.5	0	622230000	622230000	0	69136000	69136000	0	37610000	0	10
	229	SRR725937_c651_g336;SRR3105321_c1164_g1104;SRR3105321_c4946_g3843;SRR3105558_c1635_g1770;SRR6349992_c4434_g4666;SRR5204441_c710_g909;lcl|TRINITY_DN11519_c0_g1::TRINITY_DN11519_c0_g1_i1::g.6615::m.6615;SRR2047107_c1672_g2174;SRR725938_c97_g62;tr|A0A1D2NCP1_PD;tr|A0A2A6BVH1_PD	SRR725937_c651_g336;SRR3105321_c1164_g1104;SRR3105321_c4946_g3843;SRR3105558_c1635_g1770;SRR6349992_c4434_g4666;SRR5204441_c710_g909;lcl|TRINITY_DN11519_c0_g1::TRINITY_DN11519_c0_g1_i1::g.6615::m.6615;SRR2047107_c1672_g2174;SRR725938_c97_g62;tr|A0A1D2NCP1_PD;tr|A0A2A6BVH1_PD	2;2;2;2;2;2;2;2;1;1;1	2;2;2;2;2;2;2;2;1;1;1	2;2;2;2;2;2;2;2;1;1;1	SRR725937_c651_g336;SRR3105321_c1164_g1104;SRR3105321_c4946_g3843;SRR3105558_c1635_g1770;SRR6349992_c4434_g4666;SRR5204441_c710_g909;lcl|TRINITY_DN11519_c0_g1::TRINITY_DN11519_c0_g1_i1::g.6615::m.6615;SRR2047107_c1672_g2174;SRR725938_c97_g62;tr|A0A1D2NCP1_	11	2	2	2	2	0	2	0	2	0	21.7	21.7	21.7	14.191	129	129;149;150;213;214;214;231;237;101;1480;1516	3.5			1	1									0	13.343	21.7	0	41672000	41672000	0	8334400	8334400	0	5226100	0	2
	230	lcl|TRINITY_DN11524_c0_g1::TRINITY_DN11524_c0_g1_i1::g.6616::m.6616;SRR725937_c132_g94;SRR680047_c108_g90;tr|A0A0L8FPQ2_PD;SRR2047107_c931_g1267;SRR6349992_c301_g378;SRR3105321_c1267_g1188;SRR684223_c361_g173	lcl|TRINITY_DN11524_c0_g1::TRINITY_DN11524_c0_g1_i1::g.6616::m.6616;SRR725937_c132_g94;SRR680047_c108_g90;tr|A0A0L8FPQ2_PD;SRR2047107_c931_g1267	11;9;9;8;8;4;4;3	11;9;9;8;8;4;4;3	5;3;3;3;3;0;0;0	lcl|TRINITY_DN11524_c0_g1::TRINITY_DN11524_c0_g1_i1::g.6616::m.6616;SRR725937_c132_g94;SRR680047_c108_g90;tr|A0A0L8FPQ2_PD;SRR2047107_c931_g1267	8	11	11	5	9	4	9	4	3	2	75.8	75.8	45.6	16.495	149	149;149;149;149;149;149;149;140	5.03	1	6	7	7	1	6				5	1	1	0	87.71	54.4	35.6	5998400000	5861000000	137330000	545300000	532820000	12485000	227230000	261740000	56
	231	lcl|TRINITY_DN11531_c0_g1::TRINITY_DN11531_c0_g1_i1::g.6576::m.6576;SRR3105558_c6469_g5607;tr|A0A0L8GCC3_PD;SRR2047107_c2979_g3724;SRR3105321_c569_g591	lcl|TRINITY_DN11531_c0_g1::TRINITY_DN11531_c0_g1_i1::g.6576::m.6576;SRR3105558_c6469_g5607;tr|A0A0L8GCC3_PD;SRR2047107_c2979_g3724;SRR3105321_c569_g591	2;1;1;1;1	2;1;1;1;1	2;1;1;1;1	lcl|TRINITY_DN11531_c0_g1::TRINITY_DN11531_c0_g1_i1::g.6576::m.6576;SRR3105558_c6469_g5607;tr|A0A0L8GCC3_PD;SRR2047107_c2979_g3724;SRR3105321_c569_g591	5	2	2	2	2	0	2	0	2	0	5.6	5.6	5.6	54.495	484	484;485;486;486;493	2		2											0	13.285	5.6	0	76405000	76405000	0	3321900	3321900	0	2830200	0	2
	232	tr|A0A0L8H9Y2_PD;SRR6349992_c6721_g6576;SRR3105321_c2535_g2212;SRR2047107_c199_g285;lcl|TRINITY_DN11534_c0_g1::TRINITY_DN11534_c0_g1_i1::g.6627::m.6627;lcl|TRINITY_DN11534_c0_g2::TRINITY_DN11534_c0_g2_i1::g.6628::m.6628;SRR3105558_c9875_g7722	tr|A0A0L8H9Y2_PD;SRR6349992_c6721_g6576;SRR3105321_c2535_g2212;SRR2047107_c199_g285;lcl|TRINITY_DN11534_c0_g1::TRINITY_DN11534_c0_g1_i1::g.6627::m.6627;lcl|TRINITY_DN11534_c0_g2::TRINITY_DN11534_c0_g2_i1::g.6628::m.6628	3;3;3;3;3;2;1	3;3;3;3;3;2;1	3;3;3;3;3;2;1	tr|A0A0L8H9Y2_PD;SRR6349992_c6721_g6576;SRR3105321_c2535_g2212;SRR2047107_c199_g285;lcl|TRINITY_DN11534_c0_g1::TRINITY_DN11534_c0_g1_i1::g.6627::m.6627;lcl|TRINITY_DN11534_c0_g2::TRINITY_DN11534_c0_g2_i1::g.6628::m.6628	7	3	3	3	3	0	3	0	3	0	21.6	21.6	21.6	25.937	232	232;232;232;232;232;136;232	3.5		2		1		1							0	21.584	21.6	0	151900000	151900000	0	13809000	13809000	0	7499100	0	4
	233	SRR2047107_c5065_g5887;SRR3105558_c690_g776;lcl|TRINITY_DN11560_c0_g1::TRINITY_DN11560_c0_g1_i1::g.6662::m.6662;SRR3105321_c3369_g2810;SRR6349992_c1284_g1496;tr|A0A0L8FPG4_PD;tr|A0A0L8GVY5_PD;SRR5204442_c839_g1095;SRR5204441_c1646_g2046;tr|A0A067QFE1_PD;SRR680047_c759_g425;tr|F1Q1X9_PD	SRR2047107_c5065_g5887;SRR3105558_c690_g776;lcl|TRINITY_DN11560_c0_g1::TRINITY_DN11560_c0_g1_i1::g.6662::m.6662;SRR3105321_c3369_g2810;SRR6349992_c1284_g1496;tr|A0A0L8FPG4_PD	11;11;11;10;9;6;5;5;5;3;2;2	11;11;11;10;9;6;5;5;5;3;2;2	10;10;10;9;8;6;4;4;4;2;1;1	SRR2047107_c5065_g5887;SRR3105558_c690_g776;lcl|TRINITY_DN11560_c0_g1::TRINITY_DN11560_c0_g1_i1::g.6662::m.6662;SRR3105321_c3369_g2810;SRR6349992_c1284_g1496;tr|A0A0L8FPG4_PD	12	11	11	10	11	1	11	1	10	0	23.5	23.5	21.4	72.953	664	664;667;669;667;665;366;309;672;672;600;205;722	3.28	1	6	6	3		1				1			0	80.471	23.5	2.1	861690000	808280000	53407000	23936000	22452000	1483500	78500000	0	25
	234	lcl|TRINITY_DN11563_c0_g1::TRINITY_DN11563_c0_g1_i1::g.6667::m.6667;tr|A0A0L8IDR5_PD;SRR2047107_c1683_g2191;SRR3105558_c447_g537;SRR3105321_c2258_g1998;SRR6349992_c5043_g5185;tr|A0A336N2R9_PD	lcl|TRINITY_DN11563_c0_g1::TRINITY_DN11563_c0_g1_i1::g.6667::m.6667;tr|A0A0L8IDR5_PD;SRR2047107_c1683_g2191	14;7;7;6;4;2;1	14;7;7;6;4;2;1	13;6;6;6;3;1;0	lcl|TRINITY_DN11563_c0_g1::TRINITY_DN11563_c0_g1_i1::g.6667::m.6667;tr|A0A0L8IDR5_PD;SRR2047107_c1683_g2191	7	14	14	13	13	3	13	3	12	3	44.8	44.8	41.2	44.532	415	415;415;415;415;415;415;1240	4.08	1	7	10	10		4		1		3			0	119.01	42.9	12.5	6786900000	6602700000	184210000	308500000	300120000	8373400	409250000	187070000	43
	235	SRR6349992_c361_g456;lcl|TRINITY_DN11567_c0_g1::TRINITY_DN11567_c0_g1_i1::g.6669::m.6669;tr|A0A0L8I420_PD;SRR680047_c306_g207;SRR725936_c180_g126;SRR684223_c65_g51;lcl|SRR3105321_c1110_frame_6_orf_1;SRR725597_c91_g81;tr|D3KCZ3_PD;SRR5204442_c752_g986;SRR5204441_c274_g368;lcl|SRR3105321_c454_frame_4_orf_3;SRR725780_c252_g167;SRR3105321_c7437_g5238	SRR6349992_c361_g456;lcl|TRINITY_DN11567_c0_g1::TRINITY_DN11567_c0_g1_i1::g.6669::m.6669;tr|A0A0L8I420_PD;SRR680047_c306_g207;SRR725936_c180_g126;SRR684223_c65_g51	10;10;9;8;7;5;3;2;2;2;2;1;1;1	10;10;9;8;7;5;3;2;2;2;2;1;1;1	10;10;9;8;7;5;3;2;2;2;2;1;1;1	SRR6349992_c361_g456;lcl|TRINITY_DN11567_c0_g1::TRINITY_DN11567_c0_g1_i1::g.6669::m.6669;tr|A0A0L8I420_PD;SRR680047_c306_g207;SRR725936_c180_g126;SRR684223_c65_g51	14	10	10	10	9	3	9	3	9	3	29.8	29.8	29.8	37.706	329	329;336;241;171;194;250;79;177;255;446;480;103;168;222	3.76	4	12	2	7		6				3			0	68.772	25.5	10.6	11332000000	11282000000	50556000	944350000	940140000	4213000	563610000	0	43
	236	lcl|TRINITY_DN11593_c0_g1::TRINITY_DN11593_c0_g1_i1::g.6682::m.6682;tr|A0A0L8FXT6_PD;SRR2047107_c2808_g3527;SRR3105558_c945_g1071;SRR3105321_c778_g789;SRR6349992_c2992_g3289;SRR725937_c242_g151;SRR680047_c569_g353	lcl|TRINITY_DN11593_c0_g1::TRINITY_DN11593_c0_g1_i1::g.6682::m.6682;tr|A0A0L8FXT6_PD;SRR2047107_c2808_g3527;SRR3105558_c945_g1071;SRR3105321_c778_g789;SRR6349992_c2992_g3289	5;4;4;4;3;3;1;1	5;4;4;4;3;3;1;1	5;4;4;4;3;3;1;1	lcl|TRINITY_DN11593_c0_g1::TRINITY_DN11593_c0_g1_i1::g.6682::m.6682;tr|A0A0L8FXT6_PD;SRR2047107_c2808_g3527;SRR3105558_c945_g1071;SRR3105321_c778_g789;SRR6349992_c2992_g3289	8	5	5	5	5	0	5	0	5	0	15.6	15.6	15.6	48.31	416	416;372;416;419;416;419;104;114	3.4		5		3		2							0	30.407	15.6	0	489870000	489870000	0	18143000	18143000	0	21742000	0	10
	237	lcl|TRINITY_DN11600_c0_g2::TRINITY_DN11600_c0_g2_i1::g.6717::m.6717;lcl|TRINITY_DN11600_c0_g1::TRINITY_DN11600_c0_g1_i1::g.6716::m.6716;SRR680047_c582_g359;tr|A0A0L8I4E8_PD;SRR2047107_c729_g994	lcl|TRINITY_DN11600_c0_g2::TRINITY_DN11600_c0_g2_i1::g.6717::m.6717;lcl|TRINITY_DN11600_c0_g1::TRINITY_DN11600_c0_g1_i1::g.6716::m.6716	10;10;2;1;1	10;10;2;1;1	10;10;2;1;1	lcl|TRINITY_DN11600_c0_g2::TRINITY_DN11600_c0_g2_i1::g.6717::m.6717;lcl|TRINITY_DN11600_c0_g1::TRINITY_DN11600_c0_g1_i1::g.6716::m.6716	5	10	10	10	10	0	10	0	10	0	52	52	52	36.075	319	319;319;160;268;268	4.09		5	2	8		7							0	73.967	52	0	2420500000	2420500000	0	161370000	161370000	0	136910000	0	22
	238	lcl|TRINITY_DN11605_c0_g1::TRINITY_DN11605_c0_g1_i1::g.6731::m.6731;tr|A0A0L8G2Z6_PD;SRR2047107_c8413_g8878;SRR680047_c467_g304;SRR3105558_c4175_g3983;SRR3105321_c916_g892	lcl|TRINITY_DN11605_c0_g1::TRINITY_DN11605_c0_g1_i1::g.6731::m.6731;tr|A0A0L8G2Z6_PD;SRR2047107_c8413_g8878	3;2;2;1;1;1	3;2;2;1;1;1	3;2;2;1;1;1	lcl|TRINITY_DN11605_c0_g1::TRINITY_DN11605_c0_g1_i1::g.6731::m.6731;tr|A0A0L8G2Z6_PD;SRR2047107_c8413_g8878	6	3	3	3	3	0	3	0	3	0	14.6	14.6	14.6	34.168	301	301;300;300;138;270;302	3.5		1		3									0	18.928	14.6	0	182080000	182080000	0	14006000	14006000	0	11503000	0	4
	239	SRR3105558_c888_g998;lcl|TRINITY_DN11610_c0_g1::TRINITY_DN11610_c0_g1_i1::g.6767::m.6767;tr|A0A0L8HEI3_PD;SRR2047107_c803_g1073;SRR6349992_c4202_g4457	SRR3105558_c888_g998;lcl|TRINITY_DN11610_c0_g1::TRINITY_DN11610_c0_g1_i1::g.6767::m.6767;tr|A0A0L8HEI3_PD;SRR2047107_c803_g1073;SRR6349992_c4202_g4457	3;3;3;3;2	3;3;3;3;2	3;3;3;3;2	SRR3105558_c888_g998;lcl|TRINITY_DN11610_c0_g1::TRINITY_DN11610_c0_g1_i1::g.6767::m.6767;tr|A0A0L8HEI3_PD;SRR2047107_c803_g1073;SRR6349992_c4202_g4457	5	3	3	3	3	0	3	0	3	0	12.6	12.6	12.6	36.711	309	309;396;419;419;419	3.33	1	3	1	2		2							0	21.114	12.6	0	332020000	332020000	0	19531000	19531000	0	18062000	0	11
	240	SRR2047107_c4401_g5214;tr|A0A0L8GEG4_PD;SRR3105558_c5501_g4949;lcl|TRINITY_DN11611_c0_g1::TRINITY_DN11611_c0_g1_i2::g.6726::m.6726;lcl|TRINITY_DN11611_c0_g1::TRINITY_DN11611_c0_g1_i1::g.6724::m.6724;SRR3105321_c26287_g12298	SRR2047107_c4401_g5214;tr|A0A0L8GEG4_PD;SRR3105558_c5501_g4949;lcl|TRINITY_DN11611_c0_g1::TRINITY_DN11611_c0_g1_i2::g.6726::m.6726;lcl|TRINITY_DN11611_c0_g1::TRINITY_DN11611_c0_g1_i1::g.6724::m.6724;SRR3105321_c26287_g12298	2;2;2;2;2;1	2;2;2;2;2;1	2;2;2;2;2;1	SRR2047107_c4401_g5214;tr|A0A0L8GEG4_PD;SRR3105558_c5501_g4949;lcl|TRINITY_DN11611_c0_g1::TRINITY_DN11611_c0_g1_i2::g.6726::m.6726;lcl|TRINITY_DN11611_c0_g1::TRINITY_DN11611_c0_g1_i1::g.6724::m.6724;SRR3105321_c26287_g12298	6	2	2	2	2	0	2	0	2	0	24.8	24.8	24.8	12.26	105	105;106;106;158;158;107	4.67				2		1							0	10.919	24.8	0	239430000	239430000	0	34205000	34205000	0	14487000	0	3
	241	lcl|TRINITY_DN11617_c0_g1::TRINITY_DN11617_c0_g1_i1::g.6742::m.6742;tr|A0A0L8GSV5_PD;SRR2047107_c5711_g6537;SRR3105321_c4163_g3319;SRR3105558_c3362_g3342;SRR5204442_c3169_g3560;SRR5204441_c5870_g6057;SRR6349992_c5270_g5372;tr|A0A1I8I920_PD	lcl|TRINITY_DN11617_c0_g1::TRINITY_DN11617_c0_g1_i1::g.6742::m.6742;tr|A0A0L8GSV5_PD;SRR2047107_c5711_g6537	8;5;5;3;3;2;2;2;1	8;5;5;3;3;2;2;2;1	8;5;5;3;3;2;2;2;1	lcl|TRINITY_DN11617_c0_g1::TRINITY_DN11617_c0_g1_i1::g.6742::m.6742;tr|A0A0L8GSV5_PD;SRR2047107_c5711_g6537	9	8	8	8	8	0	8	0	8	0	22.3	22.3	22.3	58.724	515	515;505;515;434;505;464;488;519;880	3.38		5	4	5		2							0	70.946	22.3	0	519600000	519600000	0	17320000	17320000	0	32796000	0	16
	242	lcl|TRINITY_DN11621_c0_g1::TRINITY_DN11621_c0_g1_i1::g.6761::m.6761;SRR725937_c151_g103;SRR3105558_c1256_g1395;SRR3105321_c2114_g1890;SRR6349992_c743_g888;lcl|SRR684223_c338_frame_1_orf_3;SRR2047107_c4359_g5177;tr|A0A0D8XR92_PD	lcl|TRINITY_DN11621_c0_g1::TRINITY_DN11621_c0_g1_i1::g.6761::m.6761;SRR725937_c151_g103;SRR3105558_c1256_g1395;SRR3105321_c2114_g1890;SRR6349992_c743_g888	4;3;3;3;2;1;1;1	4;3;3;3;2;1;1;1	4;3;3;3;2;1;1;1	lcl|TRINITY_DN11621_c0_g1::TRINITY_DN11621_c0_g1_i1::g.6761::m.6761;SRR725937_c151_g103;SRR3105558_c1256_g1395;SRR3105321_c2114_g1890;SRR6349992_c743_g888	8	4	4	4	3	1	3	1	3	1	7	7	7	60.293	528	528;268;528;529;523;45;230;471	4		3		2		1		1					0	36.414	5.9	2.8	496050000	478020000	18023000	27558000	26557000	1001300	22330000	0	5
	243	lcl|TRINITY_DN11627_c0_g1::TRINITY_DN11627_c0_g1_i1::g.6685::m.6685;SRR2047107_c5070_g5897;tr|A0A0L8G3D1_PD	lcl|TRINITY_DN11627_c0_g1::TRINITY_DN11627_c0_g1_i1::g.6685::m.6685;SRR2047107_c5070_g5897;tr|A0A0L8G3D1_PD	1;1;1	1;1;1	1;1;1	lcl|TRINITY_DN11627_c0_g1::TRINITY_DN11627_c0_g1_i1::g.6685::m.6685;SRR2047107_c5070_g5897;tr|A0A0L8G3D1_PD	3	1	1	1	1	0	1	0	1	0	4.2	4.2	4.2	47.132	433	433;448;619	3			1										0.0040984	6.4443	4.2	0	8042800	8042800	0	382990	382990	0	1774400	0	1
	244	SRR3105558_c4053_g3906;tr|A0A0L8H710_PD;SRR2047107_c4059_g4871;lcl|TRINITY_DN11630_c0_g2::TRINITY_DN11630_c0_g2_i1::g.6763::m.6763;lcl|TRINITY_DN11630_c0_g1::TRINITY_DN11630_c0_g1_i1::g.6762::m.6762	SRR3105558_c4053_g3906;tr|A0A0L8H710_PD;SRR2047107_c4059_g4871;lcl|TRINITY_DN11630_c0_g2::TRINITY_DN11630_c0_g2_i1::g.6763::m.6763;lcl|TRINITY_DN11630_c0_g1::TRINITY_DN11630_c0_g1_i1::g.6762::m.6762	1;1;1;1;1	1;1;1;1;1	1;1;1;1;1	SRR3105558_c4053_g3906;tr|A0A0L8H710_PD;SRR2047107_c4059_g4871;lcl|TRINITY_DN11630_c0_g2::TRINITY_DN11630_c0_g2_i1::g.6763::m.6763;lcl|TRINITY_DN11630_c0_g1::TRINITY_DN11630_c0_g1_i1::g.6762::m.6762	5	1	1	1	1	0	1	0	1	0	6.1	6.1	6.1	29.809	262	262;281;281;281;281	3			1										0.00071327	7.4733	6.1	0	23285000	23285000	0	2116800	2116800	0	5137200	0	1
	245	lcl|TRINITY_DN11635_c2_g1::TRINITY_DN11635_c2_g1_i1::g.6690::m.6690	lcl|TRINITY_DN11635_c2_g1::TRINITY_DN11635_c2_g1_i1::g.6690::m.6690	2	2	2	lcl|TRINITY_DN11635_c2_g1::TRINITY_DN11635_c2_g1_i1::g.6690::m.6690	1	2	2	2	2	0	2	0	2	0	18.1	18.1	18.1	15.291	138	138	3			2										0	12.894	18.1	0	21835000	21835000	0	2426100	2426100	0	4817200	0	3
	246	lcl|TRINITY_DN11644_c0_g1::TRINITY_DN11644_c0_g1_i4::g.6803::m.6803;lcl|TRINITY_DN11644_c0_g1::TRINITY_DN11644_c0_g1_i2::g.6801::m.6801	lcl|TRINITY_DN11644_c0_g1::TRINITY_DN11644_c0_g1_i4::g.6803::m.6803;lcl|TRINITY_DN11644_c0_g1::TRINITY_DN11644_c0_g1_i2::g.6801::m.6801	3;3	3;3	3;3	lcl|TRINITY_DN11644_c0_g1::TRINITY_DN11644_c0_g1_i4::g.6803::m.6803;lcl|TRINITY_DN11644_c0_g1::TRINITY_DN11644_c0_g1_i2::g.6801::m.6801	2	3	3	3	3	0	3	0	3	0	13.7	13.7	13.7	28.045	248	248;288	2	1	1	1										0	18.18	13.7	0	68204000	68204000	0	5246500	5246500	0	9050300	0	3
	247	lcl|TRINITY_DN11645_c0_g1::TRINITY_DN11645_c0_g1_i1::g.6713::m.6713	lcl|TRINITY_DN11645_c0_g1::TRINITY_DN11645_c0_g1_i1::g.6713::m.6713	2	2	2	lcl|TRINITY_DN11645_c0_g1::TRINITY_DN11645_c0_g1_i1::g.6713::m.6713	1	2	2	2	2	0	2	0	2	0	4.2	4.2	4.2	43.717	380	380	4				2									0	13.55	4.2	0	80280000	80280000	0	5017500	5017500	0	5824100	0	2
	248	lcl|TRINITY_DN11646_c0_g1::TRINITY_DN11646_c0_g1_i1::g.6728::m.6728;lcl|TRINITY_DN11646_c0_g1::TRINITY_DN11646_c0_g1_i2::g.6729::m.6729;SRR6349992_c28820_g16692;SRR2047107_c11923_g11425;tr|A0A0L8GPQ7_PD;SRR3105558_c29015_g15821;SRR5204442_c9153_g8085;SRR5204441_c25082_g15771	lcl|TRINITY_DN11646_c0_g1::TRINITY_DN11646_c0_g1_i1::g.6728::m.6728;lcl|TRINITY_DN11646_c0_g1::TRINITY_DN11646_c0_g1_i2::g.6729::m.6729;SRR6349992_c28820_g16692;SRR2047107_c11923_g11425;tr|A0A0L8GPQ7_PD	7;7;5;5;5;1;1;1	7;7;5;5;5;1;1;1	7;7;5;5;5;1;1;1	lcl|TRINITY_DN11646_c0_g1::TRINITY_DN11646_c0_g1_i1::g.6728::m.6728;lcl|TRINITY_DN11646_c0_g1::TRINITY_DN11646_c0_g1_i2::g.6729::m.6729;SRR6349992_c28820_g16692;SRR2047107_c11923_g11425;tr|A0A0L8GPQ7_PD	8	7	7	7	6	1	6	1	6	1	28.8	28.8	28.8	34.454	319	319;339;368;368;381;109;183;313	3.5	1	4		4						1			0	58.101	25.7	3.1	625880000	601910000	23969000	44706000	42994000	1712100	32914000	0	9
	249	lcl|TRINITY_DN11647_c0_g1::TRINITY_DN11647_c0_g1_i1::g.6782::m.6782;SRR2047107_c4472_g5282;tr|A0A0L8HA47_PD;SRR6349992_c159_g215;SRR3105321_c3710_g3035;SRR3105558_c3256_g3257;SRR5204442_c5439_g5508;SRR5204441_c6541_g6583	lcl|TRINITY_DN11647_c0_g1::TRINITY_DN11647_c0_g1_i1::g.6782::m.6782	8;3;3;3;3;2;1;1	8;3;3;3;3;2;1;1	8;3;3;3;3;2;1;1	lcl|TRINITY_DN11647_c0_g1::TRINITY_DN11647_c0_g1_i1::g.6782::m.6782	8	8	8	8	7	1	7	1	7	1	30.7	30.7	30.7	43.809	387	387;350;387;392;392;350;388;388	3.56		6		1		1				1			0	53.071	28.4	2.3	418160000	393100000	25062000	17423000	16379000	1044300	15907000	0	8
	250	lcl|TRINITY_DN11650_c0_g1::TRINITY_DN11650_c0_g1_i1::g.6842::m.6842;tr|A0A0L8HM04_PD;SRR2047107_c10572_g10515;SRR3105558_c34558_g17462;SRR3105558_c28578_g15663;SRR3105558_c19587_g12382;SRR5204442_c3086_g3474;SRR5204441_c6750_g6742;SRR6349992_c5385_g5471	lcl|TRINITY_DN11650_c0_g1::TRINITY_DN11650_c0_g1_i1::g.6842::m.6842	25;4;4;1;1;1;1;1;1	25;4;4;1;1;1;1;1;1	23;3;3;1;0;0;0;0;0	lcl|TRINITY_DN11650_c0_g1::TRINITY_DN11650_c0_g1_i1::g.6842::m.6842	9	25	25	23	25	0	25	0	23	0	44.4	44.4	41.7	74.74	657	657;618;653;100;127;177;643;643;657	3	11	28	6	12	1	12							0	242.56	44.4	0	10523000000	10523000000	0	300660000	300660000	0	647610000	0	117
	251	lcl|TRINITY_DN11654_c0_g1::TRINITY_DN11654_c0_g1_i1::g.6815::m.6815;lcl|SRR725937_c318_frame_1_orf_3;SRR680047_c78_g74;SRR3105321_c94_g130;lcl|SRR684223_c375_frame_1_orf_1;SRR5204442_c630_g859;SRR5204441_c236_g324;SRR6349992_c51_g67;tr|J9R9T4_PD;tr|A0A0L8HN04_PD	lcl|TRINITY_DN11654_c0_g1::TRINITY_DN11654_c0_g1_i1::g.6815::m.6815	6;2;2;2;1;1;1;1;1;1	6;2;2;2;1;1;1;1;1;1	6;2;2;2;1;1;1;1;1;1	lcl|TRINITY_DN11654_c0_g1::TRINITY_DN11654_c0_g1_i1::g.6815::m.6815	10	6	6	6	6	0	6	0	6	0	57.9	57.9	57.9	19.844	171	171;103;146;163;90;137;166;171;171;171	3.38	1	7	1	3		4							0	58.26	57.9	0	3099500000	3099500000	0	387430000	387430000	0	136430000	0	18
	252	tr|A0A0L8FU56_PD;lcl|TRINITY_DN11661_c0_g1::TRINITY_DN11661_c0_g1_i1::g.6835::m.6835;SRR6349992_c1419_g1660;SRR2047107_c2350_g2995;SRR3105558_c2805_g2860;SRR3105321_c1960_g1768;SRR725937_c34_g44;SRR5204442_c2724_g3130;SRR5204441_c3008_g3434;tr|A0A315VI09_PD	tr|A0A0L8FU56_PD;lcl|TRINITY_DN11661_c0_g1::TRINITY_DN11661_c0_g1_i1::g.6835::m.6835;SRR6349992_c1419_g1660;SRR2047107_c2350_g2995;SRR3105558_c2805_g2860;SRR3105321_c1960_g1768;SRR725937_c34_g44;SRR5204442_c2724_g3130;SRR5204441_c3008_g3434	7;7;7;7;7;6;4;4;4;3	6;6;6;6;6;6;4;4;4;2	6;6;6;6;6;6;4;4;4;2	tr|A0A0L8FU56_PD;lcl|TRINITY_DN11661_c0_g1::TRINITY_DN11661_c0_g1_i1::g.6835::m.6835;SRR6349992_c1419_g1660;SRR2047107_c2350_g2995;SRR3105558_c2805_g2860;SRR3105321_c1960_g1768;SRR725937_c34_g44;SRR5204442_c2724_g3130;SRR5204441_c3008_g3434	10	7	6	6	7	0	6	0	6	0	12.5	11.5	11.5	81.398	711	711;770;773;773;779;773;138;769;769;953	3	1	6	1	2		2							0	44.046	12.5	0	586720000	586720000	0	20954000	20954000	0	31435000	0	14
	253	lcl|TRINITY_DN11662_c0_g1::TRINITY_DN11662_c0_g1_i1::g.6830::m.6830;SRR2047107_c425_g598;tr|A0A0L8GZM9_PD;SRR6349992_c1631_g1864;SRR3105558_c1817_g1942;SRR3105321_c1962_g1770;SRR5204441_c2193_g2609;SRR5204442_c2531_g2916	lcl|TRINITY_DN11662_c0_g1::TRINITY_DN11662_c0_g1_i1::g.6830::m.6830;SRR2047107_c425_g598	20;13;9;5;4;4;3;3	20;13;9;5;4;4;3;3	20;13;9;5;4;4;3;3	lcl|TRINITY_DN11662_c0_g1::TRINITY_DN11662_c0_g1_i1::g.6830::m.6830;SRR2047107_c425_g598	8	20	20	20	20	0	20	0	20	0	43.1	43.1	43.1	71.179	631	631;632;522;634;633;633;640;641	3		17	5	8		3							0	138.08	43.1	0	2734900000	2734900000	0	68372000	68372000	0	135770000	0	36
	254	lcl|TRINITY_DN1167_c0_g2::TRINITY_DN1167_c0_g2_i1::g.458::m.458;lcl|TRINITY_DN1167_c0_g1::TRINITY_DN1167_c0_g1_i1::g.457::m.457;SRR3105558_c1680_g1807;SRR6349992_c4472_g4699;SRR3105321_c1450_g1352	lcl|TRINITY_DN1167_c0_g2::TRINITY_DN1167_c0_g2_i1::g.458::m.458;lcl|TRINITY_DN1167_c0_g1::TRINITY_DN1167_c0_g1_i1::g.457::m.457	11;10;1;1;1	11;10;1;1;1	11;10;1;1;1	lcl|TRINITY_DN1167_c0_g2::TRINITY_DN1167_c0_g2_i1::g.458::m.458;lcl|TRINITY_DN1167_c0_g1::TRINITY_DN1167_c0_g1_i1::g.457::m.457	5	11	11	11	11	4	11	4	11	4	59.4	59.4	59.4	25.461	229	229;229;225;226;226	4.28		6	11	14		5				4			0	110.75	59.4	31.4	14689000000	14433000000	255870000	1335400000	1312100000	23261000	1190200000	284640000	59
	255	lcl|TRINITY_DN11676_c0_g1::TRINITY_DN11676_c0_g1_i1::g.6699::m.6699;SRR680047_c85_g78;SRR725937_c12_g27;SRR3105558_c552_g640	lcl|TRINITY_DN11676_c0_g1::TRINITY_DN11676_c0_g1_i1::g.6699::m.6699	13;3;2;2	12;2;1;1	10;0;0;0	lcl|TRINITY_DN11676_c0_g1::TRINITY_DN11676_c0_g1_i1::g.6699::m.6699	4	13	12	10	12	5	11	5	9	5	49.3	46.8	40	31.748	280	280;280;187;280	5.24	1	7	7	12	2	13				5	3	1	0	113.92	47.9	21.4	10279000000	9832700000	446620000	856610000	819390000	37218000	429660000	674700000	73
	256	lcl|TRINITY_DN11685_c0_g1::TRINITY_DN11685_c0_g1_i3::g.6848::m.6848;lcl|TRINITY_DN11685_c0_g1::TRINITY_DN11685_c0_g1_i1::g.6844::m.6844;lcl|TRINITY_DN11685_c0_g1::TRINITY_DN11685_c0_g1_i2::g.6846::m.6846	lcl|TRINITY_DN11685_c0_g1::TRINITY_DN11685_c0_g1_i3::g.6848::m.6848;lcl|TRINITY_DN11685_c0_g1::TRINITY_DN11685_c0_g1_i1::g.6844::m.6844;lcl|TRINITY_DN11685_c0_g1::TRINITY_DN11685_c0_g1_i2::g.6846::m.6846	1;1;1	1;1;1	1;1;1	lcl|TRINITY_DN11685_c0_g1::TRINITY_DN11685_c0_g1_i3::g.6848::m.6848;lcl|TRINITY_DN11685_c0_g1::TRINITY_DN11685_c0_g1_i1::g.6844::m.6844;lcl|TRINITY_DN11685_c0_g1::TRINITY_DN11685_c0_g1_i2::g.6846::m.6846	3	1	1	1	1	0	1	0	1	0	3.9	3.9	3.9	42.636	386	386;483;486	3.5			1	1									0	7.7054	3.9	0	76048000	76048000	0	5069900	5069900	0	7636400	0	2
	257	tr|A0A0L8FTW4_PD;lcl|TRINITY_DN11692_c0_g1::TRINITY_DN11692_c0_g1_i1::g.6853::m.6853;lcl|TRINITY_DN11692_c0_g1::TRINITY_DN11692_c0_g1_i2::g.6854::m.6854;lcl|SRR3105558_c1398_frame_5_orf_1;SRR725937_c441_g253;SRR6349992_c613_g740;SRR3105321_c1496_g1389;SRR2047107_c4009_g4821;SRR680047_c572_g355	tr|A0A0L8FTW4_PD;lcl|TRINITY_DN11692_c0_g1::TRINITY_DN11692_c0_g1_i1::g.6853::m.6853;lcl|TRINITY_DN11692_c0_g1::TRINITY_DN11692_c0_g1_i2::g.6854::m.6854;lcl|SRR3105558_c1398_frame_5_orf_1;SRR725937_c441_g253;SRR6349992_c613_g740;SRR3105321_c1496_g1389;SRR2047107_c4009_g4821	5;5;4;3;3;3;3;3;1	5;5;4;3;3;3;3;3;1	5;5;4;3;3;3;3;3;1	tr|A0A0L8FTW4_PD;lcl|TRINITY_DN11692_c0_g1::TRINITY_DN11692_c0_g1_i1::g.6853::m.6853;lcl|TRINITY_DN11692_c0_g1::TRINITY_DN11692_c0_g1_i2::g.6854::m.6854;lcl|SRR3105558_c1398_frame_5_orf_1;SRR725937_c441_g253;SRR6349992_c613_g740;SRR3105321_c1496_g1389;SRR2	9	5	5	5	4	1	4	1	4	1	27.7	27.7	27.7	27.339	231	231;237;237;92;130;135;135;135;112	4.29		1	1	3		1	1						0	34.398	18.6	9.1	634930000	620270000	14654000	48840000	47713000	1127200	51802000	0	7
	258	tr|A0A0L8HL05_PD;SRR2047107_c603_g824;lcl|TRINITY_DN11696_c0_g1::TRINITY_DN11696_c0_g1_i1::g.6710::m.6710;tr|A0A0L8HKY0_PD;SRR6349992_c379_g469;SRR680047_c21_g26;SRR725937_c420_g243;SRR3105321_c150_g179	tr|A0A0L8HL05_PD;SRR2047107_c603_g824;lcl|TRINITY_DN11696_c0_g1::TRINITY_DN11696_c0_g1_i1::g.6710::m.6710;tr|A0A0L8HKY0_PD;SRR6349992_c379_g469;SRR680047_c21_g26	7;7;7;4;4;4;3;2	7;7;7;4;4;4;3;2	7;7;7;4;4;4;3;2	tr|A0A0L8HL05_PD;SRR2047107_c603_g824;lcl|TRINITY_DN11696_c0_g1::TRINITY_DN11696_c0_g1_i1::g.6710::m.6710;tr|A0A0L8HKY0_PD;SRR6349992_c379_g469;SRR680047_c21_g26	8	7	7	7	7	2	7	2	7	2	40	40	40	18.408	160	160;160;160;160;160;160;150;160	4.31	2	5	6	5		4	1			2	1		0	56.72	40	14.4	4718300000	4557000000	161370000	589790000	569620000	20172000	333490000	229050000	23
	259	lcl|TRINITY_DN11699_c0_g1::TRINITY_DN11699_c0_g1_i1::g.6709::m.6709;tr|A0A0L8HJ89_PD;SRR2047107_c7808_g8434;SRR6349992_c2347_g2613	lcl|TRINITY_DN11699_c0_g1::TRINITY_DN11699_c0_g1_i1::g.6709::m.6709;tr|A0A0L8HJ89_PD;SRR2047107_c7808_g8434	3;2;2;1	3;2;2;1	3;2;2;1	lcl|TRINITY_DN11699_c0_g1::TRINITY_DN11699_c0_g1_i1::g.6709::m.6709;tr|A0A0L8HJ89_PD;SRR2047107_c7808_g8434	4	3	3	3	3	0	3	0	3	0	20.7	20.7	20.7	20.584	174	174;174;174;174	3.2		1	2	2									0	46.467	20.7	0	382550000	382550000	0	34778000	34778000	0	50812000	0	6
	260	lcl|TRINITY_DN11703_c0_g1::TRINITY_DN11703_c0_g1_i1::g.6879::m.6879	lcl|TRINITY_DN11703_c0_g1::TRINITY_DN11703_c0_g1_i1::g.6879::m.6879	1	1	1	lcl|TRINITY_DN11703_c0_g1::TRINITY_DN11703_c0_g1_i1::g.6879::m.6879	1	1	1	1	1	0	1	0	1	0	4.8	4.8	4.8	36.367	315	315	3		1		1									0.003123	6.8215	4.8	0	58582000	58582000	0	4881800	4881800	0	2770900	0	1
	261	lcl|TRINITY_DN11704_c0_g1::TRINITY_DN11704_c0_g1_i1::g.6896::m.6896;tr|A0A0L8H3D0_PD;SRR2047107_c3534_g4303	lcl|TRINITY_DN11704_c0_g1::TRINITY_DN11704_c0_g1_i1::g.6896::m.6896;tr|A0A0L8H3D0_PD;SRR2047107_c3534_g4303	2;1;1	2;1;1	2;1;1	lcl|TRINITY_DN11704_c0_g1::TRINITY_DN11704_c0_g1_i1::g.6896::m.6896;tr|A0A0L8H3D0_PD;SRR2047107_c3534_g4303	3	2	2	2	2	0	2	0	2	0	15	15	15	23.629	207	207;207;207	3.6		2		2		1							0	14.685	15	0	157410000	157410000	0	14310000	14310000	0	8404100	0	5
	262	SRR6349992_c9266_g8400;SRR3105558_c5171_g4734;SRR2047107_c6403_g7234;lcl|TRINITY_DN11719_c0_g3::TRINITY_DN11719_c0_g3_i1::g.6922::m.6922;lcl|TRINITY_DN11719_c0_g2::TRINITY_DN11719_c0_g2_i1::g.6921::m.6921;lcl|TRINITY_DN11719_c0_g1::TRINITY_DN11719_c0_g1_i1::g.6920::m.6920;tr|A0A2R5L9F5_PD;SRR5204441_c3108_g3535;tr|A0A1J1ISS1_PD;SRR5204442_c9028_g8008	SRR6349992_c9266_g8400;SRR3105558_c5171_g4734;SRR2047107_c6403_g7234;lcl|TRINITY_DN11719_c0_g3::TRINITY_DN11719_c0_g3_i1::g.6922::m.6922;lcl|TRINITY_DN11719_c0_g2::TRINITY_DN11719_c0_g2_i1::g.6921::m.6921;lcl|TRINITY_DN11719_c0_g1::TRINITY_DN11719_c0_g1_i1::g.6920::m.6920;tr|A0A2R5L9F5_PD;SRR5204441_c3108_g3535;tr|A0A1J1ISS1_PD	3;3;3;3;3;3;3;2;2;1	3;3;3;3;3;3;3;2;2;1	3;3;3;3;3;3;3;2;2;1	SRR6349992_c9266_g8400;SRR3105558_c5171_g4734;SRR2047107_c6403_g7234;lcl|TRINITY_DN11719_c0_g3::TRINITY_DN11719_c0_g3_i1::g.6922::m.6922;lcl|TRINITY_DN11719_c0_g2::TRINITY_DN11719_c0_g2_i1::g.6921::m.6921;lcl|TRINITY_DN11719_c0_g1::TRINITY_DN11719_c0_g1_i1	10	3	3	3	3	0	3	0	3	0	20.7	20.7	20.7	23.58	213	213;213;213;213;213;213;216;180;1496;112	4		3		1		3							0	18.084	20.7	0	472820000	472820000	0	42983000	42983000	0	22088000	0	7
	263	SRR3105558_c1506_g1658;SRR2047107_c1986_g2572;lcl|TRINITY_DN11722_c0_g1::TRINITY_DN11722_c0_g1_i1::g.6878::m.6878;SRR5204442_c4155_g4422;SRR6349992_c2122_g2374;SRR5204441_c9043_g8407;tr|A0A210PEV5_PD	SRR3105558_c1506_g1658;SRR2047107_c1986_g2572;lcl|TRINITY_DN11722_c0_g1::TRINITY_DN11722_c0_g1_i1::g.6878::m.6878;SRR5204442_c4155_g4422;SRR6349992_c2122_g2374;SRR5204441_c9043_g8407;tr|A0A210PEV5_PD	2;2;2;1;1;1;1	2;2;2;1;1;1;1	2;2;2;1;1;1;1	SRR3105558_c1506_g1658;SRR2047107_c1986_g2572;lcl|TRINITY_DN11722_c0_g1::TRINITY_DN11722_c0_g1_i1::g.6878::m.6878;SRR5204442_c4155_g4422;SRR6349992_c2122_g2374;SRR5204441_c9043_g8407;tr|A0A210PEV5_PD	7	2	2	2	2	0	2	0	2	0	6.3	6.3	6.3	37.147	348	348;348;348;323;348;350;387	3.5			1	1									0	11.723	6.3	0	49106000	49106000	0	3777400	3777400	0	5490000	0	1
	264	SRR3105558_c3047_g3077;lcl|TRINITY_DN11725_c0_g1::TRINITY_DN11725_c0_g1_i1::g.6929::m.6929;tr|A0A0L8G6F2_PD;SRR2047107_c1131_g1506	SRR3105558_c3047_g3077;lcl|TRINITY_DN11725_c0_g1::TRINITY_DN11725_c0_g1_i1::g.6929::m.6929;tr|A0A0L8G6F2_PD;SRR2047107_c1131_g1506	1;1;1;1	1;1;1;1	1;1;1;1	SRR3105558_c3047_g3077;lcl|TRINITY_DN11725_c0_g1::TRINITY_DN11725_c0_g1_i1::g.6929::m.6929;tr|A0A0L8G6F2_PD;SRR2047107_c1131_g1506	4	1	1	1	1	0	1	0	1	0	1.7	1.7	1.7	89.056	769	769;946;1164;1167	3			1										0.00070077	7.3162	1.7	0	9492500	9492500	0	193720	193720	0	2094300	0	1
	265	lcl|TRINITY_DN11728_c0_g3::TRINITY_DN11728_c0_g3_i1::g.6939::m.6939;SRR2047107_c10704_g10605;tr|A0A0L8FHT3_PD;SRR3105558_c5340_g4855;lcl|TRINITY_DN11728_c0_g1::TRINITY_DN11728_c0_g1_i1::g.6938::m.6938;SRR6349992_c8369_g7790;SRR3105321_c2758_g2385	lcl|TRINITY_DN11728_c0_g3::TRINITY_DN11728_c0_g3_i1::g.6939::m.6939;SRR2047107_c10704_g10605;tr|A0A0L8FHT3_PD;SRR3105558_c5340_g4855	3;2;2;2;1;1;1	3;2;2;2;1;1;1	3;2;2;2;1;1;1	lcl|TRINITY_DN11728_c0_g3::TRINITY_DN11728_c0_g3_i1::g.6939::m.6939;SRR2047107_c10704_g10605;tr|A0A0L8FHT3_PD;SRR3105558_c5340_g4855	7	3	3	3	3	0	3	0	3	0	5.8	5.8	5.8	77.49	670	670;689;784;785;224;670;670	3		2		2									0	18.384	5.8	0	135430000	135430000	0	3385800	3385800	0	8176600	0	3
	266	SRR3105558_c22998_g13671;lcl|TRINITY_DN11731_c0_g2::TRINITY_DN11731_c0_g2_i1::g.6876::m.6876	SRR3105558_c22998_g13671;lcl|TRINITY_DN11731_c0_g2::TRINITY_DN11731_c0_g2_i1::g.6876::m.6876	1;1	1;1	1;1	SRR3105558_c22998_g13671;lcl|TRINITY_DN11731_c0_g2::TRINITY_DN11731_c0_g2_i1::g.6876::m.6876	2	1	1	1	1	0	1	0	1	0	13.8	13.8	13.8	12.453	109	109;689	2		1											0.0071823	6.1373	13.8	0	26897000	26897000	0	4482800	4482800	0	996310	0	1
	267	SRR6349992_c2601_g2886;lcl|TRINITY_DN11745_c0_g1::TRINITY_DN11745_c0_g1_i1::g.6874::m.6874;SRR3105321_c2120_g1893;SRR3105558_c481_g567;SRR2047107_c6178_g6988;SRR5204442_c209_g288;SRR5204441_c2611_g3023;tr|A0A0L8GJU7_PD	SRR6349992_c2601_g2886;lcl|TRINITY_DN11745_c0_g1::TRINITY_DN11745_c0_g1_i1::g.6874::m.6874;SRR3105321_c2120_g1893;SRR3105558_c481_g567;SRR2047107_c6178_g6988;SRR5204442_c209_g288;SRR5204441_c2611_g3023;tr|A0A0L8GJU7_PD	2;2;1;1;1;1;1;1	2;2;1;1;1;1;1;1	2;2;1;1;1;1;1;1	SRR6349992_c2601_g2886;lcl|TRINITY_DN11745_c0_g1::TRINITY_DN11745_c0_g1_i1::g.6874::m.6874;SRR3105321_c2120_g1893;SRR3105558_c481_g567;SRR2047107_c6178_g6988;SRR5204442_c209_g288;SRR5204441_c2611_g3023;tr|A0A0L8GJU7_PD	8	2	2	2	2	0	2	0	2	0	2.5	2.5	2.5	114.19	1023	1023;1053;835;972;1018;1092;1097;1205	3		1		1									0	10.977	2.5	0	91169000	91169000	0	2604800	2604800	0	4426200	0	2
	268	lcl|TRINITY_DN11750_c0_g1::TRINITY_DN11750_c0_g1_i1::g.6873::m.6873	lcl|TRINITY_DN11750_c0_g1::TRINITY_DN11750_c0_g1_i1::g.6873::m.6873	1	1	1	lcl|TRINITY_DN11750_c0_g1::TRINITY_DN11750_c0_g1_i1::g.6873::m.6873	1	1	1	1	1	0	1	0	1	0	13.3	13.3	13.3	13.571	120	120	4		1				1							0.0041008	6.4466	13.3	0	42319000	42319000	0	4702200	4702200	0	1704500	0	2
	269	tr|A0A0L8FNH6_PD;SRR3105558_c4836_g4503;SRR3105321_c1354_g1261;SRR2047107_c1197_g1572;lcl|TRINITY_DN11754_c0_g1::TRINITY_DN11754_c0_g1_i1::g.6955::m.6955	tr|A0A0L8FNH6_PD;SRR3105558_c4836_g4503;SRR3105321_c1354_g1261;SRR2047107_c1197_g1572;lcl|TRINITY_DN11754_c0_g1::TRINITY_DN11754_c0_g1_i1::g.6955::m.6955	1;1;1;1;1	1;1;1;1;1	1;1;1;1;1	tr|A0A0L8FNH6_PD;SRR3105558_c4836_g4503;SRR3105321_c1354_g1261;SRR2047107_c1197_g1572;lcl|TRINITY_DN11754_c0_g1::TRINITY_DN11754_c0_g1_i1::g.6955::m.6955	5	1	1	1	1	0	1	0	1	0	5.1	5.1	5.1	29.904	275	275;275;275;275;277	4			2	1		1							0	8.3187	5.1	0	94012000	94012000	0	7231700	7231700	0	11927000	0	4
	270	lcl|TRINITY_DN11758_c0_g2::TRINITY_DN11758_c0_g2_i1::g.6987::m.6987;tr|A0A0L8GJH5_PD;SRR2047107_c495_g691;SRR6349992_c532_g647;SRR3105321_c1112_g1063;SRR680047_c111_g93;lcl|TRINITY_DN11758_c0_g1::TRINITY_DN11758_c0_g1_i1::g.6986::m.6986;SRR5204442_c3019_g3408;SRR5204441_c1380_g1777;SRR3105321_c1180_g1120;tr|Q0KHB6_PD;tr|A0A336MW46_PD;tr|A0A1W5YLK4_PD;lcl|SRR3105321_c18684_frame_4_orf_1;SRR3105321…	lcl|TRINITY_DN11758_c0_g2::TRINITY_DN11758_c0_g2_i1::g.6987::m.6987;tr|A0A0L8GJH5_PD;SRR2047107_c495_g691;SRR6349992_c532_g647;SRR3105321_c1112_g1063	39;29;29;21;20;14;11;9;9;7;4;4;3;1;1;1;1	39;29;29;21;20;14;11;9;9;7;4;4;3;1;1;1;1	18;10;10;4;4;5;7;1;1;1;0;0;0;0;0;0;0	lcl|TRINITY_DN11758_c0_g2::TRINITY_DN11758_c0_g2_i1::g.6987::m.6987;tr|A0A0L8GJH5_PD;SRR2047107_c495_g691;SRR6349992_c532_g647;SRR3105321_c1112_g1063	17	39	39	18	37	17	37	17	16	9	68.6	68.6	33.6	61.031	560	560;560;560;560;560;162;429;557;566;571;563;1343;523;77;104;534;598	4.38	12	27	51	38	2	27	2	3		15	2	4	0	323.31	68.6	36.2	51241000000	50149000000	1091500000	1601300000	1567200000	34108000	2167700000	2266000000	254
	271	tr|A0A0L8GFA2_PD;SRR2047107_c5006_g5824;lcl|TRINITY_DN11763_c1_g1::TRINITY_DN11763_c1_g1_i1::g.6991::m.6991	tr|A0A0L8GFA2_PD;SRR2047107_c5006_g5824;lcl|TRINITY_DN11763_c1_g1::TRINITY_DN11763_c1_g1_i1::g.6991::m.6991	1;1;1	1;1;1	1;1;1	tr|A0A0L8GFA2_PD;SRR2047107_c5006_g5824;lcl|TRINITY_DN11763_c1_g1::TRINITY_DN11763_c1_g1_i1::g.6991::m.6991	3	1	1	1	1	0	1	0	1	0	12.5	12.5	12.5	17.037	152	152;152;152	3			1										0	7.5683	12.5	0	11110000	11110000	0	1587200	1587200	0	2451100	0	2
	272	lcl|TRINITY_DN11770_c0_g1::TRINITY_DN11770_c0_g1_i1::g.6884::m.6884;SRR2047107_c1705_g2230;SRR6349992_c2455_g2721;tr|A0A0L8I757_PD;SRR3105558_c3216_g3213;SRR3105321_c411_g443;SRR3105558_c2850_g2902;tr|A0A0L8IHC7_PD;tr|V4B3L8_PD	lcl|TRINITY_DN11770_c0_g1::TRINITY_DN11770_c0_g1_i1::g.6884::m.6884;SRR2047107_c1705_g2230	14;7;5;4;4;4;2;1;1	14;7;5;4;4;4;2;1;1	14;7;5;4;4;4;2;1;1	lcl|TRINITY_DN11770_c0_g1::TRINITY_DN11770_c0_g1_i1::g.6884::m.6884;SRR2047107_c1705_g2230	9	14	14	14	14	0	14	0	14	0	23.6	23.6	23.6	85.565	755	755;755;758;203;599;759;104;358;667	3.61		4	7	9		3							0	106.52	23.6	0	1284800000	1284800000	0	31338000	31338000	0	104150000	0	27
	273	tr|A0A0L8FPJ5_PD;SRR2047107_c9836_g9972;lcl|TRINITY_DN11777_c0_g2::TRINITY_DN11777_c0_g2_i1::g.6979::m.6979;lcl|TRINITY_DN11777_c0_g3::TRINITY_DN11777_c0_g3_i1::g.6980::m.6980;lcl|TRINITY_DN11777_c0_g1_i1_frame_2_orf_4;lcl|SRR680047_c653_frame_4_orf_1;SRR3105558_c2491_g2551;SRR6349992_c4913_g5073;SRR3105321_c1961_g1769	tr|A0A0L8FPJ5_PD;SRR2047107_c9836_g9972;lcl|TRINITY_DN11777_c0_g2::TRINITY_DN11777_c0_g2_i1::g.6979::m.6979;lcl|TRINITY_DN11777_c0_g3::TRINITY_DN11777_c0_g3_i1::g.6980::m.6980;lcl|TRINITY_DN11777_c0_g1_i1_frame_2_orf_4;lcl|SRR680047_c653_frame_4_orf_1;SRR3105558_c2491_g2551	4;4;4;3;3;2;2;1;1	4;4;4;3;3;2;2;1;1	4;4;4;3;3;2;2;1;1	tr|A0A0L8FPJ5_PD;SRR2047107_c9836_g9972;lcl|TRINITY_DN11777_c0_g2::TRINITY_DN11777_c0_g2_i1::g.6979::m.6979;lcl|TRINITY_DN11777_c0_g3::TRINITY_DN11777_c0_g3_i1::g.6980::m.6980;lcl|TRINITY_DN11777_c0_g1_i1_frame_2_orf_4;lcl|SRR680047_c653_frame_4_orf_1;SRR3	9	4	4	4	2	2	2	2	2	2	46	46	46	12.813	113	113;113;113;113;120;96;113;113;113	4.73	1	2	1	2	1	2		1			1		0	50.194	18.6	37.2	2209000000	2203400000	5593400	441810000	440690000	1118700	126770000	0	23
	274	lcl|TRINITY_DN11793_c0_g1::TRINITY_DN11793_c0_g1_i2::g.6999::m.6999;lcl|TRINITY_DN11793_c0_g1::TRINITY_DN11793_c0_g1_i1::g.6998::m.6998;tr|A0A0L8G6C5_PD;SRR2047107_c775_g1039;SRR3105558_c1800_g1926;lcl|SRR680047_c683_frame_2_orf_2;SRR3105321_c6398_g4669;SRR6349992_c592_g714;SRR5204442_c10281_g8792;SRR5204441_c485_g611;tr|W6UFD4_PD	lcl|TRINITY_DN11793_c0_g1::TRINITY_DN11793_c0_g1_i2::g.6999::m.6999;lcl|TRINITY_DN11793_c0_g1::TRINITY_DN11793_c0_g1_i1::g.6998::m.6998;tr|A0A0L8G6C5_PD;SRR2047107_c775_g1039	6;6;3;3;2;1;1;1;1;1;1	6;6;3;3;2;1;1;1;1;1;1	6;6;3;3;2;1;1;1;1;1;1	lcl|TRINITY_DN11793_c0_g1::TRINITY_DN11793_c0_g1_i2::g.6999::m.6999;lcl|TRINITY_DN11793_c0_g1::TRINITY_DN11793_c0_g1_i1::g.6998::m.6998;tr|A0A0L8G6C5_PD;SRR2047107_c775_g1039	11	6	6	6	6	0	6	0	6	0	23.2	23.2	23.2	38.399	336	336;336;276;336;336;128;339;340;341;346;1847	3.82		3		6		2							0	38.254	23.2	0	403010000	403010000	0	22389000	22389000	0	23636000	0	11
	275	lcl|TRINITY_DN11795_c1_g1::TRINITY_DN11795_c1_g1_i2::g.7003::m.7003;lcl|TRINITY_DN11795_c1_g1::TRINITY_DN11795_c1_g1_i1::g.7002::m.7002;SRR3105558_c3725_g3655;SRR6349992_c2633_g2910;tr|A0A0L8H512_PD;SRR2047107_c442_g618;SRR3105321_c6446_g4688;SRR5204441_c3755_g4208;SRR5204442_c2195_g2586;SRR2047107_c23171_g16506;SRR5204441_c8457_g7986;SRR5204442_c2954_g3346;tr|A0A182PQQ1_PD	lcl|TRINITY_DN11795_c1_g1::TRINITY_DN11795_c1_g1_i2::g.7003::m.7003;lcl|TRINITY_DN11795_c1_g1::TRINITY_DN11795_c1_g1_i1::g.7002::m.7002;SRR3105558_c3725_g3655;SRR6349992_c2633_g2910;tr|A0A0L8H512_PD;SRR2047107_c442_g618;SRR3105321_c6446_g4688	15;15;13;11;10;10;9;3;3;1;1;1;1	15;15;13;11;10;10;9;3;3;1;1;1;1	15;15;13;11;10;10;9;3;3;1;1;1;1	lcl|TRINITY_DN11795_c1_g1::TRINITY_DN11795_c1_g1_i2::g.7003::m.7003;lcl|TRINITY_DN11795_c1_g1::TRINITY_DN11795_c1_g1_i1::g.7002::m.7002;SRR3105558_c3725_g3655;SRR6349992_c2633_g2910;tr|A0A0L8H512_PD;SRR2047107_c442_g618;SRR3105321_c6446_g4688	13	15	15	15	15	2	15	2	15	2	17.7	17.7	17.7	95.55	835	835;835;838;839;835;835;839;595;859;141;183;813;1285	4.22	1	8	4	9	1	5	1	1		2			0	101.7	17.7	2.8	2014200000	1973800000	40419000	71937000	70494000	1443500	148000000	35346000	39
	276	lcl|TRINITY_DN11796_c0_g1::TRINITY_DN11796_c0_g1_i1::g.6996::m.6996	lcl|TRINITY_DN11796_c0_g1::TRINITY_DN11796_c0_g1_i1::g.6996::m.6996	2	2	2	lcl|TRINITY_DN11796_c0_g1::TRINITY_DN11796_c0_g1_i1::g.6996::m.6996	1	2	2	2	2	0	2	0	2	0	5.4	5.4	5.4	38.784	331	331	2		2											0	12.572	5.4	0	67171000	67171000	0	4198200	4198200	0	2488100	0	2
	277	lcl|TRINITY_DN11802_c0_g1::TRINITY_DN11802_c0_g1_i1::g.7054::m.7054;SRR3105558_c1353_g1499	lcl|TRINITY_DN11802_c0_g1::TRINITY_DN11802_c0_g1_i1::g.7054::m.7054	3;1	3;1	3;1	lcl|TRINITY_DN11802_c0_g1::TRINITY_DN11802_c0_g1_i1::g.7054::m.7054	2	3	3	3	3	0	3	0	3	0	30.2	30.2	30.2	16.824	149	149;148	3.67	1	3	1	4		3							0	25.917	30.2	0	3421900000	3421900000	0	427740000	427740000	0	186130000	0	19
	278	SRR2047107_c15698_g13565;tr|A0A0L8GWZ4_PD;SRR3105558_c987_g1111;lcl|TRINITY_DN11805_c0_g1::TRINITY_DN11805_c0_g1_i1::g.7046::m.7046	SRR2047107_c15698_g13565;tr|A0A0L8GWZ4_PD;SRR3105558_c987_g1111;lcl|TRINITY_DN11805_c0_g1::TRINITY_DN11805_c0_g1_i1::g.7046::m.7046	1;1;1;1	1;1;1;1	1;1;1;1	SRR2047107_c15698_g13565;tr|A0A0L8GWZ4_PD;SRR3105558_c987_g1111;lcl|TRINITY_DN11805_c0_g1::TRINITY_DN11805_c0_g1_i1::g.7046::m.7046	4	1	1	1	1	0	1	0	1	0	10.8	10.8	10.8	18.071	167	167;178;178;178	4				2									0.00306	6.7137	10.8	0	93332000	93332000	0	18666000	18666000	0	6770900	0	2
	279	lcl|TRINITY_DN11819_c1_g1::TRINITY_DN11819_c1_g1_i1::g.7100::m.7100;tr|A0A0L8H8S0_PD;SRR2047107_c307_g435;SRR3105558_c942_g1065;SRR6349992_c2689_g2991;SRR3105321_c3272_g2743;SRR3105321_c2707_g2345;SRR5204442_c2537_g2924;SRR5204441_c4934_g5250;tr|A0A182YJT3_PD	lcl|TRINITY_DN11819_c1_g1::TRINITY_DN11819_c1_g1_i1::g.7100::m.7100;tr|A0A0L8H8S0_PD;SRR2047107_c307_g435;SRR3105558_c942_g1065;SRR6349992_c2689_g2991;SRR3105321_c3272_g2743	14;10;10;8;7;7;4;4;4;1	14;10;10;8;7;7;4;4;4;1	14;10;10;8;7;7;4;4;4;1	lcl|TRINITY_DN11819_c1_g1::TRINITY_DN11819_c1_g1_i1::g.7100::m.7100;tr|A0A0L8H8S0_PD;SRR2047107_c307_g435;SRR3105558_c942_g1065;SRR6349992_c2689_g2991;SRR3105321_c3272_g2743	10	14	14	14	13	5	13	5	13	5	66.9	66.9	66.9	36.296	344	344;344;344;344;344;344;337;345;345;1278	4.74	1	5	10	16	1	2				6	2		0	323.31	60.5	16	6040100000	5831200000	208880000	335560000	323960000	11605000	562850000	243770000	60
	280	lcl|TRINITY_DN11822_c0_g2::TRINITY_DN11822_c0_g2_i2::g.7104::m.7104;lcl|TRINITY_DN11822_c0_g2::TRINITY_DN11822_c0_g2_i4::g.7106::m.7106;lcl|TRINITY_DN11822_c0_g2::TRINITY_DN11822_c0_g2_i3::g.7105::m.7105;lcl|TRINITY_DN11822_c0_g2::TRINITY_DN11822_c0_g2_i1::g.7103::m.7103;SRR2047107_c5351_g6178;tr|A0A0L8GS34_PD;SRR6349992_c1827_g2081;SRR3105558_c6013_g5296;SRR3105558_c3414_g3376;SRR3105321_c2014_g…	lcl|TRINITY_DN11822_c0_g2::TRINITY_DN11822_c0_g2_i2::g.7104::m.7104;lcl|TRINITY_DN11822_c0_g2::TRINITY_DN11822_c0_g2_i4::g.7106::m.7106;lcl|TRINITY_DN11822_c0_g2::TRINITY_DN11822_c0_g2_i3::g.7105::m.7105;lcl|TRINITY_DN11822_c0_g2::TRINITY_DN11822_c0_g2_i1::g.7103::m.7103;SRR2047107_c5351_g6178;tr|A0A0L8GS34_PD;SRR6349992_c1827_g2081	14;14;14;14;11;11;9;6;5;5;4;4;4	14;14;14;14;11;11;9;6;5;5;4;4;4	14;14;14;14;11;11;9;6;5;5;4;4;4	lcl|TRINITY_DN11822_c0_g2::TRINITY_DN11822_c0_g2_i2::g.7104::m.7104;lcl|TRINITY_DN11822_c0_g2::TRINITY_DN11822_c0_g2_i4::g.7106::m.7106;lcl|TRINITY_DN11822_c0_g2::TRINITY_DN11822_c0_g2_i3::g.7105::m.7105;lcl|TRINITY_DN11822_c0_g2::TRINITY_DN11822_c0_g2_i1:	13	14	14	14	12	2	12	2	12	2	29.1	29.1	29.1	76.14	677	677;678;686;687;672;678;664;448;224;469;224;388;679	4.86		2	3	9		6				1		1	0	92.756	24.8	4.3	1152700000	1134800000	17919000	34931000	34388000	543010	77411000	0	19
	281	lcl|TRINITY_DN11826_c0_g1::TRINITY_DN11826_c0_g1_i1::g.7010::m.7010;SRR6349992_c8637_g7981;SRR3105321_c1396_g1302;tr|A0A0L8HYA8_PD;SRR3105558_c3778_g3693;SRR2047107_c2951_g3694	lcl|TRINITY_DN11826_c0_g1::TRINITY_DN11826_c0_g1_i1::g.7010::m.7010;SRR6349992_c8637_g7981;SRR3105321_c1396_g1302	9;5;5;4;4;4	9;5;5;4;4;4	9;5;5;4;4;4	lcl|TRINITY_DN11826_c0_g1::TRINITY_DN11826_c0_g1_i1::g.7010::m.7010;SRR6349992_c8637_g7981;SRR3105321_c1396_g1302	6	9	9	9	7	2	7	2	7	2	24.6	24.6	24.6	53.622	475	475;466;472;466;466;466	4.12		5	2	5		2		1		1			0	60.977	16	8.6	934800000	917420000	17378000	35954000	35285000	668400	43861000	0	15
	282	lcl|TRINITY_DN11832_c1_g2::TRINITY_DN11832_c1_g2_i1::g.7091::m.7091;tr|A0A0L8HH16_PD;SRR2047107_c294_g420;lcl|TRINITY_DN11832_c1_g1_i1_frame_3_orf_19;SRR680047_c123_g102;SRR3105321_c219_g259;SRR6349992_c1379_g1608;SRR3105558_c1000_g1126	lcl|TRINITY_DN11832_c1_g2::TRINITY_DN11832_c1_g2_i1::g.7091::m.7091	8;2;2;1;1;1;1;1	8;2;2;1;1;1;1;1	8;2;2;1;1;1;1;1	lcl|TRINITY_DN11832_c1_g2::TRINITY_DN11832_c1_g2_i1::g.7091::m.7091	8	8	8	8	8	2	8	2	8	2	36	36	36	31.078	283	283;274;274;59;130;275;279;291	4.61	1	7	6	8		7				1	1	2	0	65.457	36	8.5	9814400000	9748800000	65619000	892220000	886260000	5965400	614310000	96391000	71
	283	lcl|TRINITY_DN11839_c0_g1::TRINITY_DN11839_c0_g1_i1::g.7088::m.7088;tr|A0A0L8HN78_PD;SRR3105321_c533_g558;SRR2047107_c6925_g7711;tr|A0A146RM12_PD	lcl|TRINITY_DN11839_c0_g1::TRINITY_DN11839_c0_g1_i1::g.7088::m.7088	3;1;1;1;1	3;1;1;1;1	3;1;1;1;1	lcl|TRINITY_DN11839_c0_g1::TRINITY_DN11839_c0_g1_i1::g.7088::m.7088	5	3	3	3	3	0	3	0	3	0	6.5	6.5	6.5	72.63	631	631;623;627;629;1308	2.75	1	2				1							0	19.653	6.5	0	170130000	170130000	0	4860900	4860900	0	7789100	0	4
	284	lcl|TRINITY_DN11847_c0_g2::TRINITY_DN11847_c0_g2_i1::g.7027::m.7027;SRR3105558_c226_g287;tr|A0A0L8G5X0_PD;SRR2047107_c490_g684;SRR3105321_c935_g911;SRR6349992_c1633_g1868;lcl|TRINITY_DN11847_c0_g1_i1_frame_6_orf_1;lcl|SRR680047_c757_frame_5_orf_4;lcl|SRR725780_c360_frame_5_orf_6;lcl|SRR680047_c757_frame_4_orf_14;lcl|SRR725597_c118_frame_5_orf_6;SRR725937_c165_g112;SRR5204442_c157_g217;SRR3105321_…	lcl|TRINITY_DN11847_c0_g2::TRINITY_DN11847_c0_g2_i1::g.7027::m.7027;SRR3105558_c226_g287;tr|A0A0L8G5X0_PD;SRR2047107_c490_g684	11;7;6;6;5;5;4;2;1;1;1;1;1;1;1	11;7;6;6;5;5;4;2;1;1;1;1;1;1;1	11;7;6;6;5;5;4;2;1;1;1;1;1;1;1	lcl|TRINITY_DN11847_c0_g2::TRINITY_DN11847_c0_g2_i1::g.7027::m.7027;SRR3105558_c226_g287;tr|A0A0L8G5X0_PD;SRR2047107_c490_g684	15	11	11	11	10	3	10	3	10	3	46.2	46.2	46.2	24.952	221	221;217;217;227;217;232;69;89;55;72;107;133;216;219;232	4.34		10	5	11	1	7		1		2	1		0	89.802	45.7	19.9	5843900000	5760200000	83654000	531260000	523660000	7604900	309390000	110990000	35
	285	lcl|TRINITY_DN11851_c0_g1::TRINITY_DN11851_c0_g1_i1::g.7087::m.7087;SRR3105558_c3499_g3474;SRR3105321_c1108_g1061;SRR6349992_c1415_g1657;SRR2047107_c4069_g4882;tr|A0A0L8FVJ9_PD	lcl|TRINITY_DN11851_c0_g1::TRINITY_DN11851_c0_g1_i1::g.7087::m.7087;SRR3105558_c3499_g3474;SRR3105321_c1108_g1061	3;2;2;1;1;1	3;2;2;1;1;1	3;2;2;1;1;1	lcl|TRINITY_DN11851_c0_g1::TRINITY_DN11851_c0_g1_i1::g.7087::m.7087;SRR3105558_c3499_g3474;SRR3105321_c1108_g1061	6	3	3	3	3	0	3	0	3	0	21.5	21.5	21.5	26.623	233	233;231;235;231;231;242	3.75		3		3		2							0	24.15	21.5	0	652570000	652570000	0	50197000	50197000	0	32392000	0	8
	286	lcl|TRINITY_DN11855_c0_g1::TRINITY_DN11855_c0_g1_i1::g.7114::m.7114;SRR3105558_c3317_g3306;SRR6349992_c5017_g5151;SRR3105321_c14855_g8650;SRR3105321_c9169_g6127	lcl|TRINITY_DN11855_c0_g1::TRINITY_DN11855_c0_g1_i1::g.7114::m.7114;SRR3105558_c3317_g3306;SRR6349992_c5017_g5151	14;13;12;6;5	14;13;12;6;5	2;1;2;0;1	lcl|TRINITY_DN11855_c0_g1::TRINITY_DN11855_c0_g1_i1::g.7114::m.7114;SRR3105558_c3317_g3306;SRR6349992_c5017_g5151	5	14	14	2	14	0	14	0	2	0	21.2	21.2	4.1	102.45	936	936;934;960;471;154	4		5	3	7	1	6							0	136.46	21.2	0	1165500000	1165500000	0	27104000	27104000	0	84379000	0	23
	287	lcl|TRINITY_DN11868_c1_g1::TRINITY_DN11868_c1_g1_i1::g.7008::m.7008;SRR6349992_c8052_g7537;SRR3105321_c11912_g7422;SRR3105558_c512_g601;SRR2047107_c1597_g2074;SRR725937_c303_g182;tr|A0A0L8G604_PD;tr|A0A0P6HZ10_PD;SRR5204442_c3037_g3432;SRR5204441_c3524_g3988	lcl|TRINITY_DN11868_c1_g1::TRINITY_DN11868_c1_g1_i1::g.7008::m.7008;SRR6349992_c8052_g7537;SRR3105321_c11912_g7422;SRR3105558_c512_g601;SRR2047107_c1597_g2074	9;8;8;7;5;4;3;2;1;1	9;8;8;7;5;4;3;2;1;1	9;8;8;7;5;4;3;2;1;1	lcl|TRINITY_DN11868_c1_g1::TRINITY_DN11868_c1_g1_i1::g.7008::m.7008;SRR6349992_c8052_g7537;SRR3105321_c11912_g7422;SRR3105558_c512_g601;SRR2047107_c1597_g2074	10	9	9	9	8	3	8	3	8	3	40.7	40.7	40.7	26.299	226	226;226;226;226;276;188;169;308;226;226	4.61		6	3	5	2	4				2	1		0	80.523	30.1	20.4	3594800000	3594000000	784240	256770000	256710000	56017	258200000	0	28
	288	tr|A0A0L8FPI1_PD;SRR6349992_c5190_g5295;SRR3105321_c7230_g5132;lcl|TRINITY_DN11871_c0_g1::TRINITY_DN11871_c0_g1_i2::g.7125::m.7125;lcl|TRINITY_DN11871_c0_g1::TRINITY_DN11871_c0_g1_i1::g.7124::m.7124;lcl|SRR3105558_c21738_frame_6_orf_1;SRR5204442_c24786_g15351;SRR2047107_c7531_g8211;SRR5204441_c34670_g18661;SRR2047107_c1302_g1691;SRR3105558_c7864_g6556;lcl|TRINITY_DN11871_c0_g1::TRINITY_DN11871_c0…	tr|A0A0L8FPI1_PD;SRR6349992_c5190_g5295;SRR3105321_c7230_g5132;lcl|TRINITY_DN11871_c0_g1::TRINITY_DN11871_c0_g1_i2::g.7125::m.7125;lcl|TRINITY_DN11871_c0_g1::TRINITY_DN11871_c0_g1_i1::g.7124::m.7124;lcl|SRR3105558_c21738_frame_6_orf_1;SRR5204442_c24786_g15351;SRR2047107_c7531_g8211;SRR5204441_c34670_g18661;SRR2047107_c1302_g1691;SRR3105558_c7864_g6556;lcl|TRINITY_DN11871_c0_g1::TRINITY_DN11871_c0…	2;2;2;2;2;1;1;1;1;1;1;1;1;1;1;1	2;2;2;2;2;1;1;1;1;1;1;1;1;1;1;1	2;2;2;2;2;1;1;1;1;1;1;1;1;1;1;1	tr|A0A0L8FPI1_PD;SRR6349992_c5190_g5295;SRR3105321_c7230_g5132;lcl|TRINITY_DN11871_c0_g1::TRINITY_DN11871_c0_g1_i2::g.7125::m.7125;lcl|TRINITY_DN11871_c0_g1::TRINITY_DN11871_c0_g1_i1::g.7124::m.7124;lcl|SRR3105558_c21738_frame_6_orf_1;SRR5204442_c24786_g15	16	2	2	2	2	0	2	0	2	0	8.1	8.1	8.1	34.299	308	308;308;308;308;308;95;100;137;139;178;195;195;195;195;195;325	3.5			1	1									0	12.617	8.1	0	39701000	39701000	0	2481300	2481300	0	7477100	0	2
	289	lcl|TRINITY_DN11879_c0_g1::TRINITY_DN11879_c0_g1_i1::g.7134::m.7134;SRR3105558_c464_g552;tr|A0A0L8HJ75_PD;SRR2047107_c3119_g3879;SRR6349992_c4327_g4552;SRR3105321_c1173_g1113;tr|A0A0L8HK64_PD	lcl|TRINITY_DN11879_c0_g1::TRINITY_DN11879_c0_g1_i1::g.7134::m.7134	14;6;5;5;3;2;2	14;6;5;5;3;2;2	14;6;5;5;3;2;2	lcl|TRINITY_DN11879_c0_g1::TRINITY_DN11879_c0_g1_i1::g.7134::m.7134	7	14	14	14	14	0	14	0	14	0	40.9	40.9	40.9	53.6	496	496;496;496;496;496;496;497	3.76		10	6	12	1	8							0	106.32	40.9	0	2723200000	2723200000	0	129680000	129680000	0	163120000	0	45
	290	lcl|TRINITY_DN11883_c0_g1::TRINITY_DN11883_c0_g1_i3::g.7014::m.7014;lcl|TRINITY_DN11883_c0_g1::TRINITY_DN11883_c0_g1_i2::g.7013::m.7013;lcl|TRINITY_DN11883_c0_g1::TRINITY_DN11883_c0_g1_i1::g.7012::m.7012;SRR3105558_c473_g560;tr|A0A0L8GG57_PD;SRR2047107_c497_g694;SRR6349992_c1481_g1718;SRR3105321_c268_g316;SRR725938_c78_g53;SRR5204442_c266_g379;SRR5204441_c1325_g1712;SRR725935_c178_g113;SRR725937_…	lcl|TRINITY_DN11883_c0_g1::TRINITY_DN11883_c0_g1_i3::g.7014::m.7014;lcl|TRINITY_DN11883_c0_g1::TRINITY_DN11883_c0_g1_i2::g.7013::m.7013;lcl|TRINITY_DN11883_c0_g1::TRINITY_DN11883_c0_g1_i1::g.7012::m.7012;SRR3105558_c473_g560;tr|A0A0L8GG57_PD;SRR2047107_c497_g694;SRR6349992_c1481_g1718;SRR3105321_c268_g316	17;17;17;11;10;10;9;9;7;7;7;5;5;4;2;1	17;17;17;11;10;10;9;9;7;7;7;5;5;4;2;1	17;17;17;11;10;10;9;9;7;7;7;5;5;4;2;1	lcl|TRINITY_DN11883_c0_g1::TRINITY_DN11883_c0_g1_i3::g.7014::m.7014;lcl|TRINITY_DN11883_c0_g1::TRINITY_DN11883_c0_g1_i2::g.7013::m.7013;lcl|TRINITY_DN11883_c0_g1::TRINITY_DN11883_c0_g1_i1::g.7012::m.7012;SRR3105558_c473_g560;tr|A0A0L8GG57_PD;SRR2047107_c49	16	17	17	17	16	7	16	7	16	7	68.8	68.8	68.8	30.462	282	282;282;282;282;282;282;282;282;202;282;282;114;127;258;101;159	3.85	8	33	14	20	9	16	2	1		1	1	3	0	160.45	62.8	32.6	36628000000	36457000000	171280000	2817500000	2804400000	13176000	2494100000	345500000	354
	291	tr|A0A0L8GAX7_PD;SRR2047107_c3422_g4207;lcl|TRINITY_DN11884_c0_g1::TRINITY_DN11884_c0_g1_i1::g.7160::m.7160;SRR3105558_c37_g46;SRR3105321_c1844_g1677;SRR6349992_c680_g816;SRR5204442_c654_g889;SRR5204441_c1420_g1824;lcl|SRR725937_c88_frame_3_orf_3;lcl|SRR680047_c481_frame_3_orf_2;lcl|SRR680047_c481_frame_2_orf_1;lcl|SRR725937_c88_frame_2_orf_4;SRR725780_c402_g266	tr|A0A0L8GAX7_PD;SRR2047107_c3422_g4207;lcl|TRINITY_DN11884_c0_g1::TRINITY_DN11884_c0_g1_i1::g.7160::m.7160;SRR3105558_c37_g46;SRR3105321_c1844_g1677;SRR6349992_c680_g816	26;26;26;23;22;21;6;6;3;2;1;1;1	26;26;26;23;22;21;6;6;3;2;1;1;1	26;26;26;23;22;21;6;6;3;2;1;1;1	tr|A0A0L8GAX7_PD;SRR2047107_c3422_g4207;lcl|TRINITY_DN11884_c0_g1::TRINITY_DN11884_c0_g1_i1::g.7160::m.7160;SRR3105558_c37_g46;SRR3105321_c1844_g1677;SRR6349992_c680_g816	13	26	26	26	24	4	24	4	24	4	38.1	38.1	38.1	99.878	890	890;890;890;890;890;890;892;915;99;91;89;103;167	4.3	3	5	8	18	1	8			1	2	1		0	222.87	35.5	5.1	1996900000	1941400000	55471000	38401000	37335000	1066700	181210000	67765000	47
	292	lcl|TRINITY_DN11888_c1_g1::TRINITY_DN11888_c1_g1_i3::g.7155::m.7155;lcl|TRINITY_DN11888_c1_g1::TRINITY_DN11888_c1_g1_i2::g.7154::m.7154;lcl|TRINITY_DN11888_c1_g1::TRINITY_DN11888_c1_g1_i1::g.7153::m.7153	lcl|TRINITY_DN11888_c1_g1::TRINITY_DN11888_c1_g1_i3::g.7155::m.7155;lcl|TRINITY_DN11888_c1_g1::TRINITY_DN11888_c1_g1_i2::g.7154::m.7154;lcl|TRINITY_DN11888_c1_g1::TRINITY_DN11888_c1_g1_i1::g.7153::m.7153	1;1;1	1;1;1	1;1;1	lcl|TRINITY_DN11888_c1_g1::TRINITY_DN11888_c1_g1_i3::g.7155::m.7155;lcl|TRINITY_DN11888_c1_g1::TRINITY_DN11888_c1_g1_i2::g.7154::m.7154;lcl|TRINITY_DN11888_c1_g1::TRINITY_DN11888_c1_g1_i1::g.7153::m.7153	3	1	1	1	1	0	1	0	1	0	3.7	3.7	3.7	34.053	300	300;407;407	4		1				1							0.0035629	6.5049	3.7	0	94302000	94302000	0	5893800	5893800	0	3699100	0	2
	293	SRR3105558_c54_g59;tr|A0A0L8FU57_PD;SRR2047107_c1342_g1733;lcl|TRINITY_DN11890_c0_g1::TRINITY_DN11890_c0_g1_i2::g.7143::m.7143;lcl|TRINITY_DN11890_c0_g1::TRINITY_DN11890_c0_g1_i1::g.7142::m.7142;SRR3105321_c1199_g1134;SRR6349992_c342_g428	SRR3105558_c54_g59;tr|A0A0L8FU57_PD;SRR2047107_c1342_g1733;lcl|TRINITY_DN11890_c0_g1::TRINITY_DN11890_c0_g1_i2::g.7143::m.7143;lcl|TRINITY_DN11890_c0_g1::TRINITY_DN11890_c0_g1_i1::g.7142::m.7142;SRR3105321_c1199_g1134;SRR6349992_c342_g428	2;2;2;2;2;1;1	2;2;2;2;2;1;1	2;2;2;2;2;1;1	SRR3105558_c54_g59;tr|A0A0L8FU57_PD;SRR2047107_c1342_g1733;lcl|TRINITY_DN11890_c0_g1::TRINITY_DN11890_c0_g1_i2::g.7143::m.7143;lcl|TRINITY_DN11890_c0_g1::TRINITY_DN11890_c0_g1_i1::g.7142::m.7142;SRR3105321_c1199_g1134;SRR6349992_c342_g428	7	2	2	2	2	0	2	0	2	0	5.1	5.1	5.1	49.178	448	448;581;824;837;837;448;820	3.75		1	1	1		1							0	13.429	5.1	0	45670000	45670000	0	2403700	2403700	0	2982300	0	4
	294	lcl|TRINITY_DN11893_c0_g1::TRINITY_DN11893_c0_g1_i1::g.7156::m.7156;tr|A0A0L8HS39_PD;SRR2047107_c2259_g2881;SRR6349992_c2258_g2530;lcl|SRR3105321_c318_frame_4_orf_1;SRR5204442_c1201_g1509;SRR5204441_c1990_g2389;SRR3105321_c19483_g10234	lcl|TRINITY_DN11893_c0_g1::TRINITY_DN11893_c0_g1_i1::g.7156::m.7156;tr|A0A0L8HS39_PD;SRR2047107_c2259_g2881;SRR6349992_c2258_g2530	8;7;7;7;3;1;1;1	8;7;7;7;3;1;1;1	8;7;7;7;3;1;1;1	lcl|TRINITY_DN11893_c0_g1::TRINITY_DN11893_c0_g1_i1::g.7156::m.7156;tr|A0A0L8HS39_PD;SRR2047107_c2259_g2881;SRR6349992_c2258_g2530	8	8	8	8	7	1	7	1	7	1	83.7	83.7	83.7	16.518	147	147;147;147;147;59;147;147;157	3.78		7	2	5		3				1			0	62.058	77.6	6.1	1734900000	1734900000	0	192770000	192770000	0	99684000	0	18
	295	lcl|TRINITY_DN11894_c0_g1::TRINITY_DN11894_c0_g1_i1::g.7050::m.7050;tr|A0A0L8FWK7_PD;SRR680047_c182_g138;SRR6349992_c378_g468;SRR3105558_c77_g112;SRR2047107_c1282_g1662;SRR725937_c362_g212;SRR725779_c414_g111;SRR725935_c214_g124;SRR725780_c55_g57;SRR5204442_c587_g795;SRR5204441_c2465_g2890;SRR3105321_c4548_g3588;REV__lcl|SRR3105558_c34870_frame_6_orf_9;lcl|SRR5204441_c18905_frame_6_orf_7;REV__lcl…	lcl|TRINITY_DN11894_c0_g1::TRINITY_DN11894_c0_g1_i1::g.7050::m.7050;tr|A0A0L8FWK7_PD;SRR680047_c182_g138;SRR6349992_c378_g468;SRR3105558_c77_g112;SRR2047107_c1282_g1662;SRR725937_c362_g212	6;4;4;4;4;4;4;2;2;2;2;2;2;1;1;1	6;4;4;4;4;4;4;2;2;2;2;2;2;1;1;1	6;4;4;4;4;4;4;2;2;2;2;2;2;1;1;1	lcl|TRINITY_DN11894_c0_g1::TRINITY_DN11894_c0_g1_i1::g.7050::m.7050;tr|A0A0L8FWK7_PD;SRR680047_c182_g138;SRR6349992_c378_g468;SRR3105558_c77_g112;SRR2047107_c1282_g1662;SRR725937_c362_g212	16	6	6	6	6	0	6	0	6	0	38.7	38.7	38.7	21.624	186	186;186;186;186;186;186;234;107;138;185;186;186;186;22;25;30	3.69		4	3	6		3							0	47.754	38.7	0	2788300000	2788300000	0	348530000	348530000	0	151750000	0	19
	296	lcl|TRINITY_DN11896_c0_g1::TRINITY_DN11896_c0_g1_i1::g.7141::m.7141	lcl|TRINITY_DN11896_c0_g1::TRINITY_DN11896_c0_g1_i1::g.7141::m.7141	6	6	6	lcl|TRINITY_DN11896_c0_g1::TRINITY_DN11896_c0_g1_i1::g.7141::m.7141	1	6	6	6	6	0	6	0	6	0	21.9	21.9	21.9	46.381	411	411	4		3	2	4		4							0	62.27	21.9	0	691740000	691740000	0	36407000	36407000	0	52196000	0	15
	297	lcl|TRINITY_DN11899_c0_g1::TRINITY_DN11899_c0_g1_i2::g.7049::m.7049;lcl|TRINITY_DN11899_c0_g1::TRINITY_DN11899_c0_g1_i1::g.7048::m.7048	lcl|TRINITY_DN11899_c0_g1::TRINITY_DN11899_c0_g1_i2::g.7049::m.7049;lcl|TRINITY_DN11899_c0_g1::TRINITY_DN11899_c0_g1_i1::g.7048::m.7048	1;1	1;1	1;1	lcl|TRINITY_DN11899_c0_g1::TRINITY_DN11899_c0_g1_i2::g.7049::m.7049;lcl|TRINITY_DN11899_c0_g1::TRINITY_DN11899_c0_g1_i1::g.7048::m.7048	2	1	1	1	1	0	1	0	1	0	13.6	13.6	13.6	11.201	103	103;103	3			1										0	7.5488	13.6	0	5980400	5980400	0	996740	996740	0	1319400	0	1
	298	tr|A0A0L8I258_PD;SRR3105558_c427_g519;SRR2047107_c498_g695;lcl|TRINITY_DN11910_c0_g1::TRINITY_DN11910_c0_g1_i1::g.7207::m.7207;lcl|SRR725937_c900_frame_4_orf_1;lcl|SRR725780_c691_frame_2_orf_1;lcl|SRR3105321_c23482_frame_6_orf_1;SRR5204441_c534_g681;SRR680047_c166_g127;SRR6349992_c433_g530;SRR3105321_c640_g655	tr|A0A0L8I258_PD;SRR3105558_c427_g519;SRR2047107_c498_g695;lcl|TRINITY_DN11910_c0_g1::TRINITY_DN11910_c0_g1_i1::g.7207::m.7207;lcl|SRR725937_c900_frame_4_orf_1;lcl|SRR725780_c691_frame_2_orf_1;lcl|SRR3105321_c23482_frame_6_orf_1;SRR5204441_c534_g681;SRR680047_c166_g127;SRR6349992_c433_g530;SRR3105321_c640_g655	2;2;2;2;1;1;1;1;1;1;1	2;2;2;2;1;1;1;1;1;1;1	2;2;2;2;1;1;1;1;1;1;1	tr|A0A0L8I258_PD;SRR3105558_c427_g519;SRR2047107_c498_g695;lcl|TRINITY_DN11910_c0_g1::TRINITY_DN11910_c0_g1_i1::g.7207::m.7207;lcl|SRR725937_c900_frame_4_orf_1;lcl|SRR725780_c691_frame_2_orf_1;lcl|SRR3105321_c23482_frame_6_orf_1;SRR5204441_c534_g681;SRR680	11	2	2	2	2	0	2	0	2	0	8.9	8.9	8.9	39.559	349	349;441;442;447;33;57;84;208;264;443;443	3			2										0	13.055	8.9	0	34018000	34018000	0	2267900	2267900	0	7505200	0	2
	299	lcl|TRINITY_DN11916_c0_g1::TRINITY_DN11916_c0_g1_i2::g.7181::m.7181;lcl|TRINITY_DN11916_c0_g1::TRINITY_DN11916_c0_g1_i1::g.7179::m.7179;SRR2047107_c629_g849;SRR3105558_c1430_g1577;tr|A0A0L8I5A2_PD;SRR3105321_c1511_g1400;SRR6349992_c189_g245;SRR5204441_c6094_g6244;SRR5204442_c6707_g6464;tr|A0A0L8I431_PD	lcl|TRINITY_DN11916_c0_g1::TRINITY_DN11916_c0_g1_i2::g.7181::m.7181;lcl|TRINITY_DN11916_c0_g1::TRINITY_DN11916_c0_g1_i1::g.7179::m.7179;SRR2047107_c629_g849;SRR3105558_c1430_g1577;tr|A0A0L8I5A2_PD;SRR3105321_c1511_g1400	9;9;7;6;5;5;4;2;2;1	9;9;7;6;5;5;4;2;2;1	9;9;7;6;5;5;4;2;2;1	lcl|TRINITY_DN11916_c0_g1::TRINITY_DN11916_c0_g1_i2::g.7181::m.7181;lcl|TRINITY_DN11916_c0_g1::TRINITY_DN11916_c0_g1_i1::g.7179::m.7179;SRR2047107_c629_g849;SRR3105558_c1430_g1577;tr|A0A0L8I5A2_PD;SRR3105321_c1511_g1400	10	9	9	9	9	0	9	0	9	0	21.9	21.9	21.9	52.461	479	479;637;479;617;441;618;619;467;624;204	3	2	4	4	5		1							0	58.616	21.9	0	606990000	606990000	0	20931000	20931000	0	43642000	0	19
	300	lcl|TRINITY_DN11923_c0_g1::TRINITY_DN11923_c0_g1_i2::g.7190::m.7190;lcl|TRINITY_DN11923_c0_g1::TRINITY_DN11923_c0_g1_i1::g.7189::m.7189;tr|A0A0L8FNJ0_PD;SRR6349992_c336_g422;SRR3105321_c2344_g2054;SRR3105558_c2870_g2919;SRR2047107_c5658_g6488;SRR5204442_c9662_g8416;SRR5204441_c2545_g2963;SRR3105321_c8241_g5661	lcl|TRINITY_DN11923_c0_g1::TRINITY_DN11923_c0_g1_i2::g.7190::m.7190;lcl|TRINITY_DN11923_c0_g1::TRINITY_DN11923_c0_g1_i1::g.7189::m.7189	10;10;3;3;3;3;3;3;3;2	10;10;3;3;3;3;3;3;3;2	10;10;3;3;3;3;3;3;3;2	lcl|TRINITY_DN11923_c0_g1::TRINITY_DN11923_c0_g1_i2::g.7190::m.7190;lcl|TRINITY_DN11923_c0_g1::TRINITY_DN11923_c0_g1_i1::g.7189::m.7189	10	10	10	10	9	2	9	2	9	2	31.9	31.9	31.9	41.602	364	364;373;156;364;364;364;364;365;365;260	4.5	1	5	4	7	1	7		1		2			0	126.12	29.9	6.3	7163100000	7078400000	84687000	377000000	372550000	4457200	470060000	0	68
	301	lcl|TRINITY_DN11939_c0_g1::TRINITY_DN11939_c0_g1_i2::g.7274::m.7274;lcl|TRINITY_DN11939_c0_g1::TRINITY_DN11939_c0_g1_i1::g.7272::m.7272;lcl|TRINITY_DN11939_c0_g1::TRINITY_DN11939_c0_g1_i4::g.7278::m.7278;lcl|TRINITY_DN11939_c0_g1::TRINITY_DN11939_c0_g1_i3::g.7276::m.7276;SRR2047107_c9077_g9431;SRR6349992_c798_g946;SRR3105558_c5231_g4779;tr|A0A0L8HUI3_PD;SRR6349992_c21774_g14533;SRR3105321_c3927_g…	lcl|TRINITY_DN11939_c0_g1::TRINITY_DN11939_c0_g1_i2::g.7274::m.7274;lcl|TRINITY_DN11939_c0_g1::TRINITY_DN11939_c0_g1_i1::g.7272::m.7272;lcl|TRINITY_DN11939_c0_g1::TRINITY_DN11939_c0_g1_i4::g.7278::m.7278;lcl|TRINITY_DN11939_c0_g1::TRINITY_DN11939_c0_g1_i3::g.7276::m.7276;SRR2047107_c9077_g9431;SRR6349992_c798_g946;SRR3105558_c5231_g4779;tr|A0A0L8HUI3_PD	5;5;5;5;3;3;3;3;2;2;1;1;1;1;1;1	5;5;5;5;3;3;3;3;2;2;1;1;1;1;1;1	5;5;5;5;3;3;3;3;2;2;1;1;1;1;1;1	lcl|TRINITY_DN11939_c0_g1::TRINITY_DN11939_c0_g1_i2::g.7274::m.7274;lcl|TRINITY_DN11939_c0_g1::TRINITY_DN11939_c0_g1_i1::g.7272::m.7272;lcl|TRINITY_DN11939_c0_g1::TRINITY_DN11939_c0_g1_i4::g.7278::m.7278;lcl|TRINITY_DN11939_c0_g1::TRINITY_DN11939_c0_g1_i3:	16	5	5	5	5	0	5	0	5	0	13.9	13.9	13.9	47.67	447	447;460;639;652;261;277;474;500;180;323;108;150;320;367;371;643	3.2		2		3									0	31.743	13.9	0	221360000	221360000	0	8513700	8513700	0	10790000	0	5
	302	tr|A0A0L8I839_PD;SRR6349992_c3603_g3893;SRR3105558_c896_g1009;SRR2047107_c3163_g3928;SRR5204442_c24_g32;SRR5204441_c3542_g4008;lcl|TRINITY_DN11947_c0_g1::TRINITY_DN11947_c0_g1_i1::g.7324::m.7324;SRR3105321_c6181_g4550	tr|A0A0L8I839_PD;SRR6349992_c3603_g3893;SRR3105558_c896_g1009;SRR2047107_c3163_g3928;SRR5204442_c24_g32;SRR5204441_c3542_g4008;lcl|TRINITY_DN11947_c0_g1::TRINITY_DN11947_c0_g1_i1::g.7324::m.7324;SRR3105321_c6181_g4550	1;1;1;1;1;1;1;1	1;1;1;1;1;1;1;1	1;1;1;1;1;1;1;1	tr|A0A0L8I839_PD;SRR6349992_c3603_g3893;SRR3105558_c896_g1009;SRR2047107_c3163_g3928;SRR5204442_c24_g32;SRR5204441_c3542_g4008;lcl|TRINITY_DN11947_c0_g1::TRINITY_DN11947_c0_g1_i1::g.7324::m.7324;SRR3105321_c6181_g4550	8	1	1	1	1	0	1	0	1	0	2.1	2.1	2.1	71.943	634	634;634;634;634;639;639;640;641	3		1		1									0.0072142	6.1673	2.1	0	44154000	44154000	0	1226500	1226500	0	2604500	0	2
	303	SRR2047107_c909_g1223;SRR3105321_c3448_g2860;SRR3105558_c1650_g1785;lcl|TRINITY_DN11947_c0_g2::TRINITY_DN11947_c0_g2_i1::g.7326::m.7326;tr|A0A0L8H0E1_PD;SRR5204442_c5272_g5369;SRR5204441_c6249_g6355	SRR2047107_c909_g1223;SRR3105321_c3448_g2860;SRR3105558_c1650_g1785;lcl|TRINITY_DN11947_c0_g2::TRINITY_DN11947_c0_g2_i1::g.7326::m.7326;tr|A0A0L8H0E1_PD;SRR5204442_c5272_g5369;SRR5204441_c6249_g6355	2;2;2;2;2;1;1	2;2;2;2;2;1;1	2;2;2;2;2;1;1	SRR2047107_c909_g1223;SRR3105321_c3448_g2860;SRR3105558_c1650_g1785;lcl|TRINITY_DN11947_c0_g2::TRINITY_DN11947_c0_g2_i1::g.7326::m.7326;tr|A0A0L8H0E1_PD;SRR5204442_c5272_g5369;SRR5204441_c6249_g6355	7	2	2	2	2	0	2	0	2	0	7.4	7.4	7.4	46.822	406	406;407;409;413;429;402;445	3			2										0	13.117	7.4	0	23990000	23990000	0	1043000	1043000	0	5292700	0	2
	304	lcl|TRINITY_DN11955_c0_g1::TRINITY_DN11955_c0_g1_i1::g.7294::m.7294;lcl|TRINITY_DN11955_c0_g1::TRINITY_DN11955_c0_g1_i2::g.7295::m.7295;SRR725937_c500_g277;SRR2047107_c70_g89	lcl|TRINITY_DN11955_c0_g1::TRINITY_DN11955_c0_g1_i1::g.7294::m.7294;lcl|TRINITY_DN11955_c0_g1::TRINITY_DN11955_c0_g1_i2::g.7295::m.7295	4;4;1;1	4;4;1;1	3;3;0;0	lcl|TRINITY_DN11955_c0_g1::TRINITY_DN11955_c0_g1_i1::g.7294::m.7294;lcl|TRINITY_DN11955_c0_g1::TRINITY_DN11955_c0_g1_i2::g.7295::m.7295	4	4	4	3	4	0	4	0	3	0	28.5	28.5	17.5	22.442	200	200;204;140;200	3.2		1	2	2									0	26.607	28.5	0	163670000	163670000	0	32734000	32734000	0	12209000	0	14
	305	tr|A0A0L8GGP3_PD;SRR2047107_c951_g1306;lcl|TRINITY_DN11955_c0_g2::TRINITY_DN11955_c0_g2_i1::g.7296::m.7296;lcl|SRR5204442_c32203_frame_6_orf_6;SRR6349992_c322_g405;SRR3105558_c3746_g3668;SRR3105321_c2671_g2312	tr|A0A0L8GGP3_PD;SRR2047107_c951_g1306;lcl|TRINITY_DN11955_c0_g2::TRINITY_DN11955_c0_g2_i1::g.7296::m.7296	3;3;3;1;1;1;1	3;3;3;1;1;1;1	3;3;3;1;1;1;1	tr|A0A0L8GGP3_PD;SRR2047107_c951_g1306;lcl|TRINITY_DN11955_c0_g2::TRINITY_DN11955_c0_g2_i1::g.7296::m.7296	7	3	3	3	3	1	3	1	3	1	12.2	12.2	12.2	16.034	139	139;139;139;32;139;139;145	3.12	4	3	4	3		1				1			0	24.13	12.2	5	7030400000	6983500000	46922000	1406100000	1396700000	9384400	690380000	0	87
	306	tr|A0A0L8HLP3_PD;SRR3105558_c8722_g7030;SRR2047107_c13470_g12389;lcl|TRINITY_DN11956_c0_g1::TRINITY_DN11956_c0_g1_i1::g.7280::m.7280;SRR5204441_c18001_g13043;SRR6349992_c21379_g14404;SRR3105321_c573_g593;SRR5204442_c394_g563;SRR6349992_c42143_g19805;SRR2047107_c25047_g17091	tr|A0A0L8HLP3_PD;SRR3105558_c8722_g7030;SRR2047107_c13470_g12389;lcl|TRINITY_DN11956_c0_g1::TRINITY_DN11956_c0_g1_i1::g.7280::m.7280;SRR5204441_c18001_g13043;SRR6349992_c21379_g14404;SRR3105321_c573_g593;SRR5204442_c394_g563	3;3;3;3;2;2;2;2;1;1	3;3;3;3;2;2;2;2;1;1	3;3;3;3;2;2;2;2;1;1	tr|A0A0L8HLP3_PD;SRR3105558_c8722_g7030;SRR2047107_c13470_g12389;lcl|TRINITY_DN11956_c0_g1::TRINITY_DN11956_c0_g1_i1::g.7280::m.7280;SRR5204441_c18001_g13043;SRR6349992_c21379_g14404;SRR3105321_c573_g593;SRR5204442_c394_g563	10	3	3	3	3	0	3	0	3	0	12.8	12.8	12.8	32.704	288	288;288;288;288;255;288;288;318;125;200	3.2		2		3									0	18.032	12.8	0	165720000	165720000	0	11048000	11048000	0	9293700	0	5
	307	tr|A0A0L8GBA9_PD;lcl|TRINITY_DN11971_c0_g1::TRINITY_DN11971_c0_g1_i1::g.7300::m.7300;SRR2047107_c8223_g8730;SRR3105558_c7472_g6294;SRR3105321_c3898_g3156;SRR6349992_c1139_g1334	tr|A0A0L8GBA9_PD;lcl|TRINITY_DN11971_c0_g1::TRINITY_DN11971_c0_g1_i1::g.7300::m.7300;SRR2047107_c8223_g8730;SRR3105558_c7472_g6294;SRR3105321_c3898_g3156;SRR6349992_c1139_g1334	2;2;2;1;1;1	2;2;2;1;1;1	2;2;2;1;1;1	tr|A0A0L8GBA9_PD;lcl|TRINITY_DN11971_c0_g1::TRINITY_DN11971_c0_g1_i1::g.7300::m.7300;SRR2047107_c8223_g8730;SRR3105558_c7472_g6294;SRR3105321_c3898_g3156;SRR6349992_c1139_g1334	6	2	2	2	2	0	2	0	2	0	3.3	3.3	3.3	98.303	886	886;902;905;907;907;909	4				2									0	11.705	3.3	0	101490000	101490000	0	2029800	2029800	0	7362700	0	1
	308	SRR6349992_c2751_g3044;SRR3105321_c10490_g6757;lcl|TRINITY_DN11992_c0_g1::TRINITY_DN11992_c0_g1_i1::g.7219::m.7219;SRR2047107_c12919_g12047	SRR6349992_c2751_g3044;SRR3105321_c10490_g6757;lcl|TRINITY_DN11992_c0_g1::TRINITY_DN11992_c0_g1_i1::g.7219::m.7219;SRR2047107_c12919_g12047	2;2;2;1	2;2;2;1	2;2;2;1	SRR6349992_c2751_g3044;SRR3105321_c10490_g6757;lcl|TRINITY_DN11992_c0_g1::TRINITY_DN11992_c0_g1_i1::g.7219::m.7219;SRR2047107_c12919_g12047	4	2	2	2	2	0	2	0	2	0	11.3	11.3	11.3	30.134	265	265;265;281;265	4		1				1							0	13.522	11.3	0	48378000	48378000	0	3721400	3721400	0	1909900	0	2
	309	SRR6349992_c160_g217;SRR5204442_c14592_g11115;SRR5204441_c14096_g11247;SRR3105558_c3235_g3229;SRR3105321_c6065_g4485;SRR2047107_c683_g932;lcl|TRINITY_DN12003_c0_g1::TRINITY_DN12003_c0_g1_i1::g.7417::m.7417;tr|A0A0B6Z2P1_PD;tr|A0A384CRD0_PD	SRR6349992_c160_g217;SRR5204442_c14592_g11115;SRR5204441_c14096_g11247;SRR3105558_c3235_g3229;SRR3105321_c6065_g4485;SRR2047107_c683_g932;lcl|TRINITY_DN12003_c0_g1::TRINITY_DN12003_c0_g1_i1::g.7417::m.7417;tr|A0A0B6Z2P1_PD	4;4;4;4;4;4;4;4;1	4;4;4;4;4;4;4;4;1	3;3;3;3;3;3;3;3;1	SRR6349992_c160_g217;SRR5204442_c14592_g11115;SRR5204441_c14096_g11247;SRR3105558_c3235_g3229;SRR3105321_c6065_g4485;SRR2047107_c683_g932;lcl|TRINITY_DN12003_c0_g1::TRINITY_DN12003_c0_g1_i1::g.7417::m.7417;tr|A0A0B6Z2P1_PD	9	4	4	3	4	0	4	0	3	0	20.1	20.1	13.1	23.8	214	214;214;214;214;214;214;214;311;221	3.33	1	1	1	2		1							0	25.395	20.1	0	117900000	117900000	0	7860200	7860200	0	10388000	0	6
	310	lcl|TRINITY_DN12005_c0_g1::TRINITY_DN12005_c0_g1_i1::g.7418::m.7418;tr|A0A0L8IB09_PD;SRR3105558_c7423_g6267;SRR3105321_c1158_g1096;lcl|SRR2047107_c4480_frame_5_orf_12	lcl|TRINITY_DN12005_c0_g1::TRINITY_DN12005_c0_g1_i1::g.7418::m.7418;tr|A0A0L8IB09_PD;SRR3105558_c7423_g6267;SRR3105321_c1158_g1096;lcl|SRR2047107_c4480_frame_5_orf_12	5;4;3;3;3	3;3;2;1;3	3;3;2;1;3	lcl|TRINITY_DN12005_c0_g1::TRINITY_DN12005_c0_g1_i1::g.7418::m.7418;tr|A0A0L8IB09_PD;SRR3105558_c7423_g6267;SRR3105321_c1158_g1096;lcl|SRR2047107_c4480_frame_5_orf_12	5	5	3	3	5	0	3	0	3	0	37.8	20.6	20.6	20.344	180	180;180;129;129;162	3.8		1	1	2		1							0	22.339	37.8	0	287360000	287360000	0	28736000	28736000	0	23903000	0	5
	311	SRR6349992_c9462_g8517;SRR5204442_c3926_g4231;SRR5204441_c1252_g1596;SRR3105558_c1688_g1818;SRR3105321_c3144_g2660;lcl|TRINITY_DN12006_c0_g1::TRINITY_DN12006_c0_g1_i1::g.7436::m.7436	SRR6349992_c9462_g8517;SRR5204442_c3926_g4231;SRR5204441_c1252_g1596;SRR3105558_c1688_g1818;SRR3105321_c3144_g2660;lcl|TRINITY_DN12006_c0_g1::TRINITY_DN12006_c0_g1_i1::g.7436::m.7436	2;2;2;2;2;2	2;2;2;2;2;2	2;2;2;2;2;2	SRR6349992_c9462_g8517;SRR5204442_c3926_g4231;SRR5204441_c1252_g1596;SRR3105558_c1688_g1818;SRR3105321_c3144_g2660;lcl|TRINITY_DN12006_c0_g1::TRINITY_DN12006_c0_g1_i1::g.7436::m.7436	6	2	2	2	2	0	2	0	2	0	7.1	7.1	7.1	28.726	252	252;252;252;252;252;252	3			2										0	11.515	7.1	0	17826000	17826000	0	1114100	1114100	0	3932800	0	1
	312	lcl|TRINITY_DN12006_c1_g1::TRINITY_DN12006_c1_g1_i1::g.7437::m.7437;tr|A0A0L8IB62_PD;SRR6349992_c5613_g5673;SRR3105321_c1673_g1515;SRR2047107_c2880_g3603	lcl|TRINITY_DN12006_c1_g1::TRINITY_DN12006_c1_g1_i1::g.7437::m.7437	3;1;1;1;1	3;1;1;1;1	3;1;1;1;1	lcl|TRINITY_DN12006_c1_g1::TRINITY_DN12006_c1_g1_i1::g.7437::m.7437	5	3	3	3	3	0	3	0	3	0	25.4	25.4	25.4	19.876	169	169;151;151;151;151	3.5		1		3									0	18.842	25.4	0	283400000	283400000	0	25764000	25764000	0	18771000	0	4
	313	lcl|TRINITY_DN12012_c0_g1::TRINITY_DN12012_c0_g1_i1::g.7342::m.7342;SRR2047107_c5171_g6003;SRR3105321_c4967_g3860;tr|A0A0L8H7I5_PD;SRR3105558_c4855_g4520;SRR6349992_c81_g110;SRR5204442_c429_g591;SRR5204441_c307_g400	lcl|TRINITY_DN12012_c0_g1::TRINITY_DN12012_c0_g1_i1::g.7342::m.7342;SRR2047107_c5171_g6003;SRR3105321_c4967_g3860;tr|A0A0L8H7I5_PD;SRR3105558_c4855_g4520;SRR6349992_c81_g110	6;5;4;4;3;3;1;1	6;5;4;4;3;3;1;1	6;5;4;4;3;3;1;1	lcl|TRINITY_DN12012_c0_g1::TRINITY_DN12012_c0_g1_i1::g.7342::m.7342;SRR2047107_c5171_g6003;SRR3105321_c4967_g3860;tr|A0A0L8H7I5_PD;SRR3105558_c4855_g4520;SRR6349992_c81_g110	8	6	6	6	6	0	6	0	6	0	7.4	7.4	7.4	140.4	1249	1249;1249;1134;1176;1249;1249;1248;1248	3.57			3	4									0	37.468	7.4	0	197970000	197970000	0	3045700	3045700	0	17728000	0	7
	314	lcl|TRINITY_DN12014_c0_g1::TRINITY_DN12014_c0_g1_i1::g.7429::m.7429;tr|A0A0L8FFE9_PD;SRR2047107_c7304_g8017;SRR3105558_c96_g145	lcl|TRINITY_DN12014_c0_g1::TRINITY_DN12014_c0_g1_i1::g.7429::m.7429	6;1;1;1	6;1;1;1	6;1;1;1	lcl|TRINITY_DN12014_c0_g1::TRINITY_DN12014_c0_g1_i1::g.7429::m.7429	4	6	6	6	6	0	6	0	6	0	27.2	27.2	27.2	30.495	257	257;202;215;217	4.13		5		4		6							0	46.139	27.2	0	2791300000	2791300000	0	174460000	174460000	0	145270000	0	26
	315	SRR5204442_c2758_g3158;SRR2047107_c1727_g2249;lcl|TRINITY_DN12016_c2_g1::TRINITY_DN12016_c2_g1_i1::g.7479::m.7479;lcl|TRINITY_DN12016_c2_g1::TRINITY_DN12016_c2_g1_i3::g.7481::m.7481;SRR3105558_c924_g1040;lcl|TRINITY_DN12016_c2_g1::TRINITY_DN12016_c2_g1_i4::g.7482::m.7482;tr|A0A0L8G4D7_PD;lcl|TRINITY_DN12016_c2_g1::TRINITY_DN12016_c2_g1_i2::g.7480::m.7480;SRR3105321_c1384_g1292;SRR5204441_c2053_g2…	SRR5204442_c2758_g3158;SRR2047107_c1727_g2249;lcl|TRINITY_DN12016_c2_g1::TRINITY_DN12016_c2_g1_i1::g.7479::m.7479;lcl|TRINITY_DN12016_c2_g1::TRINITY_DN12016_c2_g1_i3::g.7481::m.7481;SRR3105558_c924_g1040;lcl|TRINITY_DN12016_c2_g1::TRINITY_DN12016_c2_g1_i4::g.7482::m.7482;tr|A0A0L8G4D7_PD;lcl|TRINITY_DN12016_c2_g1::TRINITY_DN12016_c2_g1_i2::g.7480::m.7480;SRR3105321_c1384_g1292;SRR5204441_c2053_g2…	3;3;3;3;3;3;3;3;2;2;1;1;1	3;3;3;3;3;3;3;3;2;2;1;1;1	3;3;3;3;3;3;3;3;2;2;1;1;1	SRR5204442_c2758_g3158;SRR2047107_c1727_g2249;lcl|TRINITY_DN12016_c2_g1::TRINITY_DN12016_c2_g1_i1::g.7479::m.7479;lcl|TRINITY_DN12016_c2_g1::TRINITY_DN12016_c2_g1_i3::g.7481::m.7481;SRR3105558_c924_g1040;lcl|TRINITY_DN12016_c2_g1::TRINITY_DN12016_c2_g1_i4:	13	3	3	3	3	0	3	0	3	0	6.3	6.3	6.3	91.474	819	819;820;820;824;830;830;834;834;270;617;214;462;593	2		3											0	19.337	6.3	0	123010000	123010000	0	2928700	2928700	0	4556300	0	3
	316	lcl|TRINITY_DN12020_c1_g1::TRINITY_DN12020_c1_g1_i1::g.7351::m.7351;tr|A0A0L8I9L9_PD;SRR2047107_c522_g735;SRR3105558_c228_g289;SRR6349992_c6220_g6139;SRR3105321_c866_g850	lcl|TRINITY_DN12020_c1_g1::TRINITY_DN12020_c1_g1_i1::g.7351::m.7351	17;6;6;3;3;2	17;6;6;3;3;2	17;6;6;3;3;2	lcl|TRINITY_DN12020_c1_g1::TRINITY_DN12020_c1_g1_i1::g.7351::m.7351	6	17	17	17	17	1	17	1	17	1	55.2	55.2	55.2	48.141	431	431;431;431;431;431;431	3.61	1	11	7	12	1	5				1			0	149.25	55.2	3.5	4610700000	4580500000	30219000	242670000	241080000	1590500	284800000	0	58
	317	lcl|TRINITY_DN12034_c1_g1::TRINITY_DN12034_c1_g1_i1::g.7451::m.7451	lcl|TRINITY_DN12034_c1_g1::TRINITY_DN12034_c1_g1_i1::g.7451::m.7451	2	2	2	lcl|TRINITY_DN12034_c1_g1::TRINITY_DN12034_c1_g1_i1::g.7451::m.7451	1	2	2	2	2	0	2	0	2	0	10.1	10.1	10.1	28.886	247	247	4		2		2		2							0	14.056	10.1	0	1292400000	1292400000	0	68021000	68021000	0	68130000	0	8
	318	lcl|TRINITY_DN12047_c0_g1::TRINITY_DN12047_c0_g1_i1::g.7469::m.7469	lcl|TRINITY_DN12047_c0_g1::TRINITY_DN12047_c0_g1_i1::g.7469::m.7469	8	8	6	lcl|TRINITY_DN12047_c0_g1::TRINITY_DN12047_c0_g1_i1::g.7469::m.7469	1	8	8	6	8	0	8	0	6	0	24.4	24.4	19	67.586	591	591	3.59		6	2	5	1	3							0	52.867	24.4	0	1216600000	1216600000	0	39244000	39244000	0	78392000	0	22
	319	lcl|TRINITY_DN12056_c0_g1::TRINITY_DN12056_c0_g1_i1::g.7475::m.7475;SRR6349992_c7647_g7253;SRR3105558_c11222_g8489;SRR3105321_c3124_g2643	lcl|TRINITY_DN12056_c0_g1::TRINITY_DN12056_c0_g1_i1::g.7475::m.7475	5;2;1;1	5;2;1;1	5;2;1;1	lcl|TRINITY_DN12056_c0_g1::TRINITY_DN12056_c0_g1_i1::g.7475::m.7475	4	5	5	5	4	1	4	1	4	1	28.4	28.4	28.4	24.955	222	222;223;222;223	4.5		2		4		1				1			0	32.978	27.9	6.3	455380000	414750000	40630000	32527000	29625000	2902100	27873000	0	8
	320	lcl|TRINITY_DN12067_c0_g1::TRINITY_DN12067_c0_g1_i1::g.7511::m.7511;SRR2047107_c5186_g6021;tr|A0A0L8GPA5_PD;SRR3105558_c5651_g5064;SRR6349992_c3872_g4154;SRR3105321_c502_g530;lcl|TRINITY_DN12067_c0_g1::TRINITY_DN12067_c0_g1_i2::g.7514::m.7514	lcl|TRINITY_DN12067_c0_g1::TRINITY_DN12067_c0_g1_i1::g.7511::m.7511;SRR2047107_c5186_g6021;tr|A0A0L8GPA5_PD;SRR3105558_c5651_g5064;SRR6349992_c3872_g4154;SRR3105321_c502_g530	4;3;3;2;2;2;1	4;3;3;2;2;2;1	4;3;3;2;2;2;1	lcl|TRINITY_DN12067_c0_g1::TRINITY_DN12067_c0_g1_i1::g.7511::m.7511;SRR2047107_c5186_g6021;tr|A0A0L8GPA5_PD;SRR3105558_c5651_g5064;SRR6349992_c3872_g4154;SRR3105321_c502_g530	7	4	4	4	4	0	4	0	4	0	12	12	12	60.029	533	533;518;533;456;529;529;358	2.4		4		1									0	25.122	12	0	362960000	362960000	0	15781000	15781000	0	14778000	0	5
	321	tr|A0A0L8GRE9_PD;SRR5204442_c4209_g4461;SRR5204441_c9148_g8475;SRR3105558_c6559_g5674;lcl|TRINITY_DN12070_c0_g1::TRINITY_DN12070_c0_g1_i1::g.7543::m.7543	tr|A0A0L8GRE9_PD;SRR5204442_c4209_g4461;SRR5204441_c9148_g8475;SRR3105558_c6559_g5674;lcl|TRINITY_DN12070_c0_g1::TRINITY_DN12070_c0_g1_i1::g.7543::m.7543	1;1;1;1;1	1;1;1;1;1	1;1;1;1;1	tr|A0A0L8GRE9_PD;SRR5204442_c4209_g4461;SRR5204441_c9148_g8475;SRR3105558_c6559_g5674;lcl|TRINITY_DN12070_c0_g1::TRINITY_DN12070_c0_g1_i1::g.7543::m.7543	5	1	1	1	1	0	1	0	1	0	13.8	13.8	13.8	9.8082	87	87;134;134;134;134	3			1										0.0013596	7.1376	13.8	0	8215500	8215500	0	2053900	2053900	0	1812500	0	1
	322	tr|A0A0L8HQW7_PD;SRR2047107_c399_g561;lcl|TRINITY_DN12070_c3_g3::TRINITY_DN12070_c3_g3_i1::g.7549::m.7549;lcl|TRINITY_DN12070_c3_g2::TRINITY_DN12070_c3_g2_i1::g.7547::m.7547;lcl|TRINITY_DN12070_c3_g1::TRINITY_DN12070_c3_g1_i1::g.7545::m.7545;lcl|SRR680047_c146_frame_5_orf_1	tr|A0A0L8HQW7_PD;SRR2047107_c399_g561;lcl|TRINITY_DN12070_c3_g3::TRINITY_DN12070_c3_g3_i1::g.7549::m.7549;lcl|TRINITY_DN12070_c3_g2::TRINITY_DN12070_c3_g2_i1::g.7547::m.7547;lcl|TRINITY_DN12070_c3_g1::TRINITY_DN12070_c3_g1_i1::g.7545::m.7545;lcl|SRR680047_c146_frame_5_orf_1	2;2;2;2;2;1	2;2;2;2;2;1	2;2;2;2;2;1	tr|A0A0L8HQW7_PD;SRR2047107_c399_g561;lcl|TRINITY_DN12070_c3_g3::TRINITY_DN12070_c3_g3_i1::g.7549::m.7549;lcl|TRINITY_DN12070_c3_g2::TRINITY_DN12070_c3_g2_i1::g.7547::m.7547;lcl|TRINITY_DN12070_c3_g1::TRINITY_DN12070_c3_g1_i1::g.7545::m.7545;lcl|SRR680047_	6	2	2	2	2	0	2	0	2	0	20	20	20	15.121	135	135;135;182;182;182;54	3.5			1	1									0	12.585	20	0	65603000	65603000	0	8200300	8200300	0	6441700	0	2
	323	SRR3105321_c11998_g7468;SRR6349992_c498_g611;SRR3105558_c1620_g1753;SRR2047107_c2170_g2783;lcl|TRINITY_DN12070_c4_g1::TRINITY_DN12070_c4_g1_i1::g.7551::m.7551;tr|A0A0L8HJP2_PD;SRR5204442_c6545_g6341;SRR5204441_c5545_g5796	SRR3105321_c11998_g7468;SRR6349992_c498_g611;SRR3105558_c1620_g1753;SRR2047107_c2170_g2783;lcl|TRINITY_DN12070_c4_g1::TRINITY_DN12070_c4_g1_i1::g.7551::m.7551;tr|A0A0L8HJP2_PD	4;4;4;4;4;3;1;1	4;4;4;4;4;3;1;1	4;4;4;4;4;3;1;1	SRR3105321_c11998_g7468;SRR6349992_c498_g611;SRR3105558_c1620_g1753;SRR2047107_c2170_g2783;lcl|TRINITY_DN12070_c4_g1::TRINITY_DN12070_c4_g1_i1::g.7551::m.7551;tr|A0A0L8HJP2_PD	8	4	4	4	4	0	4	0	4	0	10.6	10.6	10.6	43.994	388	388;418;418;418;418;370;418;418	3.5		4		2		2							0	25.762	10.6	0	473210000	473210000	0	23660000	23660000	0	20905000	0	8
	324	lcl|TRINITY_DN12074_c0_g2::TRINITY_DN12074_c0_g2_i2::g.7510::m.7510;lcl|TRINITY_DN12074_c0_g2::TRINITY_DN12074_c0_g2_i1::g.7509::m.7509	lcl|TRINITY_DN12074_c0_g2::TRINITY_DN12074_c0_g2_i2::g.7510::m.7510;lcl|TRINITY_DN12074_c0_g2::TRINITY_DN12074_c0_g2_i1::g.7509::m.7509	2;2	2;2	2;2	lcl|TRINITY_DN12074_c0_g2::TRINITY_DN12074_c0_g2_i2::g.7510::m.7510;lcl|TRINITY_DN12074_c0_g2::TRINITY_DN12074_c0_g2_i1::g.7509::m.7509	2	2	2	2	2	0	2	0	2	0	16	16	16	13.924	131	131;131	4			2	1		1							0	75.981	16	0	806530000	806530000	0	100820000	100820000	0	109360000	0	6
	325	SRR2047107_c560_g769;SRR3105558_c454_g544;lcl|TRINITY_DN12099_c0_g2::TRINITY_DN12099_c0_g2_i1::g.7387::m.7387;lcl|TRINITY_DN12099_c0_g1::TRINITY_DN12099_c0_g1_i6::g.7384::m.7384;lcl|TRINITY_DN12099_c0_g1::TRINITY_DN12099_c0_g1_i2::g.7369::m.7369;lcl|TRINITY_DN12099_c0_g1::TRINITY_DN12099_c0_g1_i5::g.7380::m.7380;lcl|TRINITY_DN12099_c0_g1::TRINITY_DN12099_c0_g1_i1::g.7366::m.7366;lcl|TRINITY_DN120…	SRR2047107_c560_g769;SRR3105558_c454_g544;lcl|TRINITY_DN12099_c0_g2::TRINITY_DN12099_c0_g2_i1::g.7387::m.7387;lcl|TRINITY_DN12099_c0_g1::TRINITY_DN12099_c0_g1_i6::g.7384::m.7384;lcl|TRINITY_DN12099_c0_g1::TRINITY_DN12099_c0_g1_i2::g.7369::m.7369;lcl|TRINITY_DN12099_c0_g1::TRINITY_DN12099_c0_g1_i5::g.7380::m.7380;lcl|TRINITY_DN12099_c0_g1::TRINITY_DN12099_c0_g1_i1::g.7366::m.7366;lcl|TRINITY_DN120…	2;2;2;2;2;2;2;2;2;2;1	2;2;2;2;2;2;2;2;2;2;1	2;2;2;2;2;2;2;2;2;2;1	SRR2047107_c560_g769;SRR3105558_c454_g544;lcl|TRINITY_DN12099_c0_g2::TRINITY_DN12099_c0_g2_i1::g.7387::m.7387;lcl|TRINITY_DN12099_c0_g1::TRINITY_DN12099_c0_g1_i6::g.7384::m.7384;lcl|TRINITY_DN12099_c0_g1::TRINITY_DN12099_c0_g1_i2::g.7369::m.7369;lcl|TRINIT	11	2	2	2	2	0	2	0	2	0	25	25	25	15.4	132	132;135;153;153;185;310;339;342;371;1005;135	2.9	2	2	3	2		1							0	28.118	25	0	849560000	849560000	0	169910000	169910000	0	119040000	0	11
	326	lcl|TRINITY_DN12104_c0_g2::TRINITY_DN12104_c0_g2_i1::g.7644::m.7644;SRR6349992_c916_g1085;SRR2047107_c1271_g1651;SRR3105321_c3110_g2632;lcl|TRINITY_DN12104_c0_g1::TRINITY_DN12104_c0_g1_i3::g.7640::m.7640;lcl|TRINITY_DN12104_c0_g1::TRINITY_DN12104_c0_g1_i2::g.7638::m.7638;lcl|TRINITY_DN12104_c0_g1::TRINITY_DN12104_c0_g1_i1::g.7636::m.7636;lcl|TRINITY_DN12104_c0_g1::TRINITY_DN12104_c0_g1_i4::g.7642…	lcl|TRINITY_DN12104_c0_g2::TRINITY_DN12104_c0_g2_i1::g.7644::m.7644;SRR6349992_c916_g1085;SRR2047107_c1271_g1651;SRR3105321_c3110_g2632;lcl|TRINITY_DN12104_c0_g1::TRINITY_DN12104_c0_g1_i3::g.7640::m.7640;lcl|TRINITY_DN12104_c0_g1::TRINITY_DN12104_c0_g1_i2::g.7638::m.7638;lcl|TRINITY_DN12104_c0_g1::TRINITY_DN12104_c0_g1_i1::g.7636::m.7636;lcl|TRINITY_DN12104_c0_g1::TRINITY_DN12104_c0_g1_i4::g.7642…	3;3;3;3;3;3;3;3;3;2;1;1	3;3;3;3;3;3;3;3;3;2;1;1	3;3;3;3;3;3;3;3;3;2;1;1	lcl|TRINITY_DN12104_c0_g2::TRINITY_DN12104_c0_g2_i1::g.7644::m.7644;SRR6349992_c916_g1085;SRR2047107_c1271_g1651;SRR3105321_c3110_g2632;lcl|TRINITY_DN12104_c0_g1::TRINITY_DN12104_c0_g1_i3::g.7640::m.7640;lcl|TRINITY_DN12104_c0_g1::TRINITY_DN12104_c0_g1_i2:	12	3	3	3	3	0	3	0	3	0	14.4	14.4	14.4	34.838	306	306;373;374;378;390;390;400;417;459;403;259;393	3.6		1	2	1		1							0	23.599	14.4	0	426920000	426920000	0	35576000	35576000	0	67909000	0	5
	327	tr|A0A0L8GR81_PD;SRR3105558_c3694_g3631;SRR2047107_c932_g1268;lcl|TRINITY_DN12106_c0_g1::TRINITY_DN12106_c0_g1_i1::g.7674::m.7674;SRR6349992_c700_g848;SRR3105321_c1658_g1499	tr|A0A0L8GR81_PD;SRR3105558_c3694_g3631;SRR2047107_c932_g1268;lcl|TRINITY_DN12106_c0_g1::TRINITY_DN12106_c0_g1_i1::g.7674::m.7674;SRR6349992_c700_g848;SRR3105321_c1658_g1499	5;5;5;5;3;3	5;5;5;5;3;3	5;5;5;5;3;3	tr|A0A0L8GR81_PD;SRR3105558_c3694_g3631;SRR2047107_c932_g1268;lcl|TRINITY_DN12106_c0_g1::TRINITY_DN12106_c0_g1_i1::g.7674::m.7674;SRR6349992_c700_g848;SRR3105321_c1658_g1499	6	5	5	5	5	0	5	0	5	0	19.6	19.6	19.6	30.594	270	270;270;270;270;270;270	3.64		5		3		3							0	33.302	19.6	0	1242600000	1242600000	0	103550000	103550000	0	58023000	0	16
	328	SRR725937_c513_g280;SRR3105558_c807_g917;tr|A0A0L8G1P5_PD;SRR3105321_c28_g28;SRR2047107_c417_g584;lcl|TRINITY_DN12108_c0_g1::TRINITY_DN12108_c0_g1_i1::g.7669::m.7669	SRR725937_c513_g280;SRR3105558_c807_g917;tr|A0A0L8G1P5_PD;SRR3105321_c28_g28;SRR2047107_c417_g584;lcl|TRINITY_DN12108_c0_g1::TRINITY_DN12108_c0_g1_i1::g.7669::m.7669	1;1;1;1;1;1	1;1;1;1;1;1	1;1;1;1;1;1	SRR725937_c513_g280;SRR3105558_c807_g917;tr|A0A0L8G1P5_PD;SRR3105321_c28_g28;SRR2047107_c417_g584;lcl|TRINITY_DN12108_c0_g1::TRINITY_DN12108_c0_g1_i1::g.7669::m.7669	6	1	1	1	1	0	1	0	1	0	9.1	9.1	9.1	27.226	242	242;322;323;323;323;323	3			1										0	7.9363	9.1	0	5965700	5965700	0	596570	596570	0	1316200	0	1
	329	tr|A0A0L8G6Y9_PD;SRR3105321_c3840_g3116;SRR6349992_c1962_g2236;SRR3105558_c1132_g1264;SRR2047107_c212_g309;lcl|TRINITY_DN12115_c0_g1::TRINITY_DN12115_c0_g1_i1::g.7675::m.7675	tr|A0A0L8G6Y9_PD;SRR3105321_c3840_g3116;SRR6349992_c1962_g2236;SRR3105558_c1132_g1264;SRR2047107_c212_g309;lcl|TRINITY_DN12115_c0_g1::TRINITY_DN12115_c0_g1_i1::g.7675::m.7675	1;1;1;1;1;1	1;1;1;1;1;1	1;1;1;1;1;1	tr|A0A0L8G6Y9_PD;SRR3105321_c3840_g3116;SRR6349992_c1962_g2236;SRR3105558_c1132_g1264;SRR2047107_c212_g309;lcl|TRINITY_DN12115_c0_g1::TRINITY_DN12115_c0_g1_i1::g.7675::m.7675	6	1	1	1	1	0	1	0	1	0	2	2	2	75.25	663	663;770;771;771;771;904	2		1											0.0026008	6.937	2	0	53054000	53054000	0	1473700	1473700	0	1965200	0	1
	330	lcl|TRINITY_DN12119_c0_g1::TRINITY_DN12119_c0_g1_i1::g.7696::m.7696;tr|A0A0L8GKS8_PD;SRR2047107_c4488_g5301	lcl|TRINITY_DN12119_c0_g1::TRINITY_DN12119_c0_g1_i1::g.7696::m.7696;tr|A0A0L8GKS8_PD;SRR2047107_c4488_g5301	2;1;1	2;1;1	2;1;1	lcl|TRINITY_DN12119_c0_g1::TRINITY_DN12119_c0_g1_i1::g.7696::m.7696;tr|A0A0L8GKS8_PD;SRR2047107_c4488_g5301	3	2	2	2	2	0	2	0	2	0	7.6	7.6	7.6	59.474	536	536;536;536	3.33		1		2									0	12.251	7.6	0	107960000	107960000	0	3722700	3722700	0	6551200	0	3
	331	SRR725780_c229_g151;SRR5204442_c116_g158;SRR5204441_c324_g418;SRR3105321_c796_g802;SRR2047107_c1487_g1931;lcl|TRINITY_DN12119_c1_g1::TRINITY_DN12119_c1_g1_i1::g.7697::m.7697;tr|A0A1B0G2V8_PD;tr|A0A154PEX9_PD;tr|A0A074ZCV8_PD;SRR3105321_c14191_g8376;lcl|SRR680047_c225_frame_4_orf_3;SRR6349992_c13282_g10806;SRR2047107_c10543_g10490;lcl|TRINITY_DN3334_c0_g1::TRINITY_DN3334_c0_g1_i1::g.1423::m.1423;l…	SRR725780_c229_g151;SRR5204442_c116_g158;SRR5204441_c324_g418;SRR3105321_c796_g802;SRR2047107_c1487_g1931;lcl|TRINITY_DN12119_c1_g1::TRINITY_DN12119_c1_g1_i1::g.7697::m.7697;tr|A0A1B0G2V8_PD;tr|A0A154PEX9_PD;tr|A0A074ZCV8_PD;SRR3105321_c14191_g8376;lcl|SRR680047_c225_frame_4_orf_3;SRR6349992_c13282_g10806;SRR2047107_c10543_g10490;lcl|TRINITY_DN3334_c0_g1::TRINITY_DN3334_c0_g1_i1::g.1423::m.1423	8;8;8;8;8;8;8;7;7;5;4;4;4;4;3;3;3;2;2;2;2;2;1;1;1	8;8;8;8;8;8;8;7;7;5;4;4;4;4;3;3;3;2;2;2;2;2;1;1;1	1;1;1;1;1;1;1;1;1;0;0;0;0;0;0;1;0;1;1;1;0;0;0;0;0	SRR725780_c229_g151;SRR5204442_c116_g158;SRR5204441_c324_g418;SRR3105321_c796_g802;SRR2047107_c1487_g1931;lcl|TRINITY_DN12119_c1_g1::TRINITY_DN12119_c1_g1_i1::g.7697::m.7697;tr|A0A1B0G2V8_PD;tr|A0A154PEX9_PD;tr|A0A074ZCV8_PD;SRR3105321_c14191_g8376;lcl|SRR	25	8	8	1	8	2	8	2	1	0	63.8	63.8	11.4	16.81	149	149;149;149;149;149;149;158;171;305;121;107;148;148;153;62;74;76;40;81;105;111;148;66;126;145	4.55	2	8	4	5	1	5	1	2		1	1	1	0	62.441	63.8	16.1	15597000000	14446000000	1150700000	1733000000	1605100000	127860000	705540000	1748000000	41
	332	tr|A0A0L8FHS7_PD;SRR6349992_c9012_g8237;lcl|TRINITY_DN12120_c0_g1::TRINITY_DN12120_c0_g1_i2::g.7655::m.7655;SRR3105558_c2280_g2370;SRR2047107_c1258_g1637;lcl|TRINITY_DN12120_c0_g1::TRINITY_DN12120_c0_g1_i4::g.7656::m.7656	tr|A0A0L8FHS7_PD;SRR6349992_c9012_g8237;lcl|TRINITY_DN12120_c0_g1::TRINITY_DN12120_c0_g1_i2::g.7655::m.7655;SRR3105558_c2280_g2370;SRR2047107_c1258_g1637;lcl|TRINITY_DN12120_c0_g1::TRINITY_DN12120_c0_g1_i4::g.7656::m.7656	1;1;1;1;1;1	1;1;1;1;1;1	1;1;1;1;1;1	tr|A0A0L8FHS7_PD;SRR6349992_c9012_g8237;lcl|TRINITY_DN12120_c0_g1::TRINITY_DN12120_c0_g1_i2::g.7655::m.7655;SRR3105558_c2280_g2370;SRR2047107_c1258_g1637;lcl|TRINITY_DN12120_c0_g1::TRINITY_DN12120_c0_g1_i4::g.7656::m.7656	6	1	1	1	1	0	1	0	1	0	4.3	4.3	4.3	49.921	467	467;467;467;472;472;472	3		1		1									0.0040912	6.4414	4.3	0	97028000	97028000	0	4218600	4218600	0	5877200	0	2
	333	SRR2047107_c9667_g9868;SRR3105558_c2441_g2506;lcl|TRINITY_DN12123_c0_g1::TRINITY_DN12123_c0_g1_i3::g.7570::m.7570;lcl|TRINITY_DN12123_c0_g1::TRINITY_DN12123_c0_g1_i2::g.7568::m.7568;tr|A0A0L8H0F2_PD;lcl|TRINITY_DN12123_c0_g1::TRINITY_DN12123_c0_g1_i6::g.7576::m.7576;lcl|TRINITY_DN12123_c0_g1::TRINITY_DN12123_c0_g1_i5::g.7574::m.7574;lcl|TRINITY_DN12123_c0_g1::TRINITY_DN12123_c0_g1_i4::g.7572::m.7…	SRR2047107_c9667_g9868;SRR3105558_c2441_g2506;lcl|TRINITY_DN12123_c0_g1::TRINITY_DN12123_c0_g1_i3::g.7570::m.7570;lcl|TRINITY_DN12123_c0_g1::TRINITY_DN12123_c0_g1_i2::g.7568::m.7568;tr|A0A0L8H0F2_PD;lcl|TRINITY_DN12123_c0_g1::TRINITY_DN12123_c0_g1_i6::g.7576::m.7576;lcl|TRINITY_DN12123_c0_g1::TRINITY_DN12123_c0_g1_i5::g.7574::m.7574;lcl|TRINITY_DN12123_c0_g1::TRINITY_DN12123_c0_g1_i4::g.7572::m.7…	2;2;2;2;2;2;2;2;2;1;1;1;1	2;2;2;2;2;2;2;2;2;1;1;1;1	2;2;2;2;2;2;2;2;2;1;1;1;1	SRR2047107_c9667_g9868;SRR3105558_c2441_g2506;lcl|TRINITY_DN12123_c0_g1::TRINITY_DN12123_c0_g1_i3::g.7570::m.7570;lcl|TRINITY_DN12123_c0_g1::TRINITY_DN12123_c0_g1_i2::g.7568::m.7568;tr|A0A0L8H0F2_PD;lcl|TRINITY_DN12123_c0_g1::TRINITY_DN12123_c0_g1_i6::g.75	13	2	2	2	2	0	2	0	2	0	10.8	10.8	10.8	41.755	379	379;380;384;384;396;396;396;396;396;366;368;383;384	3		2		2									0	14.781	10.8	0	78705000	78705000	0	4372500	4372500	0	4669800	0	4
	334	lcl|TRINITY_DN12126_c0_g1::TRINITY_DN12126_c0_g1_i1::g.7672::m.7672;sp|P81431|ADHX_OCTVU;sp|P81431_PD;SRR3105558_c393_g477;tr|A0A0L8FZK6_PD;SRR6349992_c1560_g1801;SRR3105321_c1051_g1015;SRR2047107_c4332_g5143;SRR725938_c499_g197;SRR5204442_c3033_g3427;SRR5204441_c2047_g2461	lcl|TRINITY_DN12126_c0_g1::TRINITY_DN12126_c0_g1_i1::g.7672::m.7672;sp|P81431|ADHX_OCTVU;sp|P81431_PD;SRR3105558_c393_g477	9;8;8;8;4;4;4;4;2;1;1	9;8;8;8;4;4;4;4;2;1;1	9;8;8;8;4;4;4;4;2;1;1	lcl|TRINITY_DN12126_c0_g1::TRINITY_DN12126_c0_g1_i1::g.7672::m.7672;sp|P81431|ADHX_OCTVU;sp|P81431_PD;SRR3105558_c393_g477	11	9	9	9	9	0	9	0	9	0	24.5	24.5	24.5	40.503	379	379;378;378;379;333;379;379;379;130;377;393	3.7		8	3	6		6							0	61.093	24.5	0	1026300000	1026300000	0	54018000	54018000	0	57423000	0	26
	335	lcl|TRINITY_DN12131_c2_g1::TRINITY_DN12131_c2_g1_i1::g.7698::m.7698;SRR3105558_c3289_g3287;SRR2047107_c5088_g5912;lcl|TRINITY_DN12131_c2_g2::TRINITY_DN12131_c2_g2_i1::g.7699::m.7699;tr|A0A1S3IH31_PD	lcl|TRINITY_DN12131_c2_g1::TRINITY_DN12131_c2_g1_i1::g.7698::m.7698;SRR3105558_c3289_g3287;SRR2047107_c5088_g5912;lcl|TRINITY_DN12131_c2_g2::TRINITY_DN12131_c2_g2_i1::g.7699::m.7699;tr|A0A1S3IH31_PD	1;1;1;1;1	1;1;1;1;1	1;1;1;1;1	lcl|TRINITY_DN12131_c2_g1::TRINITY_DN12131_c2_g1_i1::g.7698::m.7698;SRR3105558_c3289_g3287;SRR2047107_c5088_g5912;lcl|TRINITY_DN12131_c2_g2::TRINITY_DN12131_c2_g2_i1::g.7699::m.7699;tr|A0A1S3IH31_PD	5	1	1	1	1	0	1	0	1	0	2.5	2.5	2.5	40.171	356	356;488;488;488;500	4		1				1							0.0071942	6.1507	2.5	0	196610000	196610000	0	13107000	13107000	0	7836700	0	2
	336	SRR6349992_c3938_g4203;SRR3105321_c4230_g3359;SRR2047107_c3813_g4614;lcl|TRINITY_DN12132_c1_g1::TRINITY_DN12132_c1_g1_i1::g.7590::m.7590;tr|A0A0L8I1W7_PD;SRR3105558_c7579_g6365;SRR5204442_c12045_g9783;SRR5204441_c11356_g9803	SRR6349992_c3938_g4203;SRR3105321_c4230_g3359;SRR2047107_c3813_g4614;lcl|TRINITY_DN12132_c1_g1::TRINITY_DN12132_c1_g1_i1::g.7590::m.7590;tr|A0A0L8I1W7_PD;SRR3105558_c7579_g6365;SRR5204442_c12045_g9783;SRR5204441_c11356_g9803	2;2;2;2;1;1;1;1	2;2;2;2;1;1;1;1	2;2;2;2;1;1;1;1	SRR6349992_c3938_g4203;SRR3105321_c4230_g3359;SRR2047107_c3813_g4614;lcl|TRINITY_DN12132_c1_g1::TRINITY_DN12132_c1_g1_i1::g.7590::m.7590;tr|A0A0L8I1W7_PD;SRR3105558_c7579_g6365;SRR5204442_c12045_g9783;SRR5204441_c11356_g9803	8	2	2	2	2	0	2	0	2	0	4.9	4.9	4.9	61.727	536	536;536;536;536;376;536;538;538	2.67		2		1									0	12.475	4.9	0	131210000	131210000	0	3748700	3748700	0	6012400	0	2
	337	tr|A0A0L8HBJ9_PD;SRR3105558_c10912_g8323;SRR2047107_c13477_g12393;lcl|TRINITY_DN12135_c1_g1::TRINITY_DN12135_c1_g1_i1::g.7751::m.7751;lcl|SRR3105321_c7474_frame_4_orf_1;SRR6349992_c22356_g14736	tr|A0A0L8HBJ9_PD;SRR3105558_c10912_g8323;SRR2047107_c13477_g12393;lcl|TRINITY_DN12135_c1_g1::TRINITY_DN12135_c1_g1_i1::g.7751::m.7751;lcl|SRR3105321_c7474_frame_4_orf_1;SRR6349992_c22356_g14736	2;2;2;2;1;1	2;2;2;2;1;1	2;2;2;2;1;1	tr|A0A0L8HBJ9_PD;SRR3105558_c10912_g8323;SRR2047107_c13477_g12393;lcl|TRINITY_DN12135_c1_g1::TRINITY_DN12135_c1_g1_i1::g.7751::m.7751;lcl|SRR3105321_c7474_frame_4_orf_1;SRR6349992_c22356_g14736	6	2	2	2	2	0	2	0	2	0	18.3	18.3	18.3	14.893	131	131;131;131;191;72;102	4		1		1		1							0	13.103	18.3	0	76288000	76288000	0	10898000	10898000	0	3507600	0	3
	338	tr|A0A0L8IBI0_PD;SRR3105558_c7287_g6187;lcl|TRINITY_DN12135_c2_g1::TRINITY_DN12135_c2_g1_i1::g.7752::m.7752;SRR2047107_c5179_g6014;SRR3105321_c1230_g1163;SRR6349992_c1165_g1366;lcl|SRR725780_c615_frame_1_orf_2;SRR3105321_c8534_g5816;SRR5204441_c7582_g7344;SRR5204442_c2223_g2606	tr|A0A0L8IBI0_PD;SRR3105558_c7287_g6187;lcl|TRINITY_DN12135_c2_g1::TRINITY_DN12135_c2_g1_i1::g.7752::m.7752;SRR2047107_c5179_g6014;SRR3105321_c1230_g1163;SRR6349992_c1165_g1366	5;5;5;5;4;4;1;1;1;1	5;5;5;5;4;4;1;1;1;1	5;5;5;5;4;4;1;1;1;1	tr|A0A0L8IBI0_PD;SRR3105558_c7287_g6187;lcl|TRINITY_DN12135_c2_g1::TRINITY_DN12135_c2_g1_i1::g.7752::m.7752;SRR2047107_c5179_g6014;SRR3105321_c1230_g1163;SRR6349992_c1165_g1366	10	5	5	5	5	0	5	0	5	0	35.9	35.9	35.9	19.036	167	167;283;283;559;283;559;102;283;519;530	3		3	1	3									0	33.15	35.9	0	362060000	362060000	0	40229000	40229000	0	21417000	0	7
	339	lcl|TRINITY_DN12138_c0_g1::TRINITY_DN12138_c0_g1_i1::g.7690::m.7690;SRR6349992_c10210_g9032;SRR3105558_c7816_g6526;SRR3105321_c4299_g3405;SRR2047107_c16534_g13950	lcl|TRINITY_DN12138_c0_g1::TRINITY_DN12138_c0_g1_i1::g.7690::m.7690	3;1;1;1;1	3;1;1;1;1	3;1;1;1;1	lcl|TRINITY_DN12138_c0_g1::TRINITY_DN12138_c0_g1_i1::g.7690::m.7690	5	3	3	3	3	2	3	2	3	2	8.2	8.2	8.2	51.846	478	478;314;477;477;479	4.33	1	2	4	1	1	1				2			0	28.901	8.2	6.5	601080000	571780000	29300000	28623000	27228000	1395200	42547000	46336000	16
	340	tr|A0A0L8H548_PD;SRR3105558_c1380_g1526;SRR2047107_c5523_g6371;lcl|TRINITY_DN12140_c0_g1::TRINITY_DN12140_c0_g1_i1::g.7634::m.7634;SRR6349992_c6374_g6255;SRR3105321_c8349_g5712;SRR5204441_c26808_g16370;lcl|SRR680047_c209_frame_5_orf_4;SRR5204442_c33055_g18022;SRR5204442_c21916_g14266;SRR5204441_c28784_g17004	tr|A0A0L8H548_PD;SRR3105558_c1380_g1526;SRR2047107_c5523_g6371;lcl|TRINITY_DN12140_c0_g1::TRINITY_DN12140_c0_g1_i1::g.7634::m.7634;SRR6349992_c6374_g6255;SRR3105321_c8349_g5712	11;11;11;11;9;9;4;2;2;2;2	11;11;11;11;9;9;4;2;2;2;2	11;11;11;11;9;9;4;2;2;2;2	tr|A0A0L8H548_PD;SRR3105558_c1380_g1526;SRR2047107_c5523_g6371;lcl|TRINITY_DN12140_c0_g1::TRINITY_DN12140_c0_g1_i1::g.7634::m.7634;SRR6349992_c6374_g6255;SRR3105321_c8349_g5712	11	11	11	11	11	0	11	0	11	0	41	41	41	40.322	349	349;349;349;349;349;374;232;66;110;123;124	3.88		7	1	10		6							0	70.557	41	0	3193500000	3193500000	0	199590000	199590000	0	162570000	0	28
	341	lcl|TRINITY_DN12141_c1_g1::TRINITY_DN12141_c1_g1_i1::g.7775::m.7775;SRR680047_c258_g183;SRR3105558_c650_g736;tr|A0A0L8IEZ4_PD;SRR2047107_c2123_g2717;SRR6349992_c2738_g3032;SRR3105321_c790_g798;SRR725937_c85_g69	lcl|TRINITY_DN12141_c1_g1::TRINITY_DN12141_c1_g1_i1::g.7775::m.7775	5;2;2;2;2;2;2;1	5;2;2;2;2;2;2;1	5;2;2;2;2;2;2;1	lcl|TRINITY_DN12141_c1_g1::TRINITY_DN12141_c1_g1_i1::g.7775::m.7775	8	5	5	5	5	0	5	0	5	0	31.6	31.6	31.6	25.216	225	225;222;223;226;226;227;227;166	3.55		1	5	4		1							0	35.616	31.6	0	808080000	808080000	0	67340000	67340000	0	82989000	0	21
	342	tr|A0A0L8HIA3_PD;SRR3105321_c1685_g1525;SRR2047107_c78_g104;lcl|TRINITY_DN12141_c2_g1::TRINITY_DN12141_c2_g1_i1::g.7776::m.7776;SRR6349992_c728_g875;SRR3105558_c78_g114;SRR5204442_c2703_g3111;SRR5204441_c834_g1058;tr|E2IV52_PD;SRR725937_c468_g262;lcl|SRR725597_c82_frame_2_orf_1	tr|A0A0L8HIA3_PD;SRR3105321_c1685_g1525;SRR2047107_c78_g104;lcl|TRINITY_DN12141_c2_g1::TRINITY_DN12141_c2_g1_i1::g.7776::m.7776;SRR6349992_c728_g875;SRR3105558_c78_g114;SRR5204442_c2703_g3111;SRR5204441_c834_g1058	18;18;18;18;17;17;15;15;3;2;1	18;18;18;18;17;17;15;15;3;2;1	8;8;8;8;7;7;5;5;0;1;0	tr|A0A0L8HIA3_PD;SRR3105321_c1685_g1525;SRR2047107_c78_g104;lcl|TRINITY_DN12141_c2_g1::TRINITY_DN12141_c2_g1_i1::g.7776::m.7776;SRR6349992_c728_g875;SRR3105558_c78_g114;SRR5204442_c2703_g3111;SRR5204441_c834_g1058	11	18	18	8	18	2	18	2	8	0	49.5	49.5	24.6	56.498	509	509;509;509;509;509;509;504;504;210;112;94	3.89	3	12	13	21	1	13				2			0	184.82	49.5	5.3	10794000000	10775000000	18803000	431770000	431010000	752110	962660000	24362000	93
	343	lcl|TRINITY_DN12154_c0_g1::TRINITY_DN12154_c0_g1_i1::g.7783::m.7783;lcl|TRINITY_DN12154_c0_g1::TRINITY_DN12154_c0_g1_i2::g.7784::m.7784;SRR3105558_c495_g585;tr|A0A0L8I226_PD;SRR2047107_c2914_g3652;SRR6349992_c6541_g6403;SRR3105321_c3202_g2691;SRR680047_c432_g283;SRR5204442_c8003_g7360;SRR5204441_c1605_g2014	lcl|TRINITY_DN12154_c0_g1::TRINITY_DN12154_c0_g1_i1::g.7783::m.7783;lcl|TRINITY_DN12154_c0_g1::TRINITY_DN12154_c0_g1_i2::g.7784::m.7784;SRR3105558_c495_g585;tr|A0A0L8I226_PD;SRR2047107_c2914_g3652;SRR6349992_c6541_g6403;SRR3105321_c3202_g2691	4;4;3;3;3;2;2;1;1;1	4;4;3;3;3;2;2;1;1;1	4;4;3;3;3;2;2;1;1;1	lcl|TRINITY_DN12154_c0_g1::TRINITY_DN12154_c0_g1_i1::g.7783::m.7783;lcl|TRINITY_DN12154_c0_g1::TRINITY_DN12154_c0_g1_i2::g.7784::m.7784;SRR3105558_c495_g585;tr|A0A0L8I226_PD;SRR2047107_c2914_g3652;SRR6349992_c6541_g6403;SRR3105321_c3202_g2691	10	4	4	4	4	0	4	0	4	0	14.9	14.9	14.9	31.005	289	289;308;287;289;289;289;289;143;289;289	3.5		4		2		2							0	46.302	14.9	0	1181700000	1181700000	0	131300000	131300000	0	54274000	0	7
	344	lcl|TRINITY_DN12160_c0_g1::TRINITY_DN12160_c0_g1_i1::g.7677::m.7677	lcl|TRINITY_DN12160_c0_g1::TRINITY_DN12160_c0_g1_i1::g.7677::m.7677	10	3	3	lcl|TRINITY_DN12160_c0_g1::TRINITY_DN12160_c0_g1_i1::g.7677::m.7677	1	10	3	3	10	1	3	1	3	1	33.8	8.3	8.3	41.368	361	361	4.25		4		1		2				1			0	20.397	33.8	3.3	589010000	579020000	9995200	23560000	23161000	399810	26486000	0	7
	345	lcl|TRINITY_DN12162_c1_g1::TRINITY_DN12162_c1_g1_i2::g.7745::m.7745;lcl|TRINITY_DN12162_c1_g1::TRINITY_DN12162_c1_g1_i1::g.7742::m.7742;SRR6349992_c15066_g11701	lcl|TRINITY_DN12162_c1_g1::TRINITY_DN12162_c1_g1_i2::g.7745::m.7745;lcl|TRINITY_DN12162_c1_g1::TRINITY_DN12162_c1_g1_i1::g.7742::m.7742	11;8;1	11;8;1	11;8;1	lcl|TRINITY_DN12162_c1_g1::TRINITY_DN12162_c1_g1_i2::g.7745::m.7745;lcl|TRINITY_DN12162_c1_g1::TRINITY_DN12162_c1_g1_i1::g.7742::m.7742	3	11	11	11	11	0	11	0	11	0	25	25	25	63.783	560	560;356;694	3.19		6	3	6		1							0	69.559	25	0	847760000	847760000	0	28259000	28259000	0	51040000	0	17
	346	lcl|TRINITY_DN12163_c0_g1::TRINITY_DN12163_c0_g1_i1::g.7787::m.7787;tr|A0A0L8G3E9_PD;SRR2047107_c922_g1247;SRR6349992_c5587_g5656;SRR725937_c220_g140;tr|F1CZY2_PD	lcl|TRINITY_DN12163_c0_g1::TRINITY_DN12163_c0_g1_i1::g.7787::m.7787;tr|A0A0L8G3E9_PD;SRR2047107_c922_g1247	16;12;12;5;4;1	14;10;10;3;3;1	5;1;1;0;0;0	lcl|TRINITY_DN12163_c0_g1::TRINITY_DN12163_c0_g1_i1::g.7787::m.7787;tr|A0A0L8G3E9_PD;SRR2047107_c922_g1247	6	16	14	5	16	2	14	1	5	1	29.8	26.2	5.8	71.237	652	652;652;652;167;178;192	3.5	1	10	3	15		2				1			0	97.964	29.8	4.1	3481800000	3464600000	17156000	105510000	104990000	519890	212700000	0	38
	347	lcl|TRINITY_DN12163_c1_g1::TRINITY_DN12163_c1_g1_i1::g.7788::m.7788;SRR2047107_c2360_g3005;tr|A0A0L8GLL4_PD;SRR3105558_c838_g949;SRR3105321_c774_g785;SRR6349992_c785_g934;SRR5204442_c2527_g2915;tr|N6SSJ1_PD;SRR5204441_c15139_g11745	lcl|TRINITY_DN12163_c1_g1::TRINITY_DN12163_c1_g1_i1::g.7788::m.7788	9;4;3;3;3;3;2;2;1	9;4;3;3;3;3;2;2;1	9;4;3;3;3;3;2;2;1	lcl|TRINITY_DN12163_c1_g1::TRINITY_DN12163_c1_g1_i1::g.7788::m.7788	9	9	9	9	9	0	9	0	9	0	29.8	29.8	29.8	35.691	329	329;329;307;329;331;348;166;313;338	3.52	2	7	1	8		5							0	57.988	29.8	0	1979400000	1979400000	0	94256000	94256000	0	108530000	0	26
	348	lcl|TRINITY_DN12167_c0_g1::TRINITY_DN12167_c0_g1_i1::g.7629::m.7629;tr|A0A0L8GE14_PD;SRR3105558_c641_g724;SRR2047107_c2166_g2778;SRR3105321_c2162_g1929;SRR6349992_c101_g139;SRR3105321_c3802_g3089;SRR5204442_c1781_g2157;SRR5204441_c1112_g1393	lcl|TRINITY_DN12167_c0_g1::TRINITY_DN12167_c0_g1_i1::g.7629::m.7629;tr|A0A0L8GE14_PD;SRR3105558_c641_g724;SRR2047107_c2166_g2778;SRR3105321_c2162_g1929;SRR6349992_c101_g139	11;9;9;9;8;8;1;1;1	11;9;9;9;8;8;1;1;1	11;9;9;9;8;8;1;1;1	lcl|TRINITY_DN12167_c0_g1::TRINITY_DN12167_c0_g1_i1::g.7629::m.7629;tr|A0A0L8GE14_PD;SRR3105558_c641_g724;SRR2047107_c2166_g2778;SRR3105321_c2162_g1929;SRR6349992_c101_g139	9	11	11	11	11	2	11	2	11	2	8.8	8.8	8.8	167.2	1723	1723;1475;1723;1723;1469;1725;303;1753;1753	3.95	5	21	3	13	1	13	1	2		2	1		0	97.763	8.8	1.5	22164000000	22024000000	139350000	213110000	211770000	1339900	1103400000	159170000	96
	349	tr|A0A0L8G443_PD;lcl|TRINITY_DN12170_c1_g1::TRINITY_DN12170_c1_g1_i2::g.7799::m.7799;SRR3105558_c695_g783;lcl|SRR3105321_c19104_frame_5_orf_1;SRR725780_c343_g231;SRR2047107_c6803_g7607;lcl|TRINITY_DN12170_c1_g1::TRINITY_DN12170_c1_g1_i1::g.7798::m.7798;SRR6349992_c1579_g1818;SRR5204442_c2728_g3135;SRR5204441_c1024_g1281;SRR3105321_c1588_g1454;tr|A0A1W0X7H1_PD	tr|A0A0L8G443_PD;lcl|TRINITY_DN12170_c1_g1::TRINITY_DN12170_c1_g1_i2::g.7799::m.7799;SRR3105558_c695_g783;lcl|SRR3105321_c19104_frame_5_orf_1;SRR725780_c343_g231;SRR2047107_c6803_g7607;lcl|TRINITY_DN12170_c1_g1::TRINITY_DN12170_c1_g1_i1::g.7798::m.7798;SRR6349992_c1579_g1818;SRR5204442_c2728_g3135;SRR5204441_c1024_g1281;SRR3105321_c1588_g1454;tr|A0A1W0X7H1_PD	2;2;2;1;1;1;1;1;1;1;1;1	2;2;2;1;1;1;1;1;1;1;1;1	2;2;2;1;1;1;1;1;1;1;1;1	tr|A0A0L8G443_PD;lcl|TRINITY_DN12170_c1_g1::TRINITY_DN12170_c1_g1_i2::g.7799::m.7799;SRR3105558_c695_g783;lcl|SRR3105321_c19104_frame_5_orf_1;SRR725780_c343_g231;SRR2047107_c6803_g7607;lcl|TRINITY_DN12170_c1_g1::TRINITY_DN12170_c1_g1_i1::g.7798::m.7798;SRR	12	2	2	2	2	0	2	0	2	0	11.2	11.2	11.2	21.487	188	188;223;235;84;104;127;157;188;188;188;188;9275	3.5			1	1									0	13.27	11.2	0	62104000	62104000	0	12421000	12421000	0	5176400	0	2
	350	tr|A0A0L8GLG2_PD;lcl|TRINITY_DN12173_c0_g1::TRINITY_DN12173_c0_g1_i1::g.7559::m.7559;SRR2047107_c3113_g3871;lcl|TRINITY_DN12173_c0_g1::TRINITY_DN12173_c0_g1_i2::g.7560::m.7560;SRR3105321_c1021_g993;SRR6349992_c1207_g1422;SRR3105558_c998_g1123;SRR5204442_c898_g1154;lcl|SRR5204442_c1896_frame_3_orf_1;lcl|SRR5204442_c1895_frame_3_orf_1;SRR5204441_c2052_g2468;lcl|TRINITY_DN12173_c0_g1::TRINITY_DN1217…	tr|A0A0L8GLG2_PD;lcl|TRINITY_DN12173_c0_g1::TRINITY_DN12173_c0_g1_i1::g.7559::m.7559;SRR2047107_c3113_g3871;lcl|TRINITY_DN12173_c0_g1::TRINITY_DN12173_c0_g1_i2::g.7560::m.7560;SRR3105321_c1021_g993;SRR6349992_c1207_g1422	10;10;10;9;6;6;3;2;1;1;1;1	10;10;10;9;6;6;3;2;1;1;1;1	9;9;9;9;5;5;3;2;0;0;0;0	tr|A0A0L8GLG2_PD;lcl|TRINITY_DN12173_c0_g1::TRINITY_DN12173_c0_g1_i1::g.7559::m.7559;SRR2047107_c3113_g3871;lcl|TRINITY_DN12173_c0_g1::TRINITY_DN12173_c0_g1_i2::g.7560::m.7560;SRR3105321_c1021_g993;SRR6349992_c1207_g1422	12	10	10	9	10	0	10	0	9	0	16.4	16.4	14.6	90.876	794	794;828;834;497;786;791;419;662;66;66;192;374	2.93		6	4	5									0	69.456	16.4	0	720770000	720770000	0	16762000	16762000	0	55124000	0	18
	351	lcl|TRINITY_DN12175_c0_g1::TRINITY_DN12175_c0_g1_i1::g.7667::m.7667;lcl|TRINITY_DN12175_c0_g2::TRINITY_DN12175_c0_g2_i1::g.7668::m.7668	lcl|TRINITY_DN12175_c0_g1::TRINITY_DN12175_c0_g1_i1::g.7667::m.7667;lcl|TRINITY_DN12175_c0_g2::TRINITY_DN12175_c0_g2_i1::g.7668::m.7668	7;7	7;7	7;7	lcl|TRINITY_DN12175_c0_g1::TRINITY_DN12175_c0_g1_i1::g.7667::m.7667;lcl|TRINITY_DN12175_c0_g2::TRINITY_DN12175_c0_g2_i1::g.7668::m.7668	2	7	7	7	7	0	7	0	7	0	23.6	23.6	23.6	36.142	326	326;381	4.06	1	3	3	4	1	6							0	52.421	23.6	0	1817700000	1817700000	0	86558000	86558000	0	115920000	0	19
	352	lcl|TRINITY_DN12180_c1_g1::TRINITY_DN12180_c1_g1_i1::g.7802::m.7802;SRR2047107_c2277_g2897;SRR6349992_c2180_g2446;SRR3105558_c4192_g4000;tr|A0A0L8HYZ1_PD;SRR3105321_c12596_g7725;SRR3105321_c11968_g7452;SRR5204441_c82_g116;SRR5204442_c234_g331;lcl|SRR3105321_c10364_frame_5_orf_5;lcl|SRR725935_c487_frame_5_orf_1	lcl|TRINITY_DN12180_c1_g1::TRINITY_DN12180_c1_g1_i1::g.7802::m.7802;SRR2047107_c2277_g2897;SRR6349992_c2180_g2446	20;18;16;9;9;7;5;3;3;2;1	20;18;16;9;9;7;5;3;3;2;1	20;18;16;9;9;7;5;3;3;2;1	lcl|TRINITY_DN12180_c1_g1::TRINITY_DN12180_c1_g1_i1::g.7802::m.7802;SRR2047107_c2277_g2897;SRR6349992_c2180_g2446	11	20	20	20	19	5	19	5	19	5	56.6	56.6	56.6	38.563	346	346;342;342;178;195;146;106;344;364;115;65	3.63	4	31	11	23	2	10	1		2	3			0	185.19	55.5	17.9	22781000000	22684000000	97387000	1199000000	1193900000	5125600	1084200000	145540000	148
	353	lcl|TRINITY_DN12182_c0_g1::TRINITY_DN12182_c0_g1_i1::g.7652::m.7652;tr|A0A0L8G378_PD;SRR2047107_c3857_g4671;SRR3105558_c216_g277;SRR3105321_c4159_g3315;SRR6349992_c11527_g9791;SRR3105321_c9208_g6146;SRR5204441_c150_g208;SRR5204442_c7520_g7012	lcl|TRINITY_DN12182_c0_g1::TRINITY_DN12182_c0_g1_i1::g.7652::m.7652;tr|A0A0L8G378_PD;SRR2047107_c3857_g4671;SRR3105558_c216_g277;SRR3105321_c4159_g3315;SRR6349992_c11527_g9791	9;8;8;7;5;5;1;1;1	9;8;8;7;5;5;1;1;1	8;7;7;6;4;4;0;0;0	lcl|TRINITY_DN12182_c0_g1::TRINITY_DN12182_c0_g1_i1::g.7652::m.7652;tr|A0A0L8G378_PD;SRR2047107_c3857_g4671;SRR3105558_c216_g277;SRR3105321_c4159_g3315;SRR6349992_c11527_g9791	9	9	9	8	9	2	9	2	8	2	34.9	34.9	31.8	42.169	387	387;361;361;361;320;362;227;361;362	4.04	1	6	5	7		4				1	1		0	68.207	34.9	7.2	2753700000	2726800000	26977000	144930000	143510000	1419800	237960000	42674000	27
	354	tr|A0A0L8GP61_PD;lcl|TRINITY_DN12186_c0_g2::TRINITY_DN12186_c0_g2_i1::g.7662::m.7662;lcl|TRINITY_DN12186_c0_g1::TRINITY_DN12186_c0_g1_i1::g.7661::m.7661;SRR2047107_c4122_g4949;SRR6349992_c3456_g3751;SRR3105558_c476_g562;SRR3105321_c1898_g1725;SRR680047_c705_g408;SRR3105321_c6254_g4589;SRR5204442_c101_g133;SRR5204441_c3355_g3793	tr|A0A0L8GP61_PD;lcl|TRINITY_DN12186_c0_g2::TRINITY_DN12186_c0_g2_i1::g.7662::m.7662;lcl|TRINITY_DN12186_c0_g1::TRINITY_DN12186_c0_g1_i1::g.7661::m.7661;SRR2047107_c4122_g4949;SRR6349992_c3456_g3751;SRR3105558_c476_g562;SRR3105321_c1898_g1725	12;12;12;12;11;9;9;3;2;2;2	12;12;12;12;11;9;9;3;2;2;2	12;12;12;12;11;9;9;3;2;2;2	tr|A0A0L8GP61_PD;lcl|TRINITY_DN12186_c0_g2::TRINITY_DN12186_c0_g2_i1::g.7662::m.7662;lcl|TRINITY_DN12186_c0_g1::TRINITY_DN12186_c0_g1_i1::g.7661::m.7661;SRR2047107_c4122_g4949;SRR6349992_c3456_g3751;SRR3105558_c476_g562;SRR3105321_c1898_g1725	11	12	12	12	11	1	11	1	11	1	31.1	31.1	31.1	52.979	472	472;472;472;498;472;472;474;122;279;469;469	3.8	1	9	3	10		6				1			0	114.56	30.3	6.6	4205600000	4183400000	22194000	210280000	209170000	1109700	261270000	0	59
	355	lcl|TRINITY_DN12194_c0_g1::TRINITY_DN12194_c0_g1_i1::g.7803::m.7803;SRR2047107_c8934_g9305;tr|A0A0L8ICW2_PD;SRR3105558_c991_g1118;SRR3105321_c26949_g12484;SRR6349992_c4932_g5087;SRR3105321_c1612_g1469;SRR5204442_c11984_g9743;SRR5204441_c7227_g7094	lcl|TRINITY_DN12194_c0_g1::TRINITY_DN12194_c0_g1_i1::g.7803::m.7803;SRR2047107_c8934_g9305;tr|A0A0L8ICW2_PD;SRR3105558_c991_g1118	5;4;3;3;2;2;2;2;2	5;4;3;3;2;2;2;2;2	5;4;3;3;2;2;2;2;2	lcl|TRINITY_DN12194_c0_g1::TRINITY_DN12194_c0_g1_i1::g.7803::m.7803;SRR2047107_c8934_g9305;tr|A0A0L8ICW2_PD;SRR3105558_c991_g1118	9	5	5	5	5	0	5	0	5	0	22.2	22.2	22.2	37.066	329	329;329;280;329;206;308;329;329;329	3.08	1	6	1	3		2							0	59.181	22.2	0	970610000	970610000	0	53923000	53923000	0	57654000	0	18
	356	lcl|TRINITY_DN12195_c0_g1::TRINITY_DN12195_c0_g1_i1::g.7801::m.7801	lcl|TRINITY_DN12195_c0_g1::TRINITY_DN12195_c0_g1_i1::g.7801::m.7801	1	1	1	lcl|TRINITY_DN12195_c0_g1::TRINITY_DN12195_c0_g1_i1::g.7801::m.7801	1	1	1	1	1	0	1	0	1	0	4.2	4.2	4.2	38.054	332	332	3			1										0.0025494	6.8874	4.2	0	8372800	8372800	0	440680	440680	0	1847200	0	1
	357	lcl|TRINITY_DN12217_c0_g1::TRINITY_DN12217_c0_g1_i1::g.7892::m.7892;tr|A0A0L8G4U5_PD;SRR3105558_c7295_g6192;SRR3105321_c12657_g7754;SRR6349992_c5915_g5913;lcl|TRINITY_DN12217_c0_g3::TRINITY_DN12217_c0_g3_i1::g.7895::m.7895;SRR2047107_c10748_g10624;tr|A0A091CPP3_PD;lcl|SRR6349992_c2582_frame_4_orf_14;lcl|TRINITY_DN12217_c0_g2::TRINITY_DN12217_c0_g2_i1::g.7894::m.7894;SRR3105321_c10445_g6744;SRR725…	lcl|TRINITY_DN12217_c0_g1::TRINITY_DN12217_c0_g1_i1::g.7892::m.7892;tr|A0A0L8G4U5_PD;SRR3105558_c7295_g6192;SRR3105321_c12657_g7754;SRR6349992_c5915_g5913;lcl|TRINITY_DN12217_c0_g3::TRINITY_DN12217_c0_g3_i1::g.7895::m.7895;SRR2047107_c10748_g10624;tr|A0A091CPP3_PD	5;5;3;3;3;3;3;3;2;2;2;2;2;2;2;2;2;2;2;2;2	5;5;3;3;3;3;3;3;2;2;2;2;2;2;2;2;2;2;2;2;2	5;5;3;3;3;3;3;3;2;2;2;2;2;2;2;2;2;2;2;2;2	lcl|TRINITY_DN12217_c0_g1::TRINITY_DN12217_c0_g1_i1::g.7892::m.7892;tr|A0A0L8G4U5_PD;SRR3105558_c7295_g6192;SRR3105321_c12657_g7754;SRR6349992_c5915_g5913;lcl|TRINITY_DN12217_c0_g3::TRINITY_DN12217_c0_g3_i1::g.7895::m.7895;SRR2047107_c10748_g10624;tr|A0A09	21	5	5	5	5	0	5	0	5	0	13.8	13.8	13.8	48.876	426	426;427;245;251;265;266;267;739;55;110;119;129;129;181;181;181;182;182;189;666;815	3.5		3		4		1							0	30.899	13.8	0	333620000	333620000	0	17559000	17559000	0	18478000	0	8
	358	lcl|TRINITY_DN12223_c0_g1::TRINITY_DN12223_c0_g1_i1::g.7890::m.7890	lcl|TRINITY_DN12223_c0_g1::TRINITY_DN12223_c0_g1_i1::g.7890::m.7890	1	1	1	lcl|TRINITY_DN12223_c0_g1::TRINITY_DN12223_c0_g1_i1::g.7890::m.7890	1	1	1	1	1	0	1	0	1	0	2.4	2.4	2.4	58.019	505	505	4		1				1							0.0040936	6.442	2.4	0	0	0	0	0	0	0	0	0	2
	359	lcl|TRINITY_DN12228_c0_g1::TRINITY_DN12228_c0_g1_i1::g.7891::m.7891;SRR6349992_c5756_g5791;SRR3105558_c8528_g6920;SRR3105321_c1693_g1535;SRR2047107_c3229_g3982	lcl|TRINITY_DN12228_c0_g1::TRINITY_DN12228_c0_g1_i1::g.7891::m.7891;SRR6349992_c5756_g5791;SRR3105558_c8528_g6920;SRR3105321_c1693_g1535;SRR2047107_c3229_g3982	2;1;1;1;1	2;1;1;1;1	2;1;1;1;1	lcl|TRINITY_DN12228_c0_g1::TRINITY_DN12228_c0_g1_i1::g.7891::m.7891;SRR6349992_c5756_g5791;SRR3105558_c8528_g6920;SRR3105321_c1693_g1535;SRR2047107_c3229_g3982	5	2	2	2	1	1	1	1	1	1	21.9	21.9	21.9	14.063	128	128;128;128;128;128	6.5			1							1			0	12.59	13.3	8.6	37048000	15020000	22029000	3704800	1502000	2202900	3313700	0	1
	360	lcl|TRINITY_DN12230_c0_g1::TRINITY_DN12230_c0_g1_i1::g.7903::m.7903;SRR725937_c886_g427;SRR2047107_c6381_g7207	lcl|TRINITY_DN12230_c0_g1::TRINITY_DN12230_c0_g1_i1::g.7903::m.7903	5;1;1	5;1;1	5;1;1	lcl|TRINITY_DN12230_c0_g1::TRINITY_DN12230_c0_g1_i1::g.7903::m.7903	3	5	5	5	5	0	5	0	5	0	23.4	23.4	23.4	35.375	321	321;115;328	4.45		2	1	3		5							0	39.252	23.4	0	2400000000	2400000000	0	126320000	126320000	0	137810000	0	14
	361	lcl|TRINITY_DN12232_c0_g1::TRINITY_DN12232_c0_g1_i1::g.7905::m.7905;tr|A0A0L8GU71_PD;SRR3105558_c9183_g7315;SRR2047107_c15132_g13293;SRR3105321_c2336_g2049;SRR6349992_c4149_g4407	lcl|TRINITY_DN12232_c0_g1::TRINITY_DN12232_c0_g1_i1::g.7905::m.7905;tr|A0A0L8GU71_PD;SRR3105558_c9183_g7315;SRR2047107_c15132_g13293	5;3;3;3;2;1	5;3;3;3;2;1	5;3;3;3;2;1	lcl|TRINITY_DN12232_c0_g1::TRINITY_DN12232_c0_g1_i1::g.7905::m.7905;tr|A0A0L8GU71_PD;SRR3105558_c9183_g7315;SRR2047107_c15132_g13293	6	5	5	5	5	1	5	1	5	1	26.5	26.5	26.5	20.547	181	181;181;181;181;179;179	3.73	1	4	2	1		2				1			0	38.271	26.5	11	681470000	642580000	38890000	97353000	91797000	5555700	64512000	0	13
	362	lcl|TRINITY_DN12247_c0_g1::TRINITY_DN12247_c0_g1_i1::g.7947::m.7947;tr|A0A0L8FWA8_PD;SRR2047107_c139_g200;SRR725937_c35_g45;SRR680047_c251_g177;SRR3105558_c202_g262;SRR3105321_c36_g57;lcl|TRINITY_DN12247_c0_g1::TRINITY_DN12247_c0_g1_i2::g.7948::m.7948;SRR6349992_c230_g299;SRR5204442_c19_g22;SRR5204441_c106_g148;tr|A0A2R5LJA8_PD;tr|A0A023FY35_PD;SRR3105321_c2087_g1868;tr|A0A369S0X9_PD;tr|A0A2T7NFE…	lcl|TRINITY_DN12247_c0_g1::TRINITY_DN12247_c0_g1_i1::g.7947::m.7947;tr|A0A0L8FWA8_PD;SRR2047107_c139_g200;SRR725937_c35_g45;SRR680047_c251_g177;SRR3105558_c202_g262	33;27;27;26;26;25;13;12;12;9;9;7;7;5;5;5;4;4;4;4;3;3;3;3;2;2;1;1;1	33;27;27;26;26;25;13;12;12;9;9;7;7;5;5;5;4;4;4;4;3;3;3;3;2;2;1;1;1	33;27;27;26;26;25;13;12;12;9;9;7;7;5;5;5;4;4;4;4;3;3;3;3;2;2;1;1;1	lcl|TRINITY_DN12247_c0_g1::TRINITY_DN12247_c0_g1_i1::g.7947::m.7947;tr|A0A0L8FWA8_PD;SRR2047107_c139_g200;SRR725937_c35_g45;SRR680047_c251_g177;SRR3105558_c202_g262	29	33	33	33	32	3	32	3	32	3	45.6	45.6	45.6	93.247	836	836;836;836;783;797;836;836;287;836;842;842;844;844;684;840;842;128;219;840;1457;82;137;166;185;202;485;54;143;247	4.16	1	11	13	25		12	1	1		3			0	256.84	42.7	5.9	8713500000	8585900000	127600000	207460000	204430000	3038100	644280000	110180000	94
	363	SRR2047107_c6484_g7320;SRR6349992_c25613_g15748;SRR3105321_c1503_g1393;lcl|TRINITY_DN12248_c0_g1::TRINITY_DN12248_c0_g1_i1::g.7912::m.7912;tr|A0A0L8IH01_PD;SRR3105558_c1931_g2061	SRR2047107_c6484_g7320;SRR6349992_c25613_g15748;SRR3105321_c1503_g1393;lcl|TRINITY_DN12248_c0_g1::TRINITY_DN12248_c0_g1_i1::g.7912::m.7912;tr|A0A0L8IH01_PD;SRR3105558_c1931_g2061	4;4;4;4;4;4	4;4;4;4;4;4	4;4;4;4;4;4	SRR2047107_c6484_g7320;SRR6349992_c25613_g15748;SRR3105321_c1503_g1393;lcl|TRINITY_DN12248_c0_g1::TRINITY_DN12248_c0_g1_i1::g.7912::m.7912;tr|A0A0L8IH01_PD;SRR3105558_c1931_g2061	6	4	4	4	4	0	4	0	4	0	24.3	24.3	24.3	23.42	214	214;222;222;234;235;235	3.43		4		1		2							0	29.69	24.3	0	396920000	396920000	0	33077000	33077000	0	16723000	0	6
	364	lcl|TRINITY_DN12251_c0_g1::TRINITY_DN12251_c0_g1_i1::g.7832::m.7832;lcl|TRINITY_DN12251_c0_g2_i1_frame_5_orf_2;SRR3105558_c297_g359;SRR2047107_c1829_g2370;SRR3105321_c164_g191	lcl|TRINITY_DN12251_c0_g1::TRINITY_DN12251_c0_g1_i1::g.7832::m.7832	17;3;1;1;1	17;3;1;1;1	17;3;1;1;1	lcl|TRINITY_DN12251_c0_g1::TRINITY_DN12251_c0_g1_i1::g.7832::m.7832	5	17	17	17	17	2	17	2	17	2	48	48	48	47.864	435	435;113;213;434;438	4.02		13	3	15		9				2			0	138.94	48	5.7	5566700000	5538300000	28365000	253030000	251740000	1289300	286120000	38168000	47
	365	lcl|TRINITY_DN12255_c0_g1::TRINITY_DN12255_c0_g1_i1::g.7921::m.7921;tr|A0A0L8G9W2_PD;SRR2047107_c14400_g12920;SRR6349992_c13718_g11040;SRR3105558_c4714_g4406;SRR3105321_c2701_g2340;SRR3105321_c16226_g9157;SRR5204442_c8986_g7988;SRR5204441_c9316_g8552	lcl|TRINITY_DN12255_c0_g1::TRINITY_DN12255_c0_g1_i1::g.7921::m.7921;tr|A0A0L8G9W2_PD;SRR2047107_c14400_g12920;SRR6349992_c13718_g11040;SRR3105558_c4714_g4406	11;7;7;6;6;5;1;1;1	11;7;7;6;6;5;1;1;1	11;7;7;6;6;5;1;1;1	lcl|TRINITY_DN12255_c0_g1::TRINITY_DN12255_c0_g1_i1::g.7921::m.7921;tr|A0A0L8G9W2_PD;SRR2047107_c14400_g12920;SRR6349992_c13718_g11040;SRR3105558_c4714_g4406	9	11	11	11	11	1	11	1	11	1	34.8	34.8	34.8	41.512	374	374;352;352;351;352;207;159;346;346	3.88	1	8	2	6		6				1			0	74.677	34.8	3.7	1961100000	1946500000	14602000	93384000	92689000	695310	109290000	0	24
	366	lcl|TRINITY_DN12271_c0_g1::TRINITY_DN12271_c0_g1_i1::g.7959::m.7959	lcl|TRINITY_DN12271_c0_g1::TRINITY_DN12271_c0_g1_i1::g.7959::m.7959	2	2	2	lcl|TRINITY_DN12271_c0_g1::TRINITY_DN12271_c0_g1_i1::g.7959::m.7959	1	2	2	2	2	0	2	0	2	0	6.6	6.6	6.6	51.708	455	455	3		1		1									0	11.849	6.6	0	129050000	129050000	0	5865900	5865900	0	7395300	0	3
	367	lcl|TRINITY_DN12279_c1_g2::TRINITY_DN12279_c1_g2_i1::g.7870::m.7870;SRR3105321_c1072_g1035;SRR6349992_c6157_g6081;SRR3105558_c756_g855;tr|A0A0L8GLA5_PD;SRR2047107_c257_g374;tr|H2LYA2_PD	lcl|TRINITY_DN12279_c1_g2::TRINITY_DN12279_c1_g2_i1::g.7870::m.7870;SRR3105321_c1072_g1035;SRR6349992_c6157_g6081;SRR3105558_c756_g855;tr|A0A0L8GLA5_PD;SRR2047107_c257_g374	9;9;8;8;8;8;1	9;9;8;8;8;8;1	9;9;8;8;8;8;1	lcl|TRINITY_DN12279_c1_g2::TRINITY_DN12279_c1_g2_i1::g.7870::m.7870;SRR3105321_c1072_g1035;SRR6349992_c6157_g6081;SRR3105558_c756_g855;tr|A0A0L8GLA5_PD;SRR2047107_c257_g374	7	9	9	9	9	0	9	0	9	0	17.2	17.2	17.2	82.266	704	704;705;704;704;705;705;681	3.27		4		7									0	59.913	17.2	0	363150000	363150000	0	11348000	11348000	0	22421000	0	11
	368	lcl|TRINITY_DN12282_c1_g1::TRINITY_DN12282_c1_g1_i1::g.8051::m.8051;SRR3105558_c1943_g2074;tr|A0A0L8FFK2_PD;SRR2047107_c1449_g1878	lcl|TRINITY_DN12282_c1_g1::TRINITY_DN12282_c1_g1_i1::g.8051::m.8051;SRR3105558_c1943_g2074;tr|A0A0L8FFK2_PD;SRR2047107_c1449_g1878	1;1;1;1	1;1;1;1	1;1;1;1	lcl|TRINITY_DN12282_c1_g1::TRINITY_DN12282_c1_g1_i1::g.8051::m.8051;SRR3105558_c1943_g2074;tr|A0A0L8FFK2_PD;SRR2047107_c1449_g1878	4	1	1	1	1	0	1	0	1	0	2.6	2.6	2.6	48.118	416	416;424;522;774	2		1											0.0036036	6.5831	2.6	0	17564000	17564000	0	878210	878210	0	650610	0	1
	369	SRR2047107_c4701_g5533;tr|A0A0L8HE61_PD;SRR3105558_c1434_g1584;lcl|TRINITY_DN12282_c2_g1::TRINITY_DN12282_c2_g1_i1::g.8052::m.8052;SRR6349992_c3786_g4061;SRR5204442_c1441_g1788;SRR5204441_c4305_g4720;SRR3105321_c4942_g3840;SRR3105321_c1153_g1093;tr|L5JQT4_PD	SRR2047107_c4701_g5533;tr|A0A0L8HE61_PD;SRR3105558_c1434_g1584;lcl|TRINITY_DN12282_c2_g1::TRINITY_DN12282_c2_g1_i1::g.8052::m.8052;SRR6349992_c3786_g4061;SRR5204442_c1441_g1788;SRR5204441_c4305_g4720	5;5;5;5;4;3;3;2;1;1	5;5;5;5;4;3;3;2;1;1	5;5;5;5;4;3;3;2;1;1	SRR2047107_c4701_g5533;tr|A0A0L8HE61_PD;SRR3105558_c1434_g1584;lcl|TRINITY_DN12282_c2_g1::TRINITY_DN12282_c2_g1_i1::g.8052::m.8052;SRR6349992_c3786_g4061;SRR5204442_c1441_g1788;SRR5204441_c4305_g4720	10	5	5	5	5	0	5	0	5	0	8.5	8.5	8.5	104	931	931;944;944;978;1218;942;942;664;274;1042	3		2	2	2									0	36.564	8.5	0	153780000	153780000	0	3750800	3750800	0	15395000	0	6
	370	lcl|TRINITY_DN12286_c0_g1::TRINITY_DN12286_c0_g1_i1::g.7973::m.7973;SRR2047107_c19291_g15113;tr|A0A0L8GLX8_PD;tr|A0A0P6J436_PD	lcl|TRINITY_DN12286_c0_g1::TRINITY_DN12286_c0_g1_i1::g.7973::m.7973;SRR2047107_c19291_g15113;tr|A0A0L8GLX8_PD	4;3;2;1	4;3;2;1	4;3;2;1	lcl|TRINITY_DN12286_c0_g1::TRINITY_DN12286_c0_g1_i1::g.7973::m.7973;SRR2047107_c19291_g15113;tr|A0A0L8GLX8_PD	4	4	4	4	4	0	4	0	4	0	19.5	19.5	19.5	32.785	292	292;294;271;364	3.67		2		3		1							0	24.866	19.5	0	306160000	306160000	0	18009000	18009000	0	15103000	0	6
	371	lcl|TRINITY_DN12287_c1_g2::TRINITY_DN12287_c1_g2_i1::g.8058::m.8058;SRR3105558_c133_g189	lcl|TRINITY_DN12287_c1_g2::TRINITY_DN12287_c1_g2_i1::g.8058::m.8058	14;4	14;4	9;2	lcl|TRINITY_DN12287_c1_g2::TRINITY_DN12287_c1_g2_i1::g.8058::m.8058	2	14	14	9	13	8	13	8	8	5	11.4	11.4	8.1	138.61	1429	1429;1425	4.83	17	4	11	3	4	7	1	3	3	9	2	1	0	111.51	10.4	6.9	6062400000	5872800000	189630000	79769000	77274000	2495100	332630000	393630000	206
	372	lcl|TRINITY_DN12288_c0_g1::TRINITY_DN12288_c0_g1_i1::g.7971::m.7971;SRR2047107_c45455_g21334;tr|A0A0L8G0W0_PD;SRR3105321_c3269_g2736;SRR6349992_c5011_g5143;SRR3105558_c5700_g5106	lcl|TRINITY_DN12288_c0_g1::TRINITY_DN12288_c0_g1_i1::g.7971::m.7971	5;2;2;2;1;1	5;2;2;2;1;1	5;2;2;2;1;1	lcl|TRINITY_DN12288_c0_g1::TRINITY_DN12288_c0_g1_i1::g.7971::m.7971	6	5	5	5	5	0	5	0	5	0	26.9	26.9	26.9	30.843	279	279;165;279;303;279;279	3.69		4	2	4		3							0	50.297	26.9	0	653790000	653790000	0	54483000	54483000	0	38190000	0	13
	373	tr|A0A0L8GT34_PD;SRR2047107_c571_g784;lcl|TRINITY_DN12295_c1_g1::TRINITY_DN12295_c1_g1_i1::g.7849::m.7849;SRR3105321_c1211_g1145;SRR3105558_c276_g344;SRR6349992_c10012_g8900;SRR5204442_c2671_g3067;SRR5204441_c2425_g2854;tr|A0A2T7PEG1_PD;SRR3105321_c31303_g13553;tr|A7RST7_PD;tr|A0A0N5CHN0_PD	tr|A0A0L8GT34_PD;SRR2047107_c571_g784;lcl|TRINITY_DN12295_c1_g1::TRINITY_DN12295_c1_g1_i1::g.7849::m.7849;SRR3105321_c1211_g1145;SRR3105558_c276_g344;SRR6349992_c10012_g8900;SRR5204442_c2671_g3067;SRR5204441_c2425_g2854;tr|A0A2T7PEG1_PD	5;5;5;4;4;3;3;3;3;2;2;2	5;5;5;4;4;3;3;3;3;2;2;2	5;5;5;4;4;3;3;3;3;2;2;2	tr|A0A0L8GT34_PD;SRR2047107_c571_g784;lcl|TRINITY_DN12295_c1_g1::TRINITY_DN12295_c1_g1_i1::g.7849::m.7849;SRR3105321_c1211_g1145;SRR3105558_c276_g344;SRR6349992_c10012_g8900;SRR5204442_c2671_g3067;SRR5204441_c2425_g2854;tr|A0A2T7PEG1_PD	12	5	5	5	5	0	5	0	5	0	14.6	14.6	14.6	51.467	471	471;471;471;458;471;471;475;475;1403;157;477;5531	3.33		3	2	3		1							0	34.242	14.6	0	439870000	439870000	0	19125000	19125000	0	29474000	0	10
	374	lcl|TRINITY_DN12296_c0_g1::TRINITY_DN12296_c0_g1_i1::g.8017::m.8017;lcl|TRINITY_DN12296_c0_g1::TRINITY_DN12296_c0_g1_i2::g.8019::m.8019;SRR2047107_c418_g587;tr|A0A0L8I886_PD;SRR3105558_c413_g504;SRR6349992_c432_g528;SRR3105321_c1870_g1704	lcl|TRINITY_DN12296_c0_g1::TRINITY_DN12296_c0_g1_i1::g.8017::m.8017;lcl|TRINITY_DN12296_c0_g1::TRINITY_DN12296_c0_g1_i2::g.8019::m.8019	12;12;5;5;2;1;1	12;12;5;5;2;1;1	12;12;5;5;2;1;1	lcl|TRINITY_DN12296_c0_g1::TRINITY_DN12296_c0_g1_i1::g.8017::m.8017;lcl|TRINITY_DN12296_c0_g1::TRINITY_DN12296_c0_g1_i2::g.8019::m.8019	7	12	12	12	12	1	12	1	12	1	35.6	35.6	35.6	50.9	477	477;484;455;462;455;455;474	4.12		12	4	11		10	1	1		1			0	87.175	35.6	3.6	5689200000	5587700000	101440000	247350000	242940000	4410500	280130000	0	42
	375	lcl|TRINITY_DN12299_c0_g1::TRINITY_DN12299_c0_g1_i2::g.8022::m.8022;tr|A0A0L8GGY2_PD;SRR3105321_c10117_g6587;SRR3105558_c330_g394;lcl|TRINITY_DN12299_c0_g1::TRINITY_DN12299_c0_g1_i1::g.8021::m.8021	lcl|TRINITY_DN12299_c0_g1::TRINITY_DN12299_c0_g1_i2::g.8022::m.8022;tr|A0A0L8GGY2_PD;SRR3105321_c10117_g6587;SRR3105558_c330_g394;lcl|TRINITY_DN12299_c0_g1::TRINITY_DN12299_c0_g1_i1::g.8021::m.8021	2;1;1;1;1	2;1;1;1;1	2;1;1;1;1	lcl|TRINITY_DN12299_c0_g1::TRINITY_DN12299_c0_g1_i2::g.8022::m.8022;tr|A0A0L8GGY2_PD;SRR3105321_c10117_g6587;SRR3105558_c330_g394;lcl|TRINITY_DN12299_c0_g1::TRINITY_DN12299_c0_g1_i1::g.8021::m.8021	5	2	2	2	2	0	2	0	2	0	10.1	10.1	10.1	24.557	227	227;75;180;211;232	2.8	1	2	1			1							0	12.857	10.1	0	235120000	235120000	0	19593000	19593000	0	13618000	0	8
	376	lcl|TRINITY_DN1230_c0_g1::TRINITY_DN1230_c0_g1_i1::g.497::m.497;tr|A0A0L8IHC1_PD;SRR3105321_c3499_g2893;SRR3105558_c1180_g1316;SRR6349992_c856_g1008	lcl|TRINITY_DN1230_c0_g1::TRINITY_DN1230_c0_g1_i1::g.497::m.497	9;4;4;4;3	9;4;4;4;3	5;0;1;0;0	lcl|TRINITY_DN1230_c0_g1::TRINITY_DN1230_c0_g1_i1::g.497::m.497	5	9	9	5	9	0	9	0	5	0	29	29	16	47.195	424	424;365;462;462;462	4	1	2	4	6	1	5							0	87.799	29	0	858270000	858270000	0	33010000	33010000	0	68890000	0	27
	377	SRR3105558_c8391_g6842;lcl|TRINITY_DN12300_c0_g1::TRINITY_DN12300_c0_g1_i8::g.8131::m.8131;lcl|TRINITY_DN12300_c0_g1::TRINITY_DN12300_c0_g1_i6::g.8129::m.8129;lcl|TRINITY_DN12300_c0_g1::TRINITY_DN12300_c0_g1_i3::g.8123::m.8123;lcl|TRINITY_DN12300_c0_g1::TRINITY_DN12300_c0_g1_i5::g.8127::m.8127;lcl|TRINITY_DN12300_c0_g1::TRINITY_DN12300_c0_g1_i1::g.8121::m.8121;lcl|TRINITY_DN12300_c0_g1::TRINITY_D…	SRR3105558_c8391_g6842;lcl|TRINITY_DN12300_c0_g1::TRINITY_DN12300_c0_g1_i8::g.8131::m.8131;lcl|TRINITY_DN12300_c0_g1::TRINITY_DN12300_c0_g1_i6::g.8129::m.8129;lcl|TRINITY_DN12300_c0_g1::TRINITY_DN12300_c0_g1_i3::g.8123::m.8123;lcl|TRINITY_DN12300_c0_g1::TRINITY_DN12300_c0_g1_i5::g.8127::m.8127;lcl|TRINITY_DN12300_c0_g1::TRINITY_DN12300_c0_g1_i1::g.8121::m.8121;lcl|TRINITY_DN12300_c0_g1::TRINITY_D…	2;2;2;2;2;2;2;2;2;2;2;1;1;1	2;2;2;2;2;2;2;2;2;2;2;1;1;1	2;2;2;2;2;2;2;2;2;2;2;1;1;1	SRR3105558_c8391_g6842;lcl|TRINITY_DN12300_c0_g1::TRINITY_DN12300_c0_g1_i8::g.8131::m.8131;lcl|TRINITY_DN12300_c0_g1::TRINITY_DN12300_c0_g1_i6::g.8129::m.8129;lcl|TRINITY_DN12300_c0_g1::TRINITY_DN12300_c0_g1_i3::g.8123::m.8123;lcl|TRINITY_DN12300_c0_g1::TR	14	2	2	2	2	0	2	0	2	0	6.5	6.5	6.5	54.104	464	464;465;468;474;475;477;478;484;487;593;593;175;592;605	3.5			1	1									0	11.141	6.5	0	22102000	22102000	0	920930	920930	0	2465100	0	2
	378	lcl|TRINITY_DN12301_c0_g1::TRINITY_DN12301_c0_g1_i1::g.8104::m.8104;lcl|TRINITY_DN12301_c0_g1::TRINITY_DN12301_c0_g1_i2::g.8107::m.8107;SRR3105558_c4413_g4189;SRR2047107_c1416_g1839;tr|A0A0L8IG73_PD;SRR6349992_c8551_g7917;SRR3105321_c202_g228;SRR5204442_c19647_g13337;SRR5204441_c30508_g17486	lcl|TRINITY_DN12301_c0_g1::TRINITY_DN12301_c0_g1_i1::g.8104::m.8104;lcl|TRINITY_DN12301_c0_g1::TRINITY_DN12301_c0_g1_i2::g.8107::m.8107;SRR3105558_c4413_g4189;SRR2047107_c1416_g1839;tr|A0A0L8IG73_PD	12;12;8;7;7;5;5;3;3	12;12;8;7;7;5;5;3;3	12;12;8;7;7;5;5;3;3	lcl|TRINITY_DN12301_c0_g1::TRINITY_DN12301_c0_g1_i1::g.8104::m.8104;lcl|TRINITY_DN12301_c0_g1::TRINITY_DN12301_c0_g1_i2::g.8107::m.8107;SRR3105558_c4413_g4189;SRR2047107_c1416_g1839;tr|A0A0L8IG73_PD	9	12	12	12	12	0	12	0	12	0	36	36	36	67.344	603	603;616;603;586;603;573;603;194;287	3.06		10	1	5		2							0	89.694	36	0	901960000	901960000	0	29095000	29095000	0	41887000	0	18
	379	lcl|TRINITY_DN12314_c0_g1::TRINITY_DN12314_c0_g1_i1::g.8188::m.8188;SRR6349992_c16979_g12576;SRR3105321_c5399_g4113	lcl|TRINITY_DN12314_c0_g1::TRINITY_DN12314_c0_g1_i1::g.8188::m.8188	4;1;1	4;1;1	4;1;1	lcl|TRINITY_DN12314_c0_g1::TRINITY_DN12314_c0_g1_i1::g.8188::m.8188	3	4	4	4	4	0	4	0	4	0	36.4	36.4	36.4	16.188	140	140;138;139	4		2		2		2							0	24.585	36.4	0	2057500000	2057500000	0	228610000	228610000	0	104320000	0	8
	380	lcl|TRINITY_DN12314_c0_g2::TRINITY_DN12314_c0_g2_i1::g.8189::m.8189;lcl|TRINITY_DN12314_c0_g2_i1_frame_2_orf_4;SRR3105558_c3876_g3771;tr|A0A0L8GH23_PD;SRR2047107_c686_g935;SRR2047107_c3917_g4733	lcl|TRINITY_DN12314_c0_g2::TRINITY_DN12314_c0_g2_i1::g.8189::m.8189;lcl|TRINITY_DN12314_c0_g2_i1_frame_2_orf_4;SRR3105558_c3876_g3771;tr|A0A0L8GH23_PD;SRR2047107_c686_g935	6;6;3;3;3;1	6;6;3;3;3;1	6;6;3;3;3;1	lcl|TRINITY_DN12314_c0_g2::TRINITY_DN12314_c0_g2_i1::g.8189::m.8189;lcl|TRINITY_DN12314_c0_g2_i1_frame_2_orf_4;SRR3105558_c3876_g3771;tr|A0A0L8GH23_PD;SRR2047107_c686_g935	6	6	6	6	6	0	6	0	6	0	63.5	63.5	63.5	15.989	137	137;150;138;138;140;100	3.33	3	4	4	2	1	4							0	48.575	63.5	0	2582000000	2582000000	0	368860000	368860000	0	138230000	0	38
	381	SRR3105558_c4160_g3976;lcl|TRINITY_DN12315_c0_g2::TRINITY_DN12315_c0_g2_i1::g.8172::m.8172;SRR6349992_c21042_g14275;tr|A0A0L8G7T8_PD;SRR3105321_c16221_g9154;tr|R7URD2_PD	SRR3105558_c4160_g3976;lcl|TRINITY_DN12315_c0_g2::TRINITY_DN12315_c0_g2_i1::g.8172::m.8172;SRR6349992_c21042_g14275;tr|A0A0L8G7T8_PD;SRR3105321_c16221_g9154	4;4;2;2;2;1	4;4;2;2;2;1	2;2;1;1;1;0	SRR3105558_c4160_g3976;lcl|TRINITY_DN12315_c0_g2::TRINITY_DN12315_c0_g2_i1::g.8172::m.8172;SRR6349992_c21042_g14275;tr|A0A0L8G7T8_PD;SRR3105321_c16221_g9154	6	4	4	2	4	0	4	0	2	0	13.4	13.4	7.1	46.31	410	410;410;216;344;410;414	3.33		2	2	1		1							0	23.481	13.4	0	169670000	169670000	0	6525600	6525600	0	11181000	0	6
	382	SRR3105321_c16563_g9274;SRR6349992_c3750_g4025;SRR3105558_c1849_g1980;SRR2047107_c606_g828;lcl|TRINITY_DN12317_c0_g1::TRINITY_DN12317_c0_g1_i1::g.8139::m.8139;SRR5204442_c5503_g5554;SRR5204441_c572_g719;tr|F6SFJ0_PD	SRR3105321_c16563_g9274;SRR6349992_c3750_g4025;SRR3105558_c1849_g1980;SRR2047107_c606_g828;lcl|TRINITY_DN12317_c0_g1::TRINITY_DN12317_c0_g1_i1::g.8139::m.8139;SRR5204442_c5503_g5554;SRR5204441_c572_g719;tr|F6SFJ0_PD	2;2;2;2;2;2;2;1	2;2;2;2;2;2;2;1	1;1;1;1;1;1;1;0	SRR3105321_c16563_g9274;SRR6349992_c3750_g4025;SRR3105558_c1849_g1980;SRR2047107_c606_g828;lcl|TRINITY_DN12317_c0_g1::TRINITY_DN12317_c0_g1_i1::g.8139::m.8139;SRR5204442_c5503_g5554;SRR5204441_c572_g719;tr|F6SFJ0_PD	8	2	2	1	2	0	2	0	1	0	16.5	16.5	6.8	15.156	133	133;220;220;220;220;224;224;223	4.5		1		1		2							0	12.913	16.5	0	227670000	227670000	0	37945000	37945000	0	10877000	0	4
	383	lcl|TRINITY_DN12319_c0_g1::TRINITY_DN12319_c0_g1_i1::g.8141::m.8141;SRR3105558_c4063_g3912;SRR3105321_c10000_g6524;SRR6349992_c10461_g9188;lcl|SRR3105321_c4681_frame_6_orf_1;SRR6349992_c9677_g8673;tr|A0A1I8AMU0_PD;SRR5204441_c15713_g12021;tr|A0A2H8TF99_PD;SRR5204442_c1108_g1394	lcl|TRINITY_DN12319_c0_g1::TRINITY_DN12319_c0_g1_i1::g.8141::m.8141;SRR3105558_c4063_g3912;SRR3105321_c10000_g6524;SRR6349992_c10461_g9188	4;3;3;2;1;1;1;1;1;1	4;3;3;2;1;1;1;1;1;1	4;3;3;2;1;1;1;1;1;1	lcl|TRINITY_DN12319_c0_g1::TRINITY_DN12319_c0_g1_i1::g.8141::m.8141;SRR3105558_c4063_g3912;SRR3105321_c10000_g6524;SRR6349992_c10461_g9188	10	4	4	4	4	0	4	0	4	0	9.2	9.2	9.2	57.685	532	532;530;530;285;59;121;134;247;536;536	3.6			2	3									0	25.461	9.2	0	138650000	138650000	0	6602400	6602400	0	11888000	0	5
	384	lcl|TRINITY_DN12326_c0_g1::TRINITY_DN12326_c0_g1_i1::g.8153::m.8153;SRR3105321_c3594_g2961;SRR6349992_c5072_g5209	lcl|TRINITY_DN12326_c0_g1::TRINITY_DN12326_c0_g1_i1::g.8153::m.8153	12;2;2	12;2;2	10;0;0	lcl|TRINITY_DN12326_c0_g1::TRINITY_DN12326_c0_g1_i1::g.8153::m.8153	3	12	12	10	12	1	12	1	10	1	30.7	30.7	25.1	40.928	358	358;358;359	3.48	5	4	10	5	1	5				1			0	110.48	30.7	2.8	1914600000	1898300000	16335000	100770000	99908000	859720	167510000	0	51
	385	lcl|TRINITY_DN12333_c0_g1::TRINITY_DN12333_c0_g1_i2::g.8183::m.8183;lcl|TRINITY_DN12333_c0_g1::TRINITY_DN12333_c0_g1_i1::g.8178::m.8178	lcl|TRINITY_DN12333_c0_g1::TRINITY_DN12333_c0_g1_i2::g.8183::m.8183;lcl|TRINITY_DN12333_c0_g1::TRINITY_DN12333_c0_g1_i1::g.8178::m.8178	1;1	1;1	1;1	lcl|TRINITY_DN12333_c0_g1::TRINITY_DN12333_c0_g1_i2::g.8183::m.8183;lcl|TRINITY_DN12333_c0_g1::TRINITY_DN12333_c0_g1_i1::g.8178::m.8178	2	1	1	1	1	0	1	0	1	0	3.3	3.3	3.3	60.957	574	574;576	3			1										0	7.7716	3.3	0	10053000	10053000	0	837790	837790	0	2218000	0	1
	386	SRR6349992_c3496_g3780;SRR3105558_c192_g250;SRR3105321_c1273_g1191;SRR2047107_c2248_g2870;lcl|TRINITY_DN12335_c1_g1::TRINITY_DN12335_c1_g1_i1::g.8214::m.8214;tr|A0A0L8HYT1_PD;SRR680047_c444_g295	SRR6349992_c3496_g3780;SRR3105558_c192_g250;SRR3105321_c1273_g1191;SRR2047107_c2248_g2870;lcl|TRINITY_DN12335_c1_g1::TRINITY_DN12335_c1_g1_i1::g.8214::m.8214;tr|A0A0L8HYT1_PD;SRR680047_c444_g295	2;2;2;2;2;2;1	2;2;2;2;2;2;1	2;2;2;2;2;2;1	SRR6349992_c3496_g3780;SRR3105558_c192_g250;SRR3105321_c1273_g1191;SRR2047107_c2248_g2870;lcl|TRINITY_DN12335_c1_g1::TRINITY_DN12335_c1_g1_i1::g.8214::m.8214;tr|A0A0L8HYT1_PD;SRR680047_c444_g295	7	2	2	2	2	0	2	0	2	0	7.8	7.8	7.8	29.585	258	258;339;339;339;339;507;133	3.5		2		1		1							0	11.697	7.8	0	307930000	307930000	0	21995000	21995000	0	13665000	0	5
	387	lcl|TRINITY_DN12338_c0_g2::TRINITY_DN12338_c0_g2_i1::g.8177::m.8177	lcl|TRINITY_DN12338_c0_g2::TRINITY_DN12338_c0_g2_i1::g.8177::m.8177	1	1	1	lcl|TRINITY_DN12338_c0_g2::TRINITY_DN12338_c0_g2_i1::g.8177::m.8177	1	1	1	1	1	0	1	0	1	0	3.6	3.6	3.6	41.203	365	365	2		1											0.0071507	6.1169	3.6	0	25223000	25223000	0	1261200	1261200	0	934320	0	1
	388	lcl|TRINITY_DN12339_c0_g1::TRINITY_DN12339_c0_g1_i3::g.8099::m.8099;lcl|TRINITY_DN12339_c0_g1::TRINITY_DN12339_c0_g1_i1::g.8097::m.8097;lcl|TRINITY_DN12339_c0_g1::TRINITY_DN12339_c0_g1_i4::g.8100::m.8100;lcl|TRINITY_DN12339_c0_g1::TRINITY_DN12339_c0_g1_i2::g.8098::m.8098	lcl|TRINITY_DN12339_c0_g1::TRINITY_DN12339_c0_g1_i3::g.8099::m.8099;lcl|TRINITY_DN12339_c0_g1::TRINITY_DN12339_c0_g1_i1::g.8097::m.8097;lcl|TRINITY_DN12339_c0_g1::TRINITY_DN12339_c0_g1_i4::g.8100::m.8100;lcl|TRINITY_DN12339_c0_g1::TRINITY_DN12339_c0_g1_i2::g.8098::m.8098	2;2;1;1	2;2;1;1	2;2;1;1	lcl|TRINITY_DN12339_c0_g1::TRINITY_DN12339_c0_g1_i3::g.8099::m.8099;lcl|TRINITY_DN12339_c0_g1::TRINITY_DN12339_c0_g1_i1::g.8097::m.8097;lcl|TRINITY_DN12339_c0_g1::TRINITY_DN12339_c0_g1_i4::g.8100::m.8100;lcl|TRINITY_DN12339_c0_g1::TRINITY_DN12339_c0_g1_i2:	4	2	2	2	2	0	2	0	2	0	7.5	7.5	7.5	46.833	424	424;443;402;421	3			2										0	13.64	7.5	0	16795000	16795000	0	671790	671790	0	3705300	0	2
	389	SRR3105321_c8921_g6000;SRR2047107_c5161_g5994;lcl|TRINITY_DN12344_c0_g1::TRINITY_DN12344_c0_g1_i3::g.8221::m.8221;lcl|TRINITY_DN12344_c0_g1::TRINITY_DN12344_c0_g1_i1::g.8217::m.8217;SRR6349992_c4412_g4636;lcl|TRINITY_DN12344_c0_g1::TRINITY_DN12344_c0_g1_i4::g.8223::m.8223;lcl|TRINITY_DN12344_c0_g1::TRINITY_DN12344_c0_g1_i2::g.8219::m.8219;SRR3105558_c4721_g4409	SRR3105321_c8921_g6000;SRR2047107_c5161_g5994;lcl|TRINITY_DN12344_c0_g1::TRINITY_DN12344_c0_g1_i3::g.8221::m.8221;lcl|TRINITY_DN12344_c0_g1::TRINITY_DN12344_c0_g1_i1::g.8217::m.8217;SRR6349992_c4412_g4636;lcl|TRINITY_DN12344_c0_g1::TRINITY_DN12344_c0_g1_i4::g.8223::m.8223;lcl|TRINITY_DN12344_c0_g1::TRINITY_DN12344_c0_g1_i2::g.8219::m.8219;SRR3105558_c4721_g4409	2;2;2;2;2;2;2;1	2;2;2;2;2;2;2;1	2;2;2;2;2;2;2;1	SRR3105321_c8921_g6000;SRR2047107_c5161_g5994;lcl|TRINITY_DN12344_c0_g1::TRINITY_DN12344_c0_g1_i3::g.8221::m.8221;lcl|TRINITY_DN12344_c0_g1::TRINITY_DN12344_c0_g1_i1::g.8217::m.8217;SRR6349992_c4412_g4636;lcl|TRINITY_DN12344_c0_g1::TRINITY_DN12344_c0_g1_i4	8	2	2	2	2	0	2	0	2	0	15.1	15.1	15.1	22.315	192	192;192;192;192;194;207;207;207	2.5		1	1										0	12.747	15.1	0	44052000	44052000	0	5506500	5506500	0	3083900	0	2
	390	lcl|TRINITY_DN12357_c0_g1::TRINITY_DN12357_c0_g1_i1::g.8215::m.8215	lcl|TRINITY_DN12357_c0_g1::TRINITY_DN12357_c0_g1_i1::g.8215::m.8215	3	3	3	lcl|TRINITY_DN12357_c0_g1::TRINITY_DN12357_c0_g1_i1::g.8215::m.8215	1	3	3	3	3	0	3	0	3	0	19.7	19.7	19.7	23.764	213	213	3.17		3	1	1		1							0	21.677	19.7	0	145340000	145340000	0	13213000	13213000	0	8648400	0	5
	391	SRR5204442_c887_g1143;SRR2047107_c1461_g1899;SRR5204441_c197_g268;lcl|TRINITY_DN12360_c0_g1::TRINITY_DN12360_c0_g1_i1::g.8231::m.8231;tr|A0A0L8I9S4_PD;SRR3105558_c5716_g5119;SRR6349992_c882_g1049;SRR3105321_c2035_g1826	SRR5204442_c887_g1143;SRR2047107_c1461_g1899;SRR5204441_c197_g268;lcl|TRINITY_DN12360_c0_g1::TRINITY_DN12360_c0_g1_i1::g.8231::m.8231;tr|A0A0L8I9S4_PD;SRR3105558_c5716_g5119;SRR6349992_c882_g1049;SRR3105321_c2035_g1826	1;1;1;1;1;1;1;1	1;1;1;1;1;1;1;1	1;1;1;1;1;1;1;1	SRR5204442_c887_g1143;SRR2047107_c1461_g1899;SRR5204441_c197_g268;lcl|TRINITY_DN12360_c0_g1::TRINITY_DN12360_c0_g1_i1::g.8231::m.8231;tr|A0A0L8I9S4_PD;SRR3105558_c5716_g5119;SRR6349992_c882_g1049;SRR3105321_c2035_g1826	8	1	1	1	1	0	1	0	1	0	6.5	6.5	6.5	33.226	292	292;310;311;328;330;330;331;332	4				1									0.00071225	7.4472	6.5	0	57771000	57771000	0	4126500	4126500	0	4191100	0	1
	392	lcl|TRINITY_DN12364_c0_g1::TRINITY_DN12364_c0_g1_i1::g.8239::m.8239;SRR3105558_c5307_g4838;SRR6349992_c1182_g1390;SRR3105321_c5364_g4089;SRR2047107_c5493_g6343;tr|U3KMU6_PD	lcl|TRINITY_DN12364_c0_g1::TRINITY_DN12364_c0_g1_i1::g.8239::m.8239;SRR3105558_c5307_g4838	3;2;1;1;1;1	3;2;1;1;1;1	3;2;1;1;1;1	lcl|TRINITY_DN12364_c0_g1::TRINITY_DN12364_c0_g1_i1::g.8239::m.8239;SRR3105558_c5307_g4838	6	3	3	3	3	0	3	0	3	0	12.7	12.7	12.7	32.75	299	299;293;269;269;298;388	4		2		2		2							0	18.841	12.7	0	275300000	275300000	0	17206000	17206000	0	14374000	0	6
	393	SRR3105558_c5449_g4922;SRR2047107_c2103_g2695;lcl|TRINITY_DN12367_c3_g1::TRINITY_DN12367_c3_g1_i1::g.8267::m.8267;SRR6349992_c11045_g9498;SRR3105321_c4952_g3847;tr|A0A0L8G5D3_PD;SRR5204441_c822_g1039;SRR5204442_c10403_g8854;lcl|SRR5204442_c15189_frame_2_orf_1;tr|A0A0L8IFI6_PD	SRR3105558_c5449_g4922;SRR2047107_c2103_g2695;lcl|TRINITY_DN12367_c3_g1::TRINITY_DN12367_c3_g1_i1::g.8267::m.8267;SRR6349992_c11045_g9498;SRR3105321_c4952_g3847;tr|A0A0L8G5D3_PD;SRR5204441_c822_g1039	9;9;9;8;8;6;6;4;2;2	9;9;9;8;8;6;6;4;2;2	5;5;5;4;4;3;2;1;1;1	SRR3105558_c5449_g4922;SRR2047107_c2103_g2695;lcl|TRINITY_DN12367_c3_g1::TRINITY_DN12367_c3_g1_i1::g.8267::m.8267;SRR6349992_c11045_g9498;SRR3105321_c4952_g3847;tr|A0A0L8G5D3_PD;SRR5204441_c822_g1039	10	9	9	5	9	0	9	0	5	0	22.2	22.2	12.8	74.021	694	694;694;694;694;694;339;695;435;95;288	3.33		4	2	5		1							0	76.777	22.2	0	683500000	683500000	0	26288000	26288000	0	43596000	0	13
	394	lcl|TRINITY_DN12382_c0_g1::TRINITY_DN12382_c0_g1_i1::g.8254::m.8254;SRR2047107_c3158_g3921;tr|A0A0L8H9V3_PD;SRR3105558_c736_g826;SRR5204442_c531_g716;SRR5204441_c2454_g2879;tr|A0A224YQN0_PD;tr|A0A182F4K3_PD;tr|A0A2Y9RX07_PD;tr|T1JIP1_PD;SRR3105558_c2242_g2341	lcl|TRINITY_DN12382_c0_g1::TRINITY_DN12382_c0_g1_i1::g.8254::m.8254;SRR2047107_c3158_g3921;tr|A0A0L8H9V3_PD;SRR3105558_c736_g826	35;23;21;19;8;8;4;4;2;2;1	35;23;21;19;8;8;4;4;2;2;1	15;5;4;4;0;0;0;0;0;0;0	lcl|TRINITY_DN12382_c0_g1::TRINITY_DN12382_c0_g1_i1::g.8254::m.8254;SRR2047107_c3158_g3921;tr|A0A0L8H9V3_PD;SRR3105558_c736_g826	11	35	35	15	34	5	34	5	14	3	48.8	48.8	21.4	97.094	850	850;848;832;847;845;845;849;1303;539;894;831	4.34	1	29	9	29	1	24	1			5	1	2	0	254.2	45.6	9.2	16305000000	16182000000	123090000	332760000	330250000	2512000	939230000	149030000	132
	395	lcl|TRINITY_DN12385_c0_g1::TRINITY_DN12385_c0_g1_i1::g.8247::m.8247;tr|A0A0L8G1Y0_PD;SRR2047107_c1472_g1917;SRR3105558_c1502_g1655;SRR6349992_c316_g402;SRR3105321_c460_g490;SRR725938_c288_g122;SRR5204442_c87_g108;SRR5204441_c3100_g3524;SRR3105321_c3483_g2884;tr|A0A369SL13_PD;tr|A0A0N5CV34_PD	lcl|TRINITY_DN12385_c0_g1::TRINITY_DN12385_c0_g1_i1::g.8247::m.8247;tr|A0A0L8G1Y0_PD;SRR2047107_c1472_g1917	12;8;8;5;5;4;3;3;3;3;2;2	12;8;8;5;5;4;3;3;3;3;2;2	12;8;8;5;5;4;3;3;3;3;2;2	lcl|TRINITY_DN12385_c0_g1::TRINITY_DN12385_c0_g1_i1::g.8247::m.8247;tr|A0A0L8G1Y0_PD;SRR2047107_c1472_g1917	12	12	12	12	12	2	12	2	12	2	41.3	41.3	41.3	38.519	351	351;351;351;351;351;366;121;350;350;351;354;752	4.1	2	12	2	10		10		1		2			0	80.456	41.3	7.4	10020000000	9978500000	41695000	501010000	498930000	2084800	441370000	83327000	48
	396	lcl|TRINITY_DN12388_c0_g1::TRINITY_DN12388_c0_g1_i2::g.8246::m.8246;lcl|TRINITY_DN12388_c0_g1::TRINITY_DN12388_c0_g1_i1::g.8245::m.8245	lcl|TRINITY_DN12388_c0_g1::TRINITY_DN12388_c0_g1_i2::g.8246::m.8246;lcl|TRINITY_DN12388_c0_g1::TRINITY_DN12388_c0_g1_i1::g.8245::m.8245	1;1	1;1	1;1	lcl|TRINITY_DN12388_c0_g1::TRINITY_DN12388_c0_g1_i2::g.8246::m.8246;lcl|TRINITY_DN12388_c0_g1::TRINITY_DN12388_c0_g1_i1::g.8245::m.8245	2	1	1	1	1	0	1	0	1	0	10.9	10.9	10.9	16.331	138	138;143	3			1										0	7.6248	10.9	0	9365900	9365900	0	1338000	1338000	0	2066300	0	1
	397	lcl|TRINITY_DN12392_c1_g2::TRINITY_DN12392_c1_g2_i1::g.8263::m.8263;tr|A0A0L8H635_PD;SRR3105558_c347_g420;lcl|TRINITY_DN12392_c1_g4::TRINITY_DN12392_c1_g4_i1::g.8264::m.8264;SRR6349992_c3262_g3576;SRR3105321_c779_g790;SRR2047107_c875_g1166;tr|A0A1D5RI38_PD;SRR5204442_c949_g1222;SRR5204441_c796_g1013;SRR3105321_c9866_g6456;tr|A0A0B1PS35_PD;lcl|SRR725780_c821_frame_3_orf_7;tr|V9KI56_PD;lcl|SRR63499…	lcl|TRINITY_DN12392_c1_g2::TRINITY_DN12392_c1_g2_i1::g.8263::m.8263;tr|A0A0L8H635_PD;SRR3105558_c347_g420;lcl|TRINITY_DN12392_c1_g4::TRINITY_DN12392_c1_g4_i1::g.8264::m.8264;SRR6349992_c3262_g3576;SRR3105321_c779_g790;SRR2047107_c875_g1166;tr|A0A1D5RI38_PD;SRR5204442_c949_g1222;SRR5204441_c796_g1013;SRR3105321_c9866_g6456;tr|A0A0B1PS35_PD	8;8;8;8;6;5;4;4;4;4;4;4;3;3;1;1;1	8;8;8;8;6;5;4;4;4;4;4;4;3;3;1;1;1	6;6;6;6;4;3;2;3;2;2;2;2;2;1;0;0;0	lcl|TRINITY_DN12392_c1_g2::TRINITY_DN12392_c1_g2_i1::g.8263::m.8263;tr|A0A0L8H635_PD;SRR3105558_c347_g420;lcl|TRINITY_DN12392_c1_g4::TRINITY_DN12392_c1_g4_i1::g.8264::m.8264;SRR6349992_c3262_g3576;SRR3105321_c779_g790;SRR2047107_c875_g1166;tr|A0A1D5RI38_PD	17	8	8	6	8	0	8	0	6	0	65.9	65.9	48.6	20.275	179	179;181;181;181;181;181;126;181;181;181;181;1368;78;181;74;181;181	3.55		8	2	8		4							0	65.767	65.9	0	4449500000	4449500000	0	404500000	404500000	0	327900000	0	29
	398	lcl|TRINITY_DN12401_c0_g1::TRINITY_DN12401_c0_g1_i1::g.8298::m.8298	lcl|TRINITY_DN12401_c0_g1::TRINITY_DN12401_c0_g1_i1::g.8298::m.8298	2	2	2	lcl|TRINITY_DN12401_c0_g1::TRINITY_DN12401_c0_g1_i1::g.8298::m.8298	1	2	2	2	2	0	2	0	2	0	14.2	14.2	14.2	19.855	176	176	4			2	1		1							0	13.607	14.2	0	154090000	154090000	0	15409000	15409000	0	13577000	0	3
	399	lcl|TRINITY_DN12454_c0_g2::TRINITY_DN12454_c0_g2_i1::g.8364::m.8364;SRR3105321_c6219_g4572;tr|A0A0L8HAC5_PD;SRR6349992_c883_g1050;SRR3105558_c390_g474;SRR2047107_c379_g538;SRR680047_c113_g95	lcl|TRINITY_DN12454_c0_g2::TRINITY_DN12454_c0_g2_i1::g.8364::m.8364;SRR3105321_c6219_g4572;tr|A0A0L8HAC5_PD;SRR6349992_c883_g1050;SRR3105558_c390_g474;SRR2047107_c379_g538	5;4;4;4;4;4;1	5;4;4;4;4;4;1	5;4;4;4;4;4;1	lcl|TRINITY_DN12454_c0_g2::TRINITY_DN12454_c0_g2_i1::g.8364::m.8364;SRR3105321_c6219_g4572;tr|A0A0L8HAC5_PD;SRR6349992_c883_g1050;SRR3105558_c390_g474;SRR2047107_c379_g538	7	5	5	5	5	0	5	0	5	0	7	7	7	115.42	1017	1017;938;1017;1017;1017;1017;145	4.29		3				4							0	30.843	7	0	180810000	180810000	0	4204800	4204800	0	7278200	0	5
	400	lcl|TRINITY_DN12455_c0_g1::TRINITY_DN12455_c0_g1_i1::g.8307::m.8307;tr|A0A0L8FZT7_PD;SRR2047107_c326_g466;SRR3105558_c491_g580;SRR6349992_c628_g757;SRR3105321_c301_g351;SRR5204441_c84_g117;SRR5204442_c182_g254;lcl|SRR680047_c75_frame_3_orf_1;lcl|SRR680047_c255_frame_5_orf_4;SRR684223_c268_g147;lcl|SRR680047_c74_frame_3_orf_1;SRR725597_c150_g107;tr|A0A2T7PXY4_PD;lcl|SRR3105321_c6269_frame_5_orf_1;…	lcl|TRINITY_DN12455_c0_g1::TRINITY_DN12455_c0_g1_i1::g.8307::m.8307;tr|A0A0L8FZT7_PD;SRR2047107_c326_g466;SRR3105558_c491_g580;SRR6349992_c628_g757;SRR3105321_c301_g351	33;26;26;24;19;18;8;8;6;6;6;5;4;4;3;3;2;1;1;1;1	33;26;26;24;19;18;8;8;6;6;6;5;4;4;3;3;2;1;1;1;1	33;26;26;24;19;18;8;8;6;6;6;5;4;4;3;3;2;1;1;1;1	lcl|TRINITY_DN12455_c0_g1::TRINITY_DN12455_c0_g1_i1::g.8307::m.8307;tr|A0A0L8FZT7_PD;SRR2047107_c326_g466;SRR3105558_c491_g580;SRR6349992_c628_g757;SRR3105321_c301_g351	21	33	33	33	31	11	31	11	31	11	63	63	63	58.949	521	521;521;521;496;496;489;501;540;95;108;163;88;113;504;78;119;41;59;65;93;106	4.84	5	23	16	32	3	25	2	1		10	5	3	0	323.31	59.3	25.1	40760000000	40232000000	528300000	1101600000	1087300000	14278000	2939200000	742410000	160
	401	SRR2047107_c1202_g1578;tr|A0A0L8FPS7_PD;SRR725937_c724_g366;SRR680047_c181_g137;SRR3105558_c130_g183;lcl|TRINITY_DN12462_c0_g1::TRINITY_DN12462_c0_g1_i2::g.8396::m.8396;lcl|TRINITY_DN12462_c0_g1::TRINITY_DN12462_c0_g1_i1::g.8393::m.8393;lcl|SRR3105321_c2803_frame_6_orf_1;lcl|SRR5204442_c2425_frame_1_orf_1;SRR3105321_c14199_g8379	SRR2047107_c1202_g1578;tr|A0A0L8FPS7_PD;SRR725937_c724_g366;SRR680047_c181_g137;SRR3105558_c130_g183;lcl|TRINITY_DN12462_c0_g1::TRINITY_DN12462_c0_g1_i2::g.8396::m.8396;lcl|TRINITY_DN12462_c0_g1::TRINITY_DN12462_c0_g1_i1::g.8393::m.8393;lcl|SRR3105321_c2803_frame_6_orf_1	3;3;3;3;3;3;3;2;1;1	3;3;3;3;3;3;3;2;1;1	3;3;3;3;3;3;3;2;1;1	SRR2047107_c1202_g1578;tr|A0A0L8FPS7_PD;SRR725937_c724_g366;SRR680047_c181_g137;SRR3105558_c130_g183;lcl|TRINITY_DN12462_c0_g1::TRINITY_DN12462_c0_g1_i2::g.8396::m.8396;lcl|TRINITY_DN12462_c0_g1::TRINITY_DN12462_c0_g1_i1::g.8393::m.8393;lcl|SRR3105321_c280	10	3	3	3	3	0	3	0	3	0	36.7	36.7	36.7	13.938	120	120;208;242;276;432;436;493;72;68;126	3		3		3									0	21.574	36.7	0	328440000	328440000	0	46920000	46920000	0	17517000	0	6
	402	tr|A0A0L8HR35_PD;lcl|TRINITY_DN12462_c0_g3::TRINITY_DN12462_c0_g3_i1::g.8398::m.8398;SRR3105321_c358_g400;lcl|SRR6349992_c7861_frame_6_orf_1;SRR2047107_c573_g786;SRR3105558_c844_g955;lcl|SRR725937_c786_frame_5_orf_1;lcl|SRR6349992_c11408_frame_6_orf_1	tr|A0A0L8HR35_PD;lcl|TRINITY_DN12462_c0_g3::TRINITY_DN12462_c0_g3_i1::g.8398::m.8398;SRR3105321_c358_g400	6;6;5;2;2;2;1;1	6;6;5;2;2;2;1;1	6;6;5;2;2;2;1;1	tr|A0A0L8HR35_PD;lcl|TRINITY_DN12462_c0_g3::TRINITY_DN12462_c0_g3_i1::g.8398::m.8398;SRR3105321_c358_g400	8	6	6	6	6	0	6	0	6	0	17.8	17.8	17.8	46.632	410	410;463;395;83;199;201;27;82	3.57			3	4									0	35.177	17.8	0	161630000	161630000	0	10102000	10102000	0	18291000	0	4
	403	lcl|TRINITY_DN12464_c0_g1::TRINITY_DN12464_c0_g1_i1::g.8371::m.8371;SRR2047107_c10737_g10621;SRR3105558_c1468_g1625;SRR3105321_c1815_g1643	lcl|TRINITY_DN12464_c0_g1::TRINITY_DN12464_c0_g1_i1::g.8371::m.8371	8;2;2;1	8;2;2;1	8;2;2;1	lcl|TRINITY_DN12464_c0_g1::TRINITY_DN12464_c0_g1_i1::g.8371::m.8371	4	8	8	8	7	2	7	2	7	2	23.9	23.9	23.9	47.158	398	398;397;438;397	4.5		3	2	6		1				1	1		0	58.341	23.9	7.3	757210000	738980000	18233000	32922000	32129000	792740	50655000	0	14
	404	lcl|TRINITY_DN12465_c0_g1::TRINITY_DN12465_c0_g1_i1::g.8374::m.8374;SRR2047107_c2919_g3659;tr|A0A0L8HN44_PD;tr|A0A0L8HFB2_PD;SRR6349992_c4851_g5031;SRR3105558_c316_g379	lcl|TRINITY_DN12465_c0_g1::TRINITY_DN12465_c0_g1_i1::g.8374::m.8374	19;4;3;1;1;1	19;4;3;1;1;1	19;4;3;1;1;1	lcl|TRINITY_DN12465_c0_g1::TRINITY_DN12465_c0_g1_i1::g.8374::m.8374	6	19	19	19	19	2	19	2	19	2	34.4	34.4	34.4	76.757	694	694;689;506;184;368;695	3.69	2	18	6	14		10				2			0	174.69	34.4	4	7865200000	7774400000	90781000	206980000	204590000	2389000	401790000	0	63
	405	lcl|TRINITY_DN12471_c0_g1::TRINITY_DN12471_c0_g1_i1::g.8381::m.8381;SRR2047107_c3118_g3876;tr|A0A0L8IGV0_PD;SRR3105321_c2407_g2097;SRR6349992_c4295_g4527;tr|A0A0L8HJH0_PD;tr|A0A0L8IGZ5_PD;SRR3105558_c18775_g12045	lcl|TRINITY_DN12471_c0_g1::TRINITY_DN12471_c0_g1_i1::g.8381::m.8381	18;8;5;3;3;1;1;1	18;8;5;3;3;1;1;1	18;8;5;3;3;1;1;1	lcl|TRINITY_DN12471_c0_g1::TRINITY_DN12471_c0_g1_i1::g.8381::m.8381	8	18	18	18	18	0	18	0	18	0	22.8	22.8	22.8	125.54	1095	1095;1124;332;1091;1099;146;398;573	2.4	4	21		2		3							0	144.35	22.8	0	2081100000	2081100000	0	40805000	40805000	0	96389000	0	38
	406	lcl|TRINITY_DN12473_c0_g1::TRINITY_DN12473_c0_g1_i1::g.8417::m.8417	lcl|TRINITY_DN12473_c0_g1::TRINITY_DN12473_c0_g1_i1::g.8417::m.8417	2	1	1	lcl|TRINITY_DN12473_c0_g1::TRINITY_DN12473_c0_g1_i1::g.8417::m.8417	1	2	1	1	2	0	1	0	1	0	11.1	6.7	6.7	28.546	253	253	3			1										0	7.8921	11.1	0	31408000	31408000	0	2243400	2243400	0	6929300	0	1
	407	lcl|TRINITY_DN12473_c1_g2::TRINITY_DN12473_c1_g2_i1::g.8418::m.8418;SRR3105558_c10743_g8229;lcl|TRINITY_DN12473_c1_g1_i1_frame_1_orf_1;SRR5204441_c14831_g11599;SRR5204442_c12284_g9906	lcl|TRINITY_DN12473_c1_g2::TRINITY_DN12473_c1_g2_i1::g.8418::m.8418	14;4;3;1;1	14;4;3;1;1	6;0;2;0;0	lcl|TRINITY_DN12473_c1_g2::TRINITY_DN12473_c1_g2_i1::g.8418::m.8418	5	14	14	6	14	0	14	0	6	0	19.6	19.6	8.4	108.84	985	985;1026;96;1002;1433	3.59	1	7	6	9	1	5							0	98.739	19.6	0	1315000000	1315000000	0	22673000	22673000	0	96294000	0	34
	408	lcl|TRINITY_DN12473_c2_g1::TRINITY_DN12473_c2_g1_i1::g.8422::m.8422	lcl|TRINITY_DN12473_c2_g1::TRINITY_DN12473_c2_g1_i1::g.8422::m.8422	2	1	1	lcl|TRINITY_DN12473_c2_g1::TRINITY_DN12473_c2_g1_i1::g.8422::m.8422	1	2	1	1	2	0	1	0	1	0	13.9	6	6	22.489	201	201	4		1		1		1							0.0026178	6.9631	13.9	0	401180000	401180000	0	40118000	40118000	0	18872000	0	3
	409	lcl|TRINITY_DN12484_c0_g1::TRINITY_DN12484_c0_g1_i2::g.8389::m.8389;lcl|TRINITY_DN12484_c0_g1::TRINITY_DN12484_c0_g1_i1::g.8388::m.8388;SRR3105558_c3125_g3139;SRR2047107_c4778_g5623	lcl|TRINITY_DN12484_c0_g1::TRINITY_DN12484_c0_g1_i2::g.8389::m.8389;lcl|TRINITY_DN12484_c0_g1::TRINITY_DN12484_c0_g1_i1::g.8388::m.8388;SRR3105558_c3125_g3139;SRR2047107_c4778_g5623	4;4;2;2	4;4;2;2	3;3;1;1	lcl|TRINITY_DN12484_c0_g1::TRINITY_DN12484_c0_g1_i2::g.8389::m.8389;lcl|TRINITY_DN12484_c0_g1::TRINITY_DN12484_c0_g1_i1::g.8388::m.8388;SRR3105558_c3125_g3139;SRR2047107_c4778_g5623	4	4	4	3	4	0	4	0	3	0	24.7	24.7	20.6	24.926	223	223;223;223;223	4.5		1	1	1		3							0	29.17	24.7	0	147430000	147430000	0	13403000	13403000	0	10892000	0	6
	410	lcl|TRINITY_DN12492_c0_g2::TRINITY_DN12492_c0_g2_i1::g.8428::m.8428;tr|A6YM28|A6YM28_OCTVU;tr|A6YM28_PD;tr|A0A0L8I343_PD;SRR2047107_c223_g321;SRR6349992_c1364_g1591;SRR3105321_c622_g637;lcl|TRINITY_DN12492_c0_g1::TRINITY_DN12492_c0_g1_i1::g.8426::m.8426;SRR680047_c56_g59;SRR5204442_c3145_g3541;SRR5204441_c11305_g9767;SRR3105321_c642_g658;tr|G9FPD2_PD;lcl|SRR6349992_c30300_frame_6_orf_1;tr|A6N8F0|…	lcl|TRINITY_DN12492_c0_g2::TRINITY_DN12492_c0_g2_i1::g.8428::m.8428;tr|A6YM28|A6YM28_OCTVU;tr|A6YM28_PD;tr|A0A0L8I343_PD;SRR2047107_c223_g321	21;13;13;13;13;9;7;5;4;4;4;4;3;2;2;2;1;1	21;13;13;13;13;9;7;5;4;4;4;4;3;2;2;2;1;1	10;5;5;4;4;3;3;4;1;1;1;1;0;0;0;0;1;0	lcl|TRINITY_DN12492_c0_g2::TRINITY_DN12492_c0_g2_i1::g.8428::m.8428;tr|A6YM28|A6YM28_OCTVU;tr|A6YM28_PD;tr|A0A0L8I343_PD;SRR2047107_c223_g321	18	21	21	10	18	9	18	9	9	4	59.9	59.9	35.7	42.129	389	389;161;161;391;391;389;389;110;224;389;389;390;238;94;154;178;42;162	4.61	7	37	11	23	1	21	6	6	1	8	3	3	0	323.31	57.8	29.8	74807000000	73575000000	1232200000	3400300000	3344300000	56007000	3933600000	2279900000	264
	411	lcl|TRINITY_DN12494_c0_g1::TRINITY_DN12494_c0_g1_i2::g.8431::m.8431;lcl|SRR3105321_c4_frame_4_orf_3;tr|A0A0L8HXV2_PD;SRR2047107_c103_g138;SRR3105558_c4435_g4202;lcl|TRINITY_DN10669_c0_g2::TRINITY_DN10669_c0_g2_i1::g.5535::m.5535;lcl|TRINITY_DN10669_c0_g1::TRINITY_DN10669_c0_g1_i1::g.5534::m.5534	lcl|TRINITY_DN12494_c0_g1::TRINITY_DN12494_c0_g1_i2::g.8431::m.8431	11;2;2;2;1;1;1	11;2;2;2;1;1;1	8;1;1;1;1;1;1	lcl|TRINITY_DN12494_c0_g1::TRINITY_DN12494_c0_g1_i2::g.8431::m.8431	7	11	11	8	11	6	11	6	8	5	47.3	47.3	34.1	27.929	264	264;187;254;265;104;274;274	6.24	3	3	13	15	3	15			1	8	8	7	0	153.47	47.3	30.7	46239000000	44766000000	1473100000	3853300000	3730500000	122760000	2731000000	2950600000	172
	412	lcl|TRINITY_DN12502_c0_g1::TRINITY_DN12502_c0_g1_i1::g.8535::m.8535;tr|A0A0L8GT57_PD;SRR2047107_c7212_g7946;SRR6349992_c4560_g4788;SRR3105558_c3765_g3683;SRR3105321_c8789_g5939;SRR3105321_c11099_g7054;SRR5204442_c1729_g2111;SRR5204441_c3031_g3455;lcl|SRR3105321_c24672_frame_6_orf_2;SRR3105321_c23018_g11394	lcl|TRINITY_DN12502_c0_g1::TRINITY_DN12502_c0_g1_i1::g.8535::m.8535;tr|A0A0L8GT57_PD;SRR2047107_c7212_g7946;SRR6349992_c4560_g4788;SRR3105558_c3765_g3683	8;6;6;6;6;2;2;2;2;1;1	8;6;6;6;6;2;2;2;2;1;1	8;6;6;6;6;2;2;2;2;1;1	lcl|TRINITY_DN12502_c0_g1::TRINITY_DN12502_c0_g1_i1::g.8535::m.8535;tr|A0A0L8GT57_PD;SRR2047107_c7212_g7946;SRR6349992_c4560_g4788;SRR3105558_c3765_g3683	11	8	8	8	8	0	8	0	8	0	12.2	12.2	12.2	114.89	1025	1025;996;998;999;999;260;431;1021;1021;106;154	3.09		5	2	3		1							0	53.827	12.2	0	663090000	663090000	0	12511000	12511000	0	40163000	0	11
	413	SRR3105321_c6729_g4847;tr|A0A0L8ID83_PD;lcl|TRINITY_DN12503_c0_g1::TRINITY_DN12503_c0_g1_i1::g.8511::m.8511;SRR6349992_c9093_g8281;SRR2047107_c5521_g6368	SRR3105321_c6729_g4847;tr|A0A0L8ID83_PD;lcl|TRINITY_DN12503_c0_g1::TRINITY_DN12503_c0_g1_i1::g.8511::m.8511;SRR6349992_c9093_g8281;SRR2047107_c5521_g6368	1;1;1;1;1	1;1;1;1;1	1;1;1;1;1	SRR3105321_c6729_g4847;tr|A0A0L8ID83_PD;lcl|TRINITY_DN12503_c0_g1::TRINITY_DN12503_c0_g1_i1::g.8511::m.8511;SRR6349992_c9093_g8281;SRR2047107_c5521_g6368	5	1	1	1	1	0	1	0	1	0	2.8	2.8	2.8	39.149	353	353;379;379;411;411	4		1				1							0.003075	6.7403	2.8	0	52117000	52117000	0	2743000	2743000	0	2053200	0	2
	414	lcl|TRINITY_DN12510_c0_g1::TRINITY_DN12510_c0_g1_i1::g.8544::m.8544;SRR2047107_c2840_g3562;tr|A0A0L8GL38_PD;SRR3105321_c1537_g1416;SRR6349992_c11607_g9839;tr|A0A0L8FN81_PD;SRR3105558_c15267_g10525;SRR3105558_c30877_g16409;SRR3105558_c22247_g13394	lcl|TRINITY_DN12510_c0_g1::TRINITY_DN12510_c0_g1_i1::g.8544::m.8544	30;11;11;7;5;4;2;1;1	30;11;11;7;5;4;2;1;1	8;0;0;0;0;0;0;0;0	lcl|TRINITY_DN12510_c0_g1::TRINITY_DN12510_c0_g1_i1::g.8544::m.8544	9	30	30	8	30	1	30	1	8	0	41.9	41.9	11.5	103.5	943	943;603;1563;600;600;451;178;171;221	3.22	9	17	24	12	2	9					1		0	255.42	41.9	2.2	4267500000	4251700000	15834000	82068000	81763000	304500	341190000	0	140
	415	lcl|TRINITY_DN12510_c0_g1::TRINITY_DN12510_c0_g1_i2::g.8548::m.8548	lcl|TRINITY_DN12510_c0_g1::TRINITY_DN12510_c0_g1_i2::g.8548::m.8548	19	1	1	lcl|TRINITY_DN12510_c0_g1::TRINITY_DN12510_c0_g1_i2::g.8548::m.8548	1	19	1	1	19	1	1	0	1	0	40.7	3	3	70.873	644	644	3			1										0.00069541	7.2358	40.7	3.3	6710600	6710600	0	172070	172070	0	1480500	0	1
	416	lcl|TRINITY_DN12516_c0_g1::TRINITY_DN12516_c0_g1_i1::g.8576::m.8576;lcl|TRINITY_DN12516_c0_g1::TRINITY_DN12516_c0_g1_i2::g.8577::m.8577;SRR3105321_c589_g603;SRR6349992_c4666_g4881;SRR3105558_c1408_g1560;SRR2047107_c1158_g1526;tr|A0A0L8H6V7_PD	lcl|TRINITY_DN12516_c0_g1::TRINITY_DN12516_c0_g1_i1::g.8576::m.8576;lcl|TRINITY_DN12516_c0_g1::TRINITY_DN12516_c0_g1_i2::g.8577::m.8577	5;5;2;2;1;1;1	5;5;2;2;1;1;1	5;5;2;2;1;1;1	lcl|TRINITY_DN12516_c0_g1::TRINITY_DN12516_c0_g1_i1::g.8576::m.8576;lcl|TRINITY_DN12516_c0_g1::TRINITY_DN12516_c0_g1_i2::g.8577::m.8577	7	5	5	5	5	0	5	0	5	0	23.1	23.1	23.1	35.059	307	307;333;278;287;277;277;356	3.67		5		4		3							0	32.343	23.1	0	689920000	689920000	0	40584000	40584000	0	37896000	0	10
	417	SRR5204442_c6120_g6016;SRR3105558_c3447_g3400;SRR5204441_c4327_g4742;lcl|TRINITY_DN12517_c1_g1::TRINITY_DN12517_c1_g1_i1::g.8588::m.8588;SRR3105321_c1024_g995;SRR6349992_c1277_g1493;SRR2047107_c8699_g9118;sp|P31319_PD;tr|K1RXA0_PD;tr|A0A0L8GWS5_PD	SRR5204442_c6120_g6016;SRR3105558_c3447_g3400;SRR5204441_c4327_g4742;lcl|TRINITY_DN12517_c1_g1::TRINITY_DN12517_c1_g1_i1::g.8588::m.8588;SRR3105321_c1024_g995;SRR6349992_c1277_g1493;SRR2047107_c8699_g9118;sp|P31319_PD;tr|K1RXA0_PD	7;7;7;7;6;6;6;4;4;1	7;7;7;7;6;6;6;4;4;1	7;7;7;7;6;6;6;4;4;1	SRR5204442_c6120_g6016;SRR3105558_c3447_g3400;SRR5204441_c4327_g4742;lcl|TRINITY_DN12517_c1_g1::TRINITY_DN12517_c1_g1_i1::g.8588::m.8588;SRR3105321_c1024_g995;SRR6349992_c1277_g1493;SRR2047107_c8699_g9118;sp|P31319_PD;tr|K1RXA0_PD	10	7	7	7	7	0	7	0	7	0	22.7	22.7	22.7	42.31	375	375;375;377;382;320;405;405;378;407;55	2.78		5	1	3									0	48.959	22.7	0	374040000	374040000	0	17811000	17811000	0	18622000	0	9
	418	lcl|TRINITY_DN12518_c0_g1::TRINITY_DN12518_c0_g1_i1::g.8574::m.8574;SRR5204442_c2884_g3289;SRR5204441_c8066_g7708;SRR6349992_c3703_g3990;SRR2047107_c3076_g3825;tr|A0A210QPL9_PD;SRR3105321_c10373_g6719;tr|A0A1A6GZ74_PD;SRR3105558_c20295_g12661;SRR3105558_c14042_g10001;SRR3105321_c10372_g6718;SRR3105558_c19925_g12530	lcl|TRINITY_DN12518_c0_g1::TRINITY_DN12518_c0_g1_i1::g.8574::m.8574;SRR5204442_c2884_g3289;SRR5204441_c8066_g7708;SRR6349992_c3703_g3990;SRR2047107_c3076_g3825;tr|A0A210QPL9_PD;SRR3105321_c10373_g6719;tr|A0A1A6GZ74_PD	7;6;6;6;6;5;4;4;2;1;1;1	7;6;6;6;6;5;4;4;2;1;1;1	7;6;6;6;6;5;4;4;2;1;1;1	lcl|TRINITY_DN12518_c0_g1::TRINITY_DN12518_c0_g1_i1::g.8574::m.8574;SRR5204442_c2884_g3289;SRR5204441_c8066_g7708;SRR6349992_c3703_g3990;SRR2047107_c3076_g3825;tr|A0A210QPL9_PD;SRR3105321_c10373_g6719;tr|A0A1A6GZ74_PD	12	7	7	7	7	0	7	0	7	0	9.4	9.4	9.4	105.83	949	949;938;947;949;957;953;275;1093;157;103;234;349	2.14		6	1										0	42.227	9.4	0	161660000	161660000	0	3108900	3108900	0	8775400	0	7
	419	lcl|TRINITY_DN12523_c0_g1::TRINITY_DN12523_c0_g1_i1::g.8566::m.8566;SRR2047107_c12101_g11541;SRR3105321_c7605_g5329;tr|A0A0L8HMI3_PD;SRR3105558_c175_g236	lcl|TRINITY_DN12523_c0_g1::TRINITY_DN12523_c0_g1_i1::g.8566::m.8566	3;1;1;1;1	3;1;1;1;1	3;1;1;1;1	lcl|TRINITY_DN12523_c0_g1::TRINITY_DN12523_c0_g1_i1::g.8566::m.8566	5	3	3	3	3	0	3	0	3	0	6.9	6.9	6.9	75.036	648	648;246;459;647;649	3.6		2		2		1							0	17.702	6.9	0	150750000	150750000	0	6554400	6554400	0	8678200	0	5
	420	lcl|TRINITY_DN12528_c2_g1::TRINITY_DN12528_c2_g1_i1::g.8629::m.8629	lcl|TRINITY_DN12528_c2_g1::TRINITY_DN12528_c2_g1_i1::g.8629::m.8629	2	1	1	lcl|TRINITY_DN12528_c2_g1::TRINITY_DN12528_c2_g1_i1::g.8629::m.8629	1	2	1	1	1	1	0	1	0	1	33.5	21.9	21.9	15.836	155	155	11											1		0	12.388	11.6	21.9	75542000	0	75542000	18885000	0	18885000	0	118120000	0
	421	SRR3105558_c2633_g2696;SRR2047107_c4160_g4989;lcl|TRINITY_DN12529_c0_g1::TRINITY_DN12529_c0_g1_i1::g.8617::m.8617;tr|A0A0J7L0C5_PD	SRR3105558_c2633_g2696;SRR2047107_c4160_g4989;lcl|TRINITY_DN12529_c0_g1::TRINITY_DN12529_c0_g1_i1::g.8617::m.8617;tr|A0A0J7L0C5_PD	1;1;1;1	1;1;1;1	1;1;1;1	SRR3105558_c2633_g2696;SRR2047107_c4160_g4989;lcl|TRINITY_DN12529_c0_g1::TRINITY_DN12529_c0_g1_i1::g.8617::m.8617;tr|A0A0J7L0C5_PD	4	1	1	1	1	0	1	0	1	0	5.6	5.6	5.6	35.602	338	338;393;425;693	3			1										0.0035566	6.5009	5.6	0	6505000	6505000	0	325250	325250	0	1435100	0	1
	422	lcl|TRINITY_DN12536_c0_g1::TRINITY_DN12536_c0_g1_i1::g.8471::m.8471	lcl|TRINITY_DN12536_c0_g1::TRINITY_DN12536_c0_g1_i1::g.8471::m.8471	2	2	2	lcl|TRINITY_DN12536_c0_g1::TRINITY_DN12536_c0_g1_i1::g.8471::m.8471	1	2	2	2	1	1	1	1	1	1	9.4	9.4	9.4	28.546	267	267	5		1	1	1							1		0	12.777	4.5	4.9	425890000	424330000	1559700	38717000	38575000	141790	37082000	0	3
	423	lcl|TRINITY_DN12544_c0_g1::TRINITY_DN12544_c0_g1_i1::g.8583::m.8583;SRR3105558_c113_g158;tr|A0A0L8GAU6_PD;SRR2047107_c121_g160;SRR725937_c110_g83;SRR680047_c110_g91;tr|G1CW43_PD;SRR3105321_c420_g450;SRR6349992_c43_g60;tr|G3UAF9_PD;tr|A0A0V1BIW5_PD;tr|A6XIM9_PD;tr|W5NY84_PD;tr|A0A2H4N0Q7_PD;tr|A0A0P5ECF5_PD;tr|B5RHZ8_PD;tr|A0A2K6JTF2_PD;tr|Q3L636|Q3L636_OCTVU;tr|Q3L636_PD;SRR725780_c145_g107;SRR52…	lcl|TRINITY_DN12544_c0_g1::TRINITY_DN12544_c0_g1_i1::g.8583::m.8583;SRR3105558_c113_g158;tr|A0A0L8GAU6_PD;SRR2047107_c121_g160;SRR725937_c110_g83;SRR680047_c110_g91;tr|G1CW43_PD;SRR3105321_c420_g450;SRR6349992_c43_g60	21;13;13;13;13;12;11;11;11;8;8;7;7;7;7;7;7;6;6;6;6;6;5;4;4;4;4;4;4;3;3;3;2;2;2;1;1;1;1;1;1;1	21;13;13;13;13;12;11;11;11;8;8;7;7;7;7;7;7;6;6;6;6;6;5;4;4;4;4;4;4;3;3;3;2;2;2;1;1;1;1;1;1;1	15;7;7;7;7;6;5;5;5;3;4;1;3;4;4;4;3;3;3;3;3;2;2;1;1;0;1;1;2;0;0;1;2;0;2;1;1;1;1;1;0;1	lcl|TRINITY_DN12544_c0_g1::TRINITY_DN12544_c0_g1_i1::g.8583::m.8583;SRR3105558_c113_g158;tr|A0A0L8GAU6_PD;SRR2047107_c121_g160;SRR725937_c110_g83;SRR680047_c110_g91;tr|G1CW43_PD;SRR3105321_c420_g450;SRR6349992_c43_g60	42	21	21	15	20	6	20	6	15	3	61.6	61.6	52.5	51.11	463	463;462;463;463;474;462;409;463;464;461;516;363;459;462;463;465;604;142;142;462;463;1125;415;267;270;307;381;416;461;153;172;315;73;214;462;41;47;61;64;75;131;2740	6.48	2	11	6	21	2	10	5			6	26		0	228.43	61.6	15.1	16617000000	16334000000	282870000	664680000	653370000	11315000	1029500000	298810000	76
	424	lcl|TRINITY_DN12545_c0_g1::TRINITY_DN12545_c0_g1_i1::g.8522::m.8522;tr|A0A0L8H8T4_PD;SRR3105558_c10115_g7866;lcl|TRINITY_DN12545_c0_g2::TRINITY_DN12545_c0_g2_i1::g.8523::m.8523;SRR6349992_c2236_g2510;SRR3105321_c4647_g3650	lcl|TRINITY_DN12545_c0_g1::TRINITY_DN12545_c0_g1_i1::g.8522::m.8522;tr|A0A0L8H8T4_PD;SRR3105558_c10115_g7866;lcl|TRINITY_DN12545_c0_g2::TRINITY_DN12545_c0_g2_i1::g.8523::m.8523;SRR6349992_c2236_g2510;SRR3105321_c4647_g3650	5;5;5;5;3;3	5;5;5;5;3;3	5;5;5;5;3;3	lcl|TRINITY_DN12545_c0_g1::TRINITY_DN12545_c0_g1_i1::g.8522::m.8522;tr|A0A0L8H8T4_PD;SRR3105558_c10115_g7866;lcl|TRINITY_DN12545_c0_g2::TRINITY_DN12545_c0_g2_i1::g.8523::m.8523;SRR6349992_c2236_g2510;SRR3105321_c4647_g3650	6	5	5	5	5	0	5	0	5	0	42.9	42.9	42.9	19.15	177	177;189;189;189;189;189	3.78		1	2	5		1							0	36.163	42.9	0	562530000	562530000	0	51139000	51139000	0	40638000	0	9
	425	lcl|TRINITY_DN12547_c0_g1::TRINITY_DN12547_c0_g1_i1::g.8604::m.8604;lcl|TRINITY_DN12547_c0_g1::TRINITY_DN12547_c0_g1_i2::g.8607::m.8607;SRR3105558_c5758_g5146;SRR3105321_c427_g457;SRR6349992_c3695_g3980;SRR2047107_c7522_g8193;tr|A0A0L8FM84_PD	lcl|TRINITY_DN12547_c0_g1::TRINITY_DN12547_c0_g1_i1::g.8604::m.8604;lcl|TRINITY_DN12547_c0_g1::TRINITY_DN12547_c0_g1_i2::g.8607::m.8607;SRR3105558_c5758_g5146;SRR3105321_c427_g457;SRR6349992_c3695_g3980	19;19;15;11;10;8;8	19;19;15;11;10;8;8	19;19;15;11;10;8;8	lcl|TRINITY_DN12547_c0_g1::TRINITY_DN12547_c0_g1_i1::g.8604::m.8604;lcl|TRINITY_DN12547_c0_g1::TRINITY_DN12547_c0_g1_i2::g.8607::m.8607;SRR3105558_c5758_g5146;SRR3105321_c427_g457;SRR6349992_c3695_g3980	7	19	19	19	19	3	19	3	19	3	35.1	35.1	35.1	89.296	826	826;830;712;830;829;830;1044	4.26	1	6	11	14	2	4				1	3		0	135.99	35.1	5.4	2330400000	2312900000	17493000	55486000	55070000	416510	173300000	33321000	46
	426	tr|A0A0L8FPS4_PD;SRR5204442_c2298_g2672;lcl|TRINITY_DN12548_c0_g1::TRINITY_DN12548_c0_g1_i1::g.8584::m.8584;lcl|TRINITY_DN12548_c0_g1::TRINITY_DN12548_c0_g1_i4::g.8587::m.8587;SRR5204441_c1136_g1438;SRR3105321_c1531_g1413;SRR3105558_c2231_g2324;SRR2047107_c3447_g4230;SRR6349992_c2952_g3260;lcl|SRR725935_c262_frame_5_orf_3	tr|A0A0L8FPS4_PD;SRR5204442_c2298_g2672;lcl|TRINITY_DN12548_c0_g1::TRINITY_DN12548_c0_g1_i1::g.8584::m.8584;lcl|TRINITY_DN12548_c0_g1::TRINITY_DN12548_c0_g1_i4::g.8587::m.8587;SRR5204441_c1136_g1438;SRR3105321_c1531_g1413;SRR3105558_c2231_g2324;SRR2047107_c3447_g4230;SRR6349992_c2952_g3260	3;3;3;3;3;3;3;3;2;1	3;3;3;3;3;3;3;3;2;1	3;3;3;3;3;3;3;3;2;1	tr|A0A0L8FPS4_PD;SRR5204442_c2298_g2672;lcl|TRINITY_DN12548_c0_g1::TRINITY_DN12548_c0_g1_i1::g.8584::m.8584;lcl|TRINITY_DN12548_c0_g1::TRINITY_DN12548_c0_g1_i4::g.8587::m.8587;SRR5204441_c1136_g1438;SRR3105321_c1531_g1413;SRR3105558_c2231_g2324;SRR2047107_	10	3	3	3	3	0	3	0	3	0	7.4	7.4	7.4	52.365	484	484;526;543;612;640;656;658;665;666;155	3		2		2									0	19.274	7.4	0	223550000	223550000	0	13150000	13150000	0	12713000	0	4
	427	lcl|TRINITY_DN12549_c0_g2::TRINITY_DN12549_c0_g2_i2::g.8595::m.8595;lcl|TRINITY_DN12549_c0_g2::TRINITY_DN12549_c0_g2_i1::g.8592::m.8592;SRR3105558_c1088_g1209;SRR5204441_c650_g836;SRR5204442_c30_g40;SRR2047107_c713_g971;SRR6349992_c2918_g3234;SRR3105321_c996_g967;tr|A0A0P0BZX3_PD	lcl|TRINITY_DN12549_c0_g2::TRINITY_DN12549_c0_g2_i2::g.8595::m.8595;lcl|TRINITY_DN12549_c0_g2::TRINITY_DN12549_c0_g2_i1::g.8592::m.8592;SRR3105558_c1088_g1209;SRR5204441_c650_g836;SRR5204442_c30_g40;SRR2047107_c713_g971;SRR6349992_c2918_g3234;SRR3105321_c996_g967;tr|A0A0P0BZX3_PD	3;3;3;2;2;2;2;2;2	2;2;2;1;1;1;1;1;1	2;2;2;1;1;1;1;1;1	lcl|TRINITY_DN12549_c0_g2::TRINITY_DN12549_c0_g2_i2::g.8595::m.8595;lcl|TRINITY_DN12549_c0_g2::TRINITY_DN12549_c0_g2_i1::g.8592::m.8592;SRR3105558_c1088_g1209;SRR5204441_c650_g836;SRR5204442_c30_g40;SRR2047107_c713_g971;SRR6349992_c2918_g3234;SRR3105321_c9	9	3	2	2	3	0	2	0	2	0	11.9	9.6	9.6	35.766	335	335;335;339;280;330;336;343;344;349	3		1		1									0	13.551	11.9	0	77372000	77372000	0	5158100	5158100	0	3652600	0	2
	428	lcl|TRINITY_DN1255_c0_g1_i1_frame_6_orf_45	lcl|TRINITY_DN1255_c0_g1_i1_frame_6_orf_45	1	1	1	lcl|TRINITY_DN1255_c0_g1_i1_frame_6_orf_45	1	1	1	1	0	1	0	1	0	1	27.3	27.3	27.3	3.8585	33	33	10										1			0.0046323	6.4016	0	27.3	66489000	0	66489000	33244000	0	33244000	0	57515000	0
	429	lcl|TRINITY_DN12555_c0_g1::TRINITY_DN12555_c0_g1_i1::g.8598::m.8598;SRR680047_c229_g163;SRR2047107_c749_g1013;tr|A0A0L8I1Q2_PD;SRR725937_c376_g220;SRR3105558_c846_g959;tr|A0A2G8JIW0_PD;SRR5204442_c284_g423;SRR5204441_c23_g44;tr|A0A1S3ELV3_PD;SRR725937_c209_g133;SRR725935_c426_g190;SRR725780_c183_g127;SRR3105321_c9297_g6194;tr|A0A195BMX0_PD	lcl|TRINITY_DN12555_c0_g1::TRINITY_DN12555_c0_g1_i1::g.8598::m.8598;SRR680047_c229_g163;SRR2047107_c749_g1013;tr|A0A0L8I1Q2_PD;SRR725937_c376_g220;SRR3105558_c846_g959	15;14;13;13;11;11;3;2;2;2;1;1;1;1;1	15;14;13;13;11;11;3;2;2;2;1;1;1;1;1	3;2;1;1;1;2;0;0;0;0;0;0;0;0;0	lcl|TRINITY_DN12555_c0_g1::TRINITY_DN12555_c0_g1_i1::g.8598::m.8598;SRR680047_c229_g163;SRR2047107_c749_g1013;tr|A0A0L8I1Q2_PD;SRR725937_c376_g220;SRR3105558_c846_g959	15	15	15	3	15	2	15	2	3	1	39.1	39.1	12.3	49.761	440	440;415;421;488;263;421;399;446;449;510;154;201;295;357;540	4.2	6	12	7	12	1	8	1	1		6			0	123.81	39.1	4.1	7941300000	7815900000	125460000	345270000	339820000	5454900	530750000	100410000	74
	430	lcl|TRINITY_DN12556_c3_g1::TRINITY_DN12556_c3_g1_i1::g.8685::m.8685;tr|A0A0L8ICD4_PD;SRR2047107_c4073_g4885;SRR6349992_c602_g727;SRR3105558_c3308_g3299;SRR3105321_c1257_g1176;SRR680047_c612_g370	lcl|TRINITY_DN12556_c3_g1::TRINITY_DN12556_c3_g1_i1::g.8685::m.8685	21;8;8;6;4;4;1	21;8;8;6;4;4;1	21;8;8;6;4;4;1	lcl|TRINITY_DN12556_c3_g1::TRINITY_DN12556_c3_g1_i1::g.8685::m.8685	7	21	21	21	20	2	20	2	20	2	43.8	43.8	43.8	72.54	635	635;636;636;636;633;636;114	3.82	2	20	7	15		15				2			0	190.93	41.4	4.6	11529000000	11512000000	16638000	303390000	302950000	437840	582460000	0	67
	431	lcl|TRINITY_DN12558_c2_g1::TRINITY_DN12558_c2_g1_i1::g.8648::m.8648;SRR3105558_c8377_g6836;SRR6349992_c1120_g1304;SRR3105321_c1767_g1597;tr|T1JHS4_PD;tr|A0A182L788_PD	lcl|TRINITY_DN12558_c2_g1::TRINITY_DN12558_c2_g1_i1::g.8648::m.8648;SRR3105558_c8377_g6836;SRR6349992_c1120_g1304;SRR3105321_c1767_g1597	6;4;3;3;1;1	6;4;3;3;1;1	4;2;2;2;1;1	lcl|TRINITY_DN12558_c2_g1::TRINITY_DN12558_c2_g1_i1::g.8648::m.8648;SRR3105558_c8377_g6836;SRR6349992_c1120_g1304;SRR3105321_c1767_g1597	6	6	6	4	6	0	6	0	4	0	16.4	16.4	12.3	54.186	495	495;483;483;483;493;858	3.78		3		4		2							0	36.119	16.4	0	288750000	288750000	0	11550000	11550000	0	15186000	0	9
	432	lcl|TRINITY_DN12559_c0_g1::TRINITY_DN12559_c0_g1_i1::g.8514::m.8514;tr|A0A0L8HRY8_PD;SRR3105558_c179_g240;SRR3105321_c10412_g6731;SRR5204442_c13014_g10310;SRR5204441_c13638_g11026	lcl|TRINITY_DN12559_c0_g1::TRINITY_DN12559_c0_g1_i1::g.8514::m.8514;tr|A0A0L8HRY8_PD	13;7;4;2;1;1	13;7;4;2;1;1	0;0;0;0;0;0	lcl|TRINITY_DN12559_c0_g1::TRINITY_DN12559_c0_g1_i1::g.8514::m.8514;tr|A0A0L8HRY8_PD	6	13	13	0	13	3	13	3	0	0	47.6	47.6	0	36.373	332	332;332;332;229;274;334	4.31	1	18	4	16	1	14				3	2		0	128.8	47.6	12	12462000000	12361000000	100460000	733050000	727140000	5909600	628010000	112440000	77
	433	lcl|TRINITY_DN12559_c0_g2::TRINITY_DN12559_c0_g2_i1::g.8517::m.8517;SRR2047107_c698_g953;tr|A0A0L8HTA6_PD	lcl|TRINITY_DN12559_c0_g2::TRINITY_DN12559_c0_g2_i1::g.8517::m.8517;SRR2047107_c698_g953;tr|A0A0L8HTA6_PD	12;6;6	1;1;1	1;1;1	lcl|TRINITY_DN12559_c0_g2::TRINITY_DN12559_c0_g2_i1::g.8517::m.8517;SRR2047107_c698_g953;tr|A0A0L8HTA6_PD	3	12	1	1	12	2	1	0	1	0	44.3	4.8	4.8	36.205	332	332;281;334	5				1		1							0.0006854	7.1701	44.3	9	419040000	419040000	0	24650000	24650000	0	24782000	0	2
	434	lcl|TRINITY_DN1257_c0_g1::TRINITY_DN1257_c0_g1_i2::g.521::m.521	lcl|TRINITY_DN1257_c0_g1::TRINITY_DN1257_c0_g1_i2::g.521::m.521	4	4	4	lcl|TRINITY_DN1257_c0_g1::TRINITY_DN1257_c0_g1_i2::g.521::m.521	1	4	4	4	4	0	4	0	4	0	31.8	31.8	31.8	17.725	154	154	4.75		2		1		5							0	27.158	31.8	0	855730000	855730000	0	95081000	95081000	0	39974000	0	9
	435	SRR3105558_c4772_g4449;lcl|TRINITY_DN12571_c0_g1::TRINITY_DN12571_c0_g1_i1::g.8508::m.8508;SRR5204442_c4475_g4712;SRR5204441_c5471_g5727;SRR2047107_c1481_g1926;SRR3105321_c4869_g3805;SRR6349992_c9787_g8749;tr|A0A310SEM6_PD	SRR3105558_c4772_g4449;lcl|TRINITY_DN12571_c0_g1::TRINITY_DN12571_c0_g1_i1::g.8508::m.8508;SRR5204442_c4475_g4712;SRR5204441_c5471_g5727;SRR2047107_c1481_g1926;SRR3105321_c4869_g3805;SRR6349992_c9787_g8749;tr|A0A310SEM6_PD	1;1;1;1;1;1;1;1	1;1;1;1;1;1;1;1	1;1;1;1;1;1;1;1	SRR3105558_c4772_g4449;lcl|TRINITY_DN12571_c0_g1::TRINITY_DN12571_c0_g1_i1::g.8508::m.8508;SRR5204442_c4475_g4712;SRR5204441_c5471_g5727;SRR2047107_c1481_g1926;SRR3105321_c4869_g3805;SRR6349992_c9787_g8749;tr|A0A310SEM6_PD	8	1	1	1	1	0	1	0	1	0	3.1	3.1	3.1	45.113	415	415;415;416;416;416;418;419;592	3		1		1									0.00070822	7.4025	3.1	0	80689000	80689000	0	3508200	3508200	0	4204900	0	2
	436	lcl|TRINITY_DN12572_c1_g1::TRINITY_DN12572_c1_g1_i1::g.8480::m.8480;SRR3105558_c2001_g2127;SRR6349992_c11738_g9916;SRR3105321_c653_g673	lcl|TRINITY_DN12572_c1_g1::TRINITY_DN12572_c1_g1_i1::g.8480::m.8480	5;1;1;1	5;1;1;1	5;1;1;1	lcl|TRINITY_DN12572_c1_g1::TRINITY_DN12572_c1_g1_i1::g.8480::m.8480	4	5	5	5	4	1	4	1	4	1	37.1	37.1	37.1	14.814	132	132;132;132;132	3.2	2	2	4	1						1			0	42.35	30.3	6.8	878840000	867810000	11033000	87884000	86781000	1103300	96201000	0	21
	437	lcl|TRINITY_DN12572_c2_g1::TRINITY_DN12572_c2_g1_i1::g.8481::m.8481;tr|A0A0L8HR36_PD;SRR3105321_c17359_g9557;SRR3105558_c2588_g2650;SRR2047107_c3058_g3804	lcl|TRINITY_DN12572_c2_g1::TRINITY_DN12572_c2_g1_i1::g.8481::m.8481	3;1;1;1;1	3;1;1;1;1	3;1;1;1;1	lcl|TRINITY_DN12572_c2_g1::TRINITY_DN12572_c2_g1_i1::g.8481::m.8481	5	3	3	3	3	0	3	0	3	0	4.1	4.1	4.1	112.32	976	976;176;383;900;976	3.67		3		1		2							0	18.725	4.1	0	202140000	202140000	0	3675300	3675300	0	8692100	0	6
	438	lcl|TRINITY_DN12575_c0_g1::TRINITY_DN12575_c0_g1_i1::g.8675::m.8675;SRR3105321_c1796_g1626;SRR6349992_c2175_g2439;tr|A0A0L8G7Q5_PD	lcl|TRINITY_DN12575_c0_g1::TRINITY_DN12575_c0_g1_i1::g.8675::m.8675	17;6;5;1	17;6;5;1	3;0;0;0	lcl|TRINITY_DN12575_c0_g1::TRINITY_DN12575_c0_g1_i1::g.8675::m.8675	4	17	17	3	17	1	17	1	3	0	21.7	21.7	4.2	117.89	1060	1060;1076;1038;272	4.03	3	4	8	13	1	5					1	1	0	114.13	21.7	1.2	2149100000	2137500000	11549000	37703000	37500000	202620	180490000	0	54
	439	lcl|TRINITY_DN12575_c1_g1::TRINITY_DN12575_c1_g1_i1::g.8676::m.8676	lcl|TRINITY_DN12575_c1_g1::TRINITY_DN12575_c1_g1_i1::g.8676::m.8676	2	2	2	lcl|TRINITY_DN12575_c1_g1::TRINITY_DN12575_c1_g1_i1::g.8676::m.8676	1	2	2	2	2	0	2	0	2	0	8.2	8.2	8.2	23.661	208	208	3.2		3		1		1							0	15.026	8.2	0	175720000	175720000	0	29286000	29286000	0	9101700	0	5
	440	lcl|TRINITY_DN12576_c0_g1::TRINITY_DN12576_c0_g1_i1::g.8661::m.8661;SRR725937_c740_g372;SRR3105558_c1842_g1973;SRR6349992_c1259_g1469;SRR3105321_c1929_g1746;tr|A0A0L8HQS8_PD;SRR2047107_c1639_g2131	lcl|TRINITY_DN12576_c0_g1::TRINITY_DN12576_c0_g1_i1::g.8661::m.8661;SRR725937_c740_g372;SRR3105558_c1842_g1973;SRR6349992_c1259_g1469;SRR3105321_c1929_g1746;tr|A0A0L8HQS8_PD;SRR2047107_c1639_g2131	2;1;1;1;1;1;1	2;1;1;1;1;1;1	2;1;1;1;1;1;1	lcl|TRINITY_DN12576_c0_g1::TRINITY_DN12576_c0_g1_i1::g.8661::m.8661;SRR725937_c740_g372;SRR3105558_c1842_g1973;SRR6349992_c1259_g1469;SRR3105321_c1929_g1746;tr|A0A0L8HQS8_PD;SRR2047107_c1639_g2131	7	2	2	2	2	0	2	0	2	0	5.1	5.1	5.1	57.746	489	489;124;391;451;481;498;498	3		1	1	1									0	13.37	5.1	0	73466000	73466000	0	4321500	4321500	0	5183900	0	3
	441	lcl|TRINITY_DN12581_c0_g1::TRINITY_DN12581_c0_g1_i1::g.8649::m.8649;SRR2047107_c7411_g8103;tr|A0A0L8H8Y8_PD;SRR3105321_c4201_g3340;SRR3105558_c1939_g2070;SRR6349992_c8656_g7998;tr|A0A0L8H8F0_PD	lcl|TRINITY_DN12581_c0_g1::TRINITY_DN12581_c0_g1_i1::g.8649::m.8649;SRR2047107_c7411_g8103;tr|A0A0L8H8Y8_PD	7;6;4;3;3;3;2	7;6;4;3;3;3;2	7;6;4;3;3;3;2	lcl|TRINITY_DN12581_c0_g1::TRINITY_DN12581_c0_g1_i1::g.8649::m.8649;SRR2047107_c7411_g8103;tr|A0A0L8H8Y8_PD	7	7	7	7	7	0	7	0	7	0	15.8	15.8	15.8	67.008	615	615;596;381;595;597;610;217	3.3		4	1	4		1							0	46.596	15.8	0	492090000	492090000	0	15378000	15378000	0	25914000	0	11
	442	SRR3105321_c5471_g4160;SRR6349992_c3150_g3463;SRR3105558_c6284_g5485;lcl|TRINITY_DN12590_c0_g3::TRINITY_DN12590_c0_g3_i1::g.8488::m.8488;lcl|TRINITY_DN12590_c0_g2::TRINITY_DN12590_c0_g2_i1::g.8487::m.8487;lcl|TRINITY_DN12590_c0_g1::TRINITY_DN12590_c0_g1_i1::g.8486::m.8486;SRR2047107_c4652_g5484;tr|A0A0L8HQS2_PD	SRR3105321_c5471_g4160;SRR6349992_c3150_g3463;SRR3105558_c6284_g5485;lcl|TRINITY_DN12590_c0_g3::TRINITY_DN12590_c0_g3_i1::g.8488::m.8488;lcl|TRINITY_DN12590_c0_g2::TRINITY_DN12590_c0_g2_i1::g.8487::m.8487;lcl|TRINITY_DN12590_c0_g1::TRINITY_DN12590_c0_g1_i1::g.8486::m.8486;SRR2047107_c4652_g5484;tr|A0A0L8HQS2_PD	2;2;2;2;2;2;2;2	2;2;2;2;2;2;2;2	2;2;2;2;2;2;2;2	SRR3105321_c5471_g4160;SRR6349992_c3150_g3463;SRR3105558_c6284_g5485;lcl|TRINITY_DN12590_c0_g3::TRINITY_DN12590_c0_g3_i1::g.8488::m.8488;lcl|TRINITY_DN12590_c0_g2::TRINITY_DN12590_c0_g2_i1::g.8487::m.8487;lcl|TRINITY_DN12590_c0_g1::TRINITY_DN12590_c0_g1_i1	8	2	2	2	2	0	2	0	2	0	5.5	5.5	5.5	63.543	568	568;570;576;585;585;585;620;640	3		1		1									0	10.912	5.5	0	61294000	61294000	0	1857400	1857400	0	3808000	0	2
	443	lcl|TRINITY_DN12601_c0_g1::TRINITY_DN12601_c0_g1_i1::g.8729::m.8729;SRR2047107_c10528_g10472	lcl|TRINITY_DN12601_c0_g1::TRINITY_DN12601_c0_g1_i1::g.8729::m.8729;SRR2047107_c10528_g10472	2;1	2;1	2;1	lcl|TRINITY_DN12601_c0_g1::TRINITY_DN12601_c0_g1_i1::g.8729::m.8729;SRR2047107_c10528_g10472	2	2	2	2	2	0	2	0	2	0	4.5	4.5	4.5	54.518	488	488;488	4.67				2		1							0	11.21	4.5	0	40862000	40862000	0	1459400	1459400	0	2723800	0	2
	444	lcl|TRINITY_DN12601_c1_g1::TRINITY_DN12601_c1_g1_i1::g.8730::m.8730	lcl|TRINITY_DN12601_c1_g1::TRINITY_DN12601_c1_g1_i1::g.8730::m.8730	2	2	2	lcl|TRINITY_DN12601_c1_g1::TRINITY_DN12601_c1_g1_i1::g.8730::m.8730	1	2	2	2	2	0	2	0	2	0	23.6	23.6	23.6	14.522	127	127	2.33	1		2										0	17.578	23.6	0	52764000	52764000	0	7537600	7537600	0	12371000	0	7
	445	SRR6349992_c11465_g9764;SRR2047107_c1919_g2474;lcl|TRINITY_DN12604_c0_g1::TRINITY_DN12604_c0_g1_i1::g.8718::m.8718;SRR3105558_c314_g378;SRR3105321_c1338_g1243;tr|A0A0L8GB61_PD	SRR6349992_c11465_g9764;SRR2047107_c1919_g2474;lcl|TRINITY_DN12604_c0_g1::TRINITY_DN12604_c0_g1_i1::g.8718::m.8718;SRR3105558_c314_g378;SRR3105321_c1338_g1243	4;4;4;4;2;1	4;4;4;4;2;1	2;2;2;2;2;1	SRR6349992_c11465_g9764;SRR2047107_c1919_g2474;lcl|TRINITY_DN12604_c0_g1::TRINITY_DN12604_c0_g1_i1::g.8718::m.8718;SRR3105558_c314_g378;SRR3105321_c1338_g1243	6	4	4	2	4	0	4	0	2	0	14.8	14.8	7.9	34.353	304	304;324;324;325;330;262	3.4		5		3		2							0	31.878	14.8	0	981480000	981480000	0	70106000	70106000	0	49045000	0	14
	446	lcl|TRINITY_DN12605_c0_g1::TRINITY_DN12605_c0_g1_i1::g.8715::m.8715;SRR6349992_c34598_g18158;SRR3105321_c10214_g6641	lcl|TRINITY_DN12605_c0_g1::TRINITY_DN12605_c0_g1_i1::g.8715::m.8715;SRR6349992_c34598_g18158;SRR3105321_c10214_g6641	2;1;1	2;1;1	2;1;1	lcl|TRINITY_DN12605_c0_g1::TRINITY_DN12605_c0_g1_i1::g.8715::m.8715;SRR6349992_c34598_g18158;SRR3105321_c10214_g6641	3	2	2	2	2	0	2	0	2	0	7.5	7.5	7.5	40.635	371	371;376;378	4		1		2		1							0	12.959	7.5	0	89007000	89007000	0	4045800	4045800	0	4995900	0	3
	447	lcl|TRINITY_DN12611_c1_g1_i1_frame_2_orf_3	lcl|TRINITY_DN12611_c1_g1_i1_frame_2_orf_3	1	1	1	lcl|TRINITY_DN12611_c1_g1_i1_frame_2_orf_3	1	1	1	1	1	0	1	0	1	0	18.9	18.9	18.9	9.9737	90	90	6						1							0.00070472	7.3585	18.9	0	13942000	13942000	0	2323600	2323600	0	625410	0	1
	448	lcl|TRINITY_DN12616_c0_g1::TRINITY_DN12616_c0_g1_i1::g.8755::m.8755;lcl|TRINITY_DN12616_c0_g1_i1_frame_2_orf_3;SRR3105558_c236_g298	lcl|TRINITY_DN12616_c0_g1::TRINITY_DN12616_c0_g1_i1::g.8755::m.8755;lcl|TRINITY_DN12616_c0_g1_i1_frame_2_orf_3	3;3;1	3;3;1	3;3;1	lcl|TRINITY_DN12616_c0_g1::TRINITY_DN12616_c0_g1_i1::g.8755::m.8755;lcl|TRINITY_DN12616_c0_g1_i1_frame_2_orf_3	3	3	3	3	3	0	3	0	3	0	14.8	14.8	14.8	28.337	250	250;255;218	4.6			1	2		2							0	21.067	14.8	0	192760000	192760000	0	11339000	11339000	0	13795000	0	5
	449	lcl|TRINITY_DN12625_c0_g2::TRINITY_DN12625_c0_g2_i1::g.8862::m.8862;lcl|TRINITY_DN12625_c0_g1::TRINITY_DN12625_c0_g1_i1::g.8861::m.8861;lcl|SRR6349992_c1323_frame_5_orf_1;SRR725937_c111_g85;SRR3105321_c11911_g7420;tr|A0A0L8GN64_PD;SRR2047107_c1105_g1482;lcl|SRR3105321_c1722_frame_5_orf_1;SRR3105558_c1155_g1287;lcl|SRR725938_c327_frame_2_orf_1	lcl|TRINITY_DN12625_c0_g2::TRINITY_DN12625_c0_g2_i1::g.8862::m.8862;lcl|TRINITY_DN12625_c0_g1::TRINITY_DN12625_c0_g1_i1::g.8861::m.8861;lcl|SRR6349992_c1323_frame_5_orf_1;SRR725937_c111_g85;SRR3105321_c11911_g7420;tr|A0A0L8GN64_PD;SRR2047107_c1105_g1482;lcl|SRR3105321_c1722_frame_5_orf_1	8;8;7;5;5;5;5;4;3;1	8;8;7;5;5;5;5;4;3;1	8;8;7;5;5;5;5;4;3;1	lcl|TRINITY_DN12625_c0_g2::TRINITY_DN12625_c0_g2_i1::g.8862::m.8862;lcl|TRINITY_DN12625_c0_g1::TRINITY_DN12625_c0_g1_i1::g.8861::m.8861;lcl|SRR6349992_c1323_frame_5_orf_1;SRR725937_c111_g85;SRR3105321_c11911_g7420;tr|A0A0L8GN64_PD;SRR2047107_c1105_g1482;lc	10	8	8	8	8	0	8	0	8	0	28.9	28.9	28.9	15.362	135	135;136;79;119;129;132;132;43;132;60	3.48	2	6	5	4	1	5							0	46.54	28.9	0	1484900000	1484900000	0	212130000	212130000	0	84752000	0	42
	450	SRR5204441_c5375_g5640;SRR3105558_c8539_g6928;SRR5204442_c1774_g2149;SRR6349992_c3878_g4160;SRR2047107_c1402_g1823;lcl|TRINITY_DN12625_c3_g1::TRINITY_DN12625_c3_g1_i2::g.8866::m.8866;tr|A0A0L8FNK4_PD;lcl|TRINITY_DN12625_c3_g1::TRINITY_DN12625_c3_g1_i1::g.8865::m.8865;SRR3105321_c1500_g1391	SRR5204441_c5375_g5640;SRR3105558_c8539_g6928;SRR5204442_c1774_g2149;SRR6349992_c3878_g4160;SRR2047107_c1402_g1823;lcl|TRINITY_DN12625_c3_g1::TRINITY_DN12625_c3_g1_i2::g.8866::m.8866;tr|A0A0L8FNK4_PD;lcl|TRINITY_DN12625_c3_g1::TRINITY_DN12625_c3_g1_i1::g.8865::m.8865;SRR3105321_c1500_g1391	1;1;1;1;1;1;1;1;1	1;1;1;1;1;1;1;1;1	1;1;1;1;1;1;1;1;1	SRR5204441_c5375_g5640;SRR3105558_c8539_g6928;SRR5204442_c1774_g2149;SRR6349992_c3878_g4160;SRR2047107_c1402_g1823;lcl|TRINITY_DN12625_c3_g1::TRINITY_DN12625_c3_g1_i2::g.8866::m.8866;tr|A0A0L8FNK4_PD;lcl|TRINITY_DN12625_c3_g1::TRINITY_DN12625_c3_g1_i1::g.8	9	1	1	1	1	0	1	0	1	0	11.5	11.5	11.5	18.223	157	157;248;255;314;315;315;323;323;349	3			1										0.0026578	7.023	11.5	0	3883300	3883300	0	554750	554750	0	856740	0	1
	451	tr|A0A0L8H5H4_PD;SRR6349992_c750_g893;SRR5204442_c644_g871;SRR5204441_c494_g624;SRR3105558_c123_g173;SRR3105321_c482_g517;SRR2047107_c650_g875;lcl|TRINITY_DN12629_c1_g1::TRINITY_DN12629_c1_g1_i1::g.8910::m.8910;SRR680047_c191_g142;tr|K1QDB9_PD;tr|W4XFY8_PD;tr|A0A226ELM1_PD;SRR725937_c255_g157	tr|A0A0L8H5H4_PD;SRR6349992_c750_g893;SRR5204442_c644_g871;SRR5204441_c494_g624;SRR3105558_c123_g173;SRR3105321_c482_g517;SRR2047107_c650_g875;lcl|TRINITY_DN12629_c1_g1::TRINITY_DN12629_c1_g1_i1::g.8910::m.8910;SRR680047_c191_g142;tr|K1QDB9_PD;tr|W4XFY8_PD;tr|A0A226ELM1_PD	5;5;5;5;5;5;5;5;3;3;3;3;2	5;5;5;5;5;5;5;5;3;3;3;3;2	3;3;3;3;3;3;3;3;2;1;2;1;2	tr|A0A0L8H5H4_PD;SRR6349992_c750_g893;SRR5204442_c644_g871;SRR5204441_c494_g624;SRR3105558_c123_g173;SRR3105321_c482_g517;SRR2047107_c650_g875;lcl|TRINITY_DN12629_c1_g1::TRINITY_DN12629_c1_g1_i1::g.8910::m.8910;SRR680047_c191_g142;tr|K1QDB9_PD;tr|W4XFY8_PD	13	5	5	3	5	1	5	1	3	0	12.4	12.4	8.2	52.434	475	475;475;475;475;475;475;475;475;307;476;541;2429;143	4.56		2	1	4		1						1	0	29.866	12.4	1.9	670460000	669650000	814620	41904000	41853000	50914	37241000	0	8
	452	SRR3105558_c128_g181;SRR2047107_c1513_g1965;lcl|TRINITY_DN12637_c0_g2::TRINITY_DN12637_c0_g2_i1::g.8852::m.8852;lcl|TRINITY_DN12637_c0_g1::TRINITY_DN12637_c0_g1_i1::g.8848::m.8848;tr|A0A0L8H6U1_PD;lcl|TRINITY_DN12637_c0_g2::TRINITY_DN12637_c0_g2_i2::g.8854::m.8854;lcl|TRINITY_DN12637_c0_g1::TRINITY_DN12637_c0_g1_i2::g.8850::m.8850	SRR3105558_c128_g181;SRR2047107_c1513_g1965;lcl|TRINITY_DN12637_c0_g2::TRINITY_DN12637_c0_g2_i1::g.8852::m.8852;lcl|TRINITY_DN12637_c0_g1::TRINITY_DN12637_c0_g1_i1::g.8848::m.8848;tr|A0A0L8H6U1_PD;lcl|TRINITY_DN12637_c0_g2::TRINITY_DN12637_c0_g2_i2::g.8854::m.8854;lcl|TRINITY_DN12637_c0_g1::TRINITY_DN12637_c0_g1_i2::g.8850::m.8850	2;2;2;2;2;2;2	2;2;2;2;2;2;2	2;2;2;2;2;2;2	SRR3105558_c128_g181;SRR2047107_c1513_g1965;lcl|TRINITY_DN12637_c0_g2::TRINITY_DN12637_c0_g2_i1::g.8852::m.8852;lcl|TRINITY_DN12637_c0_g1::TRINITY_DN12637_c0_g1_i1::g.8848::m.8848;tr|A0A0L8H6U1_PD;lcl|TRINITY_DN12637_c0_g2::TRINITY_DN12637_c0_g2_i2::g.8854	7	2	2	2	2	0	2	0	2	0	22.9	22.9	22.9	11.622	105	105;105;192;192;211;211;211	3			3										0	13.362	22.9	0	50657000	50657000	0	5628600	5628600	0	11176000	0	3
	453	lcl|TRINITY_DN12644_c0_g2::TRINITY_DN12644_c0_g2_i1::g.8843::m.8843;tr|A0A0L8HEL9_PD;SRR2047107_c3784_g4580;SRR6349992_c1346_g1580;SRR3105558_c1673_g1802;SRR3105321_c2458_g2136	lcl|TRINITY_DN12644_c0_g2::TRINITY_DN12644_c0_g2_i1::g.8843::m.8843;tr|A0A0L8HEL9_PD;SRR2047107_c3784_g4580	7;4;4;2;2;1	7;4;4;2;2;1	7;4;4;2;2;1	lcl|TRINITY_DN12644_c0_g2::TRINITY_DN12644_c0_g2_i1::g.8843::m.8843;tr|A0A0L8HEL9_PD;SRR2047107_c3784_g4580	6	7	7	7	7	0	7	0	7	0	12.8	12.8	12.8	80.138	689	689;644;688;689;689;689	3.92		4	1	3		4							0	47.007	12.8	0	754580000	754580000	0	19857000	19857000	0	35385000	0	13
	454	lcl|TRINITY_DN12648_c0_g1::TRINITY_DN12648_c0_g1_i1::g.8858::m.8858;SRR3105558_c14416_g10161;tr|A0A0L8GRF0_PD;SRR2047107_c253_g366;SRR3105558_c2791_g2846;SRR6349992_c1632_g1866	lcl|TRINITY_DN12648_c0_g1::TRINITY_DN12648_c0_g1_i1::g.8858::m.8858;SRR3105558_c14416_g10161;tr|A0A0L8GRF0_PD;SRR2047107_c253_g366	4;2;2;2;1;1	4;2;2;2;1;1	4;2;2;2;1;1	lcl|TRINITY_DN12648_c0_g1::TRINITY_DN12648_c0_g1_i1::g.8858::m.8858;SRR3105558_c14416_g10161;tr|A0A0L8GRF0_PD;SRR2047107_c253_g366	6	4	4	4	4	0	4	0	4	0	2.9	2.9	2.9	232.26	2051	2051;332;2794;3432;1257;3426	2		4											0	25.932	2.9	0	112470000	112470000	0	1307800	1307800	0	4166100	0	4
	455	SRR5204442_c5396_g5470;SRR3105321_c8272_g5680;SRR5204442_c5067_g5200;SRR3105558_c5229_g4778;SRR3105321_c564_g583;SRR2047107_c5995_g6817;lcl|TRINITY_DN12655_c0_g1::TRINITY_DN12655_c0_g1_i1::g.8836::m.8836;SRR725780_c140_g106;lcl|SRR5204441_c2669_frame_6_orf_1;SRR725935_c106_g75;Overall_11222|CAMP_Validated_1683|CAMPSQ4123|Histone;Overall_15249|DAMPD_537|11|DAMPD|DAMPD_372|H2A_LITVA;SRR3105558_c765…	SRR5204442_c5396_g5470;SRR3105321_c8272_g5680;SRR5204442_c5067_g5200;SRR3105558_c5229_g4778;SRR3105321_c564_g583;SRR2047107_c5995_g6817;lcl|TRINITY_DN12655_c0_g1::TRINITY_DN12655_c0_g1_i1::g.8836::m.8836;SRR725780_c140_g106;lcl|SRR5204441_c2669_frame_6_orf_1;SRR725935_c106_g75;Overall_11222|CAMP_Validated_1683|CAMPSQ4123|Histone;Overall_15249|DAMPD_537|11|DAMPD|DAMPD_372|H2A_LITVA;SRR3105558_c765…	5;5;5;5;5;5;5;5;4;4;4;4;4;4;4;3;2;2;2	1;1;1;1;1;1;1;1;1;1;0;0;0;0;0;1;0;0;0	1;1;1;1;1;1;1;1;1;1;0;0;0;0;0;1;0;0;0	SRR5204442_c5396_g5470;SRR3105321_c8272_g5680;SRR5204442_c5067_g5200;SRR3105558_c5229_g4778;SRR3105321_c564_g583;SRR2047107_c5995_g6817;lcl|TRINITY_DN12655_c0_g1::TRINITY_DN12655_c0_g1_i1::g.8836::m.8836;SRR725780_c140_g106;lcl|SRR5204441_c2669_frame_6_orf	19	5	1	1	3	5	0	1	0	1	57.8	6.9	6.9	11.076	102	102;106;125;125;125;125;125;130;98;120;122;123;125;125;125;117;48;62;115	10										1			0	7.927	22.5	57.8	44946000	0	44946000	8989300	0	8989300	0	38880000	0
	456	SRR3105558_c511_g599;tr|A0A0L8HNP8_PD;SRR2047107_c2989_g3743;lcl|TRINITY_DN12657_c0_g2::TRINITY_DN12657_c0_g2_i2::g.8870::m.8870;lcl|TRINITY_DN12657_c0_g2::TRINITY_DN12657_c0_g2_i1::g.8868::m.8868;lcl|SRR3105321_c28880_frame_6_orf_1;SRR725937_c292_g177;SRR3105321_c317_g362;SRR6349992_c49_g66;SRR3105321_c59_g95;SRR5204442_c2642_g3038;SRR5204441_c3636_g4088	SRR3105558_c511_g599;tr|A0A0L8HNP8_PD;SRR2047107_c2989_g3743;lcl|TRINITY_DN12657_c0_g2::TRINITY_DN12657_c0_g2_i2::g.8870::m.8870;lcl|TRINITY_DN12657_c0_g2::TRINITY_DN12657_c0_g2_i1::g.8868::m.8868;lcl|SRR3105321_c28880_frame_6_orf_1;SRR725937_c292_g177;SRR3105321_c317_g362;SRR6349992_c49_g66;SRR3105321_c59_g95;SRR5204442_c2642_g3038;SRR5204441_c3636_g4088	2;2;2;2;2;1;1;1;1;1;1;1	2;2;2;2;2;1;1;1;1;1;1;1	2;2;2;2;2;1;1;1;1;1;1;1	SRR3105558_c511_g599;tr|A0A0L8HNP8_PD;SRR2047107_c2989_g3743;lcl|TRINITY_DN12657_c0_g2::TRINITY_DN12657_c0_g2_i2::g.8870::m.8870;lcl|TRINITY_DN12657_c0_g2::TRINITY_DN12657_c0_g2_i1::g.8868::m.8868;lcl|SRR3105321_c28880_frame_6_orf_1;SRR725937_c292_g177;SRR	12	2	2	2	2	0	2	0	2	0	7.3	7.3	7.3	34.369	287	287;305;305;384;394;93;166;286;287;340;347;347	3		1		1									0	11.083	7.3	0	110360000	110360000	0	8489500	8489500	0	5029900	0	2
	457	lcl|TRINITY_DN12660_c1_g1::TRINITY_DN12660_c1_g1_i1::g.8769::m.8769;tr|A0A0L8FRZ6_PD;SRR2047107_c130_g185;SRR3105558_c1019_g1143;SRR6349992_c1044_g1226;SRR3105321_c1000_g973;lcl|SRR680047_c518_frame_4_orf_3	lcl|TRINITY_DN12660_c1_g1::TRINITY_DN12660_c1_g1_i1::g.8769::m.8769;tr|A0A0L8FRZ6_PD;SRR2047107_c130_g185;SRR3105558_c1019_g1143;SRR6349992_c1044_g1226;SRR3105321_c1000_g973	17;12;9;9;9;9;2	17;12;9;9;9;9;2	14;9;6;6;6;6;1	lcl|TRINITY_DN12660_c1_g1::TRINITY_DN12660_c1_g1_i1::g.8769::m.8769;tr|A0A0L8FRZ6_PD;SRR2047107_c130_g185;SRR3105558_c1019_g1143;SRR6349992_c1044_g1226;SRR3105321_c1000_g973	7	17	17	14	16	1	16	1	14	0	67	67	57.9	29.632	261	261;261;241;261;262;262;133	3.51	4	4	11	11		4				1			0	126.37	64.8	5.4	3020800000	2893600000	127210000	177690000	170210000	7482800	287820000	0	37
	458	lcl|TRINITY_DN12662_c0_g1::TRINITY_DN12662_c0_g1_i1::g.8845::m.8845;tr|A0A0L8G5V6_PD;SRR3105321_c1668_g1512;SRR2047107_c4337_g5147	lcl|TRINITY_DN12662_c0_g1::TRINITY_DN12662_c0_g1_i1::g.8845::m.8845;tr|A0A0L8G5V6_PD;SRR3105321_c1668_g1512;SRR2047107_c4337_g5147	2;1;1;1	2;1;1;1	2;1;1;1	lcl|TRINITY_DN12662_c0_g1::TRINITY_DN12662_c0_g1_i1::g.8845::m.8845;tr|A0A0L8G5V6_PD;SRR3105321_c1668_g1512;SRR2047107_c4337_g5147	4	2	2	2	2	0	2	0	2	0	6.1	6.1	6.1	35.173	312	312;259;302;311	2.67		2		1									0	12.596	6.1	0	129050000	129050000	0	9217700	9217700	0	5430800	0	3
	459	lcl|TRINITY_DN12665_c4_g1::TRINITY_DN12665_c4_g1_i1::g.8916::m.8916	lcl|TRINITY_DN12665_c4_g1::TRINITY_DN12665_c4_g1_i1::g.8916::m.8916	1	1	1	lcl|TRINITY_DN12665_c4_g1::TRINITY_DN12665_c4_g1_i1::g.8916::m.8916	1	1	1	1	1	0	1	0	1	0	5.1	5.1	5.1	43.185	370	370	2		1											0.00069686	7.2598	5.1	0	128390000	128390000	0	11672000	11672000	0	4755800	0	1
	460	SRR3105321_c3204_g2693;lcl|TRINITY_DN12675_c0_g1::TRINITY_DN12675_c0_g1_i1::g.8873::m.8873;SRR6349992_c8999_g8230;tr|A0A0L8FIQ5_PD;SRR2047107_c2240_g2859;SRR3105558_c10219_g7935;lcl|SRR725937_c213_frame_4_orf_1	SRR3105321_c3204_g2693;lcl|TRINITY_DN12675_c0_g1::TRINITY_DN12675_c0_g1_i1::g.8873::m.8873;SRR6349992_c8999_g8230;tr|A0A0L8FIQ5_PD;SRR2047107_c2240_g2859;SRR3105558_c10219_g7935	3;3;3;2;2;2;1	3;3;3;2;2;2;1	3;3;3;2;2;2;1	SRR3105321_c3204_g2693;lcl|TRINITY_DN12675_c0_g1::TRINITY_DN12675_c0_g1_i1::g.8873::m.8873;SRR6349992_c8999_g8230;tr|A0A0L8FIQ5_PD;SRR2047107_c2240_g2859;SRR3105558_c10219_g7935	7	3	3	3	3	0	3	0	3	0	4.7	4.7	4.7	69.376	600	600;601;603;601;604;623;90	3.33		1		2									0	16.782	4.7	0	61030000	61030000	0	1649500	1649500	0	3269100	0	3
	461	lcl|TRINITY_DN12686_c0_g1::TRINITY_DN12686_c0_g1_i1::g.8907::m.8907;SRR3105558_c254_g312;SRR3105321_c568_g589;SRR6349992_c5653_g5713;lcl|SRR725937_c332_frame_2_orf_3;tr|A0A0L8FJK5_PD;SRR2047107_c1366_g1779;SRR5204442_c511_g681;SRR5204441_c4739_g5099;SRR3105321_c3054_g2597;SRR725937_c604_g316;lcl|SRR725937_c332_frame_1_orf_9	lcl|TRINITY_DN12686_c0_g1::TRINITY_DN12686_c0_g1_i1::g.8907::m.8907;SRR3105558_c254_g312	16;10;7;6;5;5;5;3;3;3;2;1	16;10;7;6;5;5;5;3;3;3;2;1	16;10;7;6;5;5;5;3;3;3;2;1	lcl|TRINITY_DN12686_c0_g1::TRINITY_DN12686_c0_g1_i1::g.8907::m.8907;SRR3105558_c254_g312	12	16	16	16	16	3	16	3	16	3	67.6	67.6	67.6	28.238	250	250;250;250;250;75;250;307;250;250;276;135;64	4.43		11	7	16	1	4	1	2	1	4			0	122.22	67.6	13.2	5427700000	5167500000	260160000	387690000	369110000	18583000	340400000	266480000	58
	462	lcl|TRINITY_DN12689_c2_g1::TRINITY_DN12689_c2_g1_i1::g.8706::m.8706;SRR3105558_c1470_g1626;SRR6349992_c742_g887;SRR3105321_c603_g616;tr|A0A0L8GKN6_PD;lcl|TRINITY_DN12689_c2_g1::TRINITY_DN12689_c2_g1_i2::g.8707::m.8707;SRR5204442_c1493_g1849;SRR5204441_c4268_g4691;lcl|SRR680047_c390_frame_6_orf_3	lcl|TRINITY_DN12689_c2_g1::TRINITY_DN12689_c2_g1_i1::g.8706::m.8706;SRR3105558_c1470_g1626;SRR6349992_c742_g887;SRR3105321_c603_g616;tr|A0A0L8GKN6_PD;lcl|TRINITY_DN12689_c2_g1::TRINITY_DN12689_c2_g1_i2::g.8707::m.8707;SRR5204442_c1493_g1849;SRR5204441_c4268_g4691	3;3;3;3;3;3;2;2;1	3;3;3;3;3;3;2;2;1	3;3;3;3;3;3;2;2;1	lcl|TRINITY_DN12689_c2_g1::TRINITY_DN12689_c2_g1_i1::g.8706::m.8706;SRR3105558_c1470_g1626;SRR6349992_c742_g887;SRR3105321_c603_g616;tr|A0A0L8GKN6_PD;lcl|TRINITY_DN12689_c2_g1::TRINITY_DN12689_c2_g1_i2::g.8707::m.8707;SRR5204442_c1493_g1849;SRR5204441_c426	9	3	3	3	3	0	3	0	3	0	15.3	15.3	15.3	28.04	249	249;261;266;267;268;268;269;289;53	3		5		2		1							0	23.384	15.3	0	436560000	436560000	0	25680000	25680000	0	19138000	0	8
	463	lcl|TRINITY_DN12689_c3_g1::TRINITY_DN12689_c3_g1_i1::g.8708::m.8708;SRR2047107_c937_g1272;tr|A0A0L8GMZ4_PD;SRR6349992_c2589_g2871;SRR3105558_c2715_g2768;SRR3105321_c4808_g3761	lcl|TRINITY_DN12689_c3_g1::TRINITY_DN12689_c3_g1_i1::g.8708::m.8708;SRR2047107_c937_g1272;tr|A0A0L8GMZ4_PD;SRR6349992_c2589_g2871;SRR3105558_c2715_g2768;SRR3105321_c4808_g3761	5;4;4;3;3;3	5;4;4;3;3;3	5;4;4;3;3;3	lcl|TRINITY_DN12689_c3_g1::TRINITY_DN12689_c3_g1_i1::g.8708::m.8708;SRR2047107_c937_g1272;tr|A0A0L8GMZ4_PD;SRR6349992_c2589_g2871;SRR3105558_c2715_g2768;SRR3105321_c4808_g3761	6	5	5	5	5	0	5	0	5	0	19.6	19.6	19.6	39.085	373	373;446;529;240;272;520	3.6			2	3									0	37.479	19.6	0	110140000	110140000	0	5796800	5796800	0	12853000	0	5
	464	lcl|TRINITY_DN12694_c0_g2::TRINITY_DN12694_c0_g2_i1::g.8919::m.8919;lcl|TRINITY_DN12694_c0_g2::TRINITY_DN12694_c0_g2_i2::g.8920::m.8920;lcl|TRINITY_DN12694_c0_g1::TRINITY_DN12694_c0_g1_i1::g.8918::m.8918;lcl|TRINITY_DN12694_c0_g3::TRINITY_DN12694_c0_g3_i1::g.8921::m.8921;SRR2047107_c1507_g1959;SRR6349992_c485_g600;SRR3105321_c1997_g1792;SRR3105558_c9784_g7676;tr|A0A0L8H1X6_PD;SRR5204442_c1786_g21…	lcl|TRINITY_DN12694_c0_g2::TRINITY_DN12694_c0_g2_i1::g.8919::m.8919;lcl|TRINITY_DN12694_c0_g2::TRINITY_DN12694_c0_g2_i2::g.8920::m.8920;lcl|TRINITY_DN12694_c0_g1::TRINITY_DN12694_c0_g1_i1::g.8918::m.8918;lcl|TRINITY_DN12694_c0_g3::TRINITY_DN12694_c0_g3_i1::g.8921::m.8921;SRR2047107_c1507_g1959;SRR6349992_c485_g600;SRR3105321_c1997_g1792;SRR3105558_c9784_g7676;tr|A0A0L8H1X6_PD	9;9;6;6;6;5;5;5;5;2;2	9;9;6;6;6;5;5;5;5;2;2	9;9;6;6;6;5;5;5;5;2;2	lcl|TRINITY_DN12694_c0_g2::TRINITY_DN12694_c0_g2_i1::g.8919::m.8919;lcl|TRINITY_DN12694_c0_g2::TRINITY_DN12694_c0_g2_i2::g.8920::m.8920;lcl|TRINITY_DN12694_c0_g1::TRINITY_DN12694_c0_g1_i1::g.8918::m.8918;lcl|TRINITY_DN12694_c0_g3::TRINITY_DN12694_c0_g3_i1:	11	9	9	9	9	0	9	0	9	0	22.1	22.1	22.1	65.461	574	574;579;457;464;574;472;505;573;584;434;574	3.67		4		6		2							0	62.287	22.1	0	781160000	781160000	0	21112000	21112000	0	42912000	0	13
	465	lcl|TRINITY_DN12699_c1_g1::TRINITY_DN12699_c1_g1_i1::g.8721::m.8721;tr|A0A0L8HRT2_PD;SRR2047107_c599_g815;SRR3105558_c1534_g1677	lcl|TRINITY_DN12699_c1_g1::TRINITY_DN12699_c1_g1_i1::g.8721::m.8721;tr|A0A0L8HRT2_PD;SRR2047107_c599_g815	8;4;4;2	8;4;4;2	8;4;4;2	lcl|TRINITY_DN12699_c1_g1::TRINITY_DN12699_c1_g1_i1::g.8721::m.8721;tr|A0A0L8HRT2_PD;SRR2047107_c599_g815	4	8	8	8	8	1	8	1	8	1	26.7	26.7	26.7	37.564	322	322;322;322;322	4.48		4	3	7		5			1	1			0	55.763	26.7	3.1	2126900000	2124500000	2302800	111940000	111820000	121200	132400000	0	23
	466	lcl|TRINITY_DN12700_c0_g1::TRINITY_DN12700_c0_g1_i1::g.9033::m.9033	lcl|TRINITY_DN12700_c0_g1::TRINITY_DN12700_c0_g1_i1::g.9033::m.9033	2	2	2	lcl|TRINITY_DN12700_c0_g1::TRINITY_DN12700_c0_g1_i1::g.9033::m.9033	1	2	2	2	2	0	2	0	2	0	22.8	22.8	22.8	12.53	114	114	4		1		2		1							0	13.585	22.8	0	204080000	204080000	0	34013000	34013000	0	10265000	0	3
	467	SRR3105558_c7328_g6211;lcl|TRINITY_DN12701_c0_g1::TRINITY_DN12701_c0_g1_i1::g.9034::m.9034;tr|A0A0L8I164_PD;SRR2047107_c7488_g8164;SRR6349992_c7080_g6839;SRR3105321_c4847_g3789;SRR5204442_c9314_g8205;SRR5204441_c3172_g3614;tr|A0A210R4I2_PD;SRR725937_c481_g268;tr|G3I7A8_PD	SRR3105558_c7328_g6211;lcl|TRINITY_DN12701_c0_g1::TRINITY_DN12701_c0_g1_i1::g.9034::m.9034;tr|A0A0L8I164_PD;SRR2047107_c7488_g8164;SRR6349992_c7080_g6839;SRR3105321_c4847_g3789;SRR5204442_c9314_g8205;SRR5204441_c3172_g3614;tr|A0A210R4I2_PD	7;7;5;5;5;5;4;4;4;3;2	7;7;5;5;5;5;4;4;4;3;2	7;7;5;5;5;5;4;4;4;3;2	SRR3105558_c7328_g6211;lcl|TRINITY_DN12701_c0_g1::TRINITY_DN12701_c0_g1_i1::g.9034::m.9034;tr|A0A0L8I164_PD;SRR2047107_c7488_g8164;SRR6349992_c7080_g6839;SRR3105321_c4847_g3789;SRR5204442_c9314_g8205;SRR5204441_c3172_g3614;tr|A0A210R4I2_PD	11	7	7	7	7	0	7	0	7	0	37.1	37.1	37.1	29.135	264	264;266;241;241;246;263;247;247;355;159;1190	3.71		5	2	3		4							0	57.611	37.1	0	862410000	862410000	0	53901000	53901000	0	48263000	0	17
	468	lcl|TRINITY_DN12702_c1_g1::TRINITY_DN12702_c1_g1_i1::g.9050::m.9050;tr|R4G7D1_PD;SRR680047_c24_g28;tr|F1KYU3_PD	lcl|TRINITY_DN12702_c1_g1::TRINITY_DN12702_c1_g1_i1::g.9050::m.9050	13;2;2;1	13;2;2;1	13;2;2;1	lcl|TRINITY_DN12702_c1_g1::TRINITY_DN12702_c1_g1_i1::g.9050::m.9050	4	13	13	13	12	4	12	4	12	4	42.9	42.9	42.9	47.307	417	417;409;409;679	4.98	2	11	4	11	1	15		1		3	2	2	0	132.39	38.4	12.7	12245000000	12154000000	91070000	510200000	506410000	3794600	470350000	253200000	60
	469	lcl|TRINITY_DN12705_c0_g1::TRINITY_DN12705_c0_g1_i1::g.9091::m.9091;lcl|TRINITY_DN12705_c0_g3::TRINITY_DN12705_c0_g3_i1::g.9096::m.9096;lcl|TRINITY_DN12705_c0_g2::TRINITY_DN12705_c0_g2_i1::g.9094::m.9094;tr|F8V2U0_PD;tr|F8V2T9_PD;tr|F8V2T6_PD;SRR3105558_c659_g748;SRR2047107_c637_g862;SRR3105321_c659_g676;SRR6349992_c6394_g6271;tr|F8V2T8_PD;SRR5204442_c1746_g2119;SRR5204441_c1972_g2368;tr|Q6W958_P…	lcl|TRINITY_DN12705_c0_g1::TRINITY_DN12705_c0_g1_i1::g.9091::m.9091;lcl|TRINITY_DN12705_c0_g3::TRINITY_DN12705_c0_g3_i1::g.9096::m.9096;lcl|TRINITY_DN12705_c0_g2::TRINITY_DN12705_c0_g2_i1::g.9094::m.9094;tr|F8V2U0_PD;tr|F8V2T9_PD;tr|F8V2T6_PD;SRR3105558_c659_g748;SRR2047107_c637_g862;SRR3105321_c659_g676;SRR6349992_c6394_g6271;tr|F8V2T8_PD	54;52;52;47;46;46;46;46;42;40;36;25;25;21;9;7;6;6;6;5;5;5;4;4;3;3;2;2;2;2;1	54;52;52;47;46;46;46;46;42;40;36;25;25;21;9;7;6;6;6;5;5;5;4;4;3;3;2;2;2;2;1	15;15;15;10;11;11;11;11;10;9;4;7;7;5;0;0;0;0;0;0;0;0;1;0;0;1;0;0;0;0;0	lcl|TRINITY_DN12705_c0_g1::TRINITY_DN12705_c0_g1_i1::g.9091::m.9091;lcl|TRINITY_DN12705_c0_g3::TRINITY_DN12705_c0_g3_i1::g.9096::m.9096;lcl|TRINITY_DN12705_c0_g2::TRINITY_DN12705_c0_g2_i1::g.9094::m.9094;tr|F8V2U0_PD;tr|F8V2T9_PD;tr|F8V2T6_PD;SRR3105558_c6	31	54	54	15	52	22	52	22	15	2	52.2	52.2	17	118.33	1068	1068;1039;1042;1029;1029;1029;1037;1056;1031;1029;1029;1028;1028;420;969;257;976;991;1046;987;1293;2034;105;155;1021;1033;86;121;197;326;1020	4.63	42	40	83	73	19	48	6	2	2	23	24	8	0	323.31	50.6	25.3	106990000000	103520000000	3469800000	2228900000	2156600000	72288000	8984000000	5264900000	814
	470	lcl|TRINITY_DN12706_c1_g1::TRINITY_DN12706_c1_g1_i1::g.9101::m.9101;tr|A0A0L8HMG8_PD;SRR2047107_c3378_g4170;SRR6349992_c2229_g2500;SRR3105321_c1422_g1328	lcl|TRINITY_DN12706_c1_g1::TRINITY_DN12706_c1_g1_i1::g.9101::m.9101;tr|A0A0L8HMG8_PD;SRR2047107_c3378_g4170	12;6;6;1;1	12;6;6;1;1	12;6;6;1;1	lcl|TRINITY_DN12706_c1_g1::TRINITY_DN12706_c1_g1_i1::g.9101::m.9101;tr|A0A0L8HMG8_PD;SRR2047107_c3378_g4170	5	12	12	12	11	2	11	2	11	2	23.2	23.2	23.2	68.733	616	616;517;533;612;612	4	1	7	7	9		5				1		1	0	84.668	21.9	3.9	3860100000	3820800000	39325000	124520000	123250000	1268500	244960000	0	40
	471	lcl|TRINITY_DN12707_c0_g1::TRINITY_DN12707_c0_g1_i1::g.9038::m.9038;tr|A0A0L8H1I1_PD;SRR2047107_c10753_g10628;SRR3105558_c5471_g4935;SRR5204442_c368_g540;SRR5204441_c2852_g3271;SRR6349992_c8996_g8229;SRR3105321_c2562_g2234	lcl|TRINITY_DN12707_c0_g1::TRINITY_DN12707_c0_g1_i1::g.9038::m.9038;tr|A0A0L8H1I1_PD;SRR2047107_c10753_g10628;SRR3105558_c5471_g4935	10;6;6;5;3;3;3;3	10;6;6;5;3;3;3;3	10;6;6;5;3;3;3;3	lcl|TRINITY_DN12707_c0_g1::TRINITY_DN12707_c0_g1_i1::g.9038::m.9038;tr|A0A0L8H1I1_PD;SRR2047107_c10753_g10628;SRR3105558_c5471_g4935	8	10	10	10	10	0	10	0	10	0	36.6	36.6	36.6	53.25	475	475;463;481;438;462;462;463;463	3.57	2	8	2	4		7							0	75.717	36.6	0	1895400000	1895400000	0	82409000	82409000	0	98910000	0	36
	472	lcl|TRINITY_DN12711_c1_g3::TRINITY_DN12711_c1_g3_i1::g.9139::m.9139;tr|A0A0L8HP31_PD;SRR2047107_c8932_g9301	lcl|TRINITY_DN12711_c1_g3::TRINITY_DN12711_c1_g3_i1::g.9139::m.9139;tr|A0A0L8HP31_PD;SRR2047107_c8932_g9301	2;1;1	2;1;1	2;1;1	lcl|TRINITY_DN12711_c1_g3::TRINITY_DN12711_c1_g3_i1::g.9139::m.9139;tr|A0A0L8HP31_PD;SRR2047107_c8932_g9301	3	2	2	2	2	0	2	0	2	0	18.2	18.2	18.2	18.836	165	165;275;455	4				2									0	11.091	18.2	0	58754000	58754000	0	6528200	6528200	0	4262400	0	2
	473	lcl|TRINITY_DN12712_c1_g1::TRINITY_DN12712_c1_g1_i1::g.9074::m.9074;SRR3105558_c7738_g6474;SRR6349992_c5415_g5512;SRR3105321_c11702_g7322;SRR5204442_c5876_g5849;SRR5204441_c6908_g6859	lcl|TRINITY_DN12712_c1_g1::TRINITY_DN12712_c1_g1_i1::g.9074::m.9074;SRR3105558_c7738_g6474	3;2;1;1;1;1	3;2;1;1;1;1	3;2;1;1;1;1	lcl|TRINITY_DN12712_c1_g1::TRINITY_DN12712_c1_g1_i1::g.9074::m.9074;SRR3105558_c7738_g6474	6	3	3	3	3	0	3	0	3	0	13.8	13.8	13.8	27.314	261	261;267;260;260;260;265	3.4		1	1	3									0	20.743	13.8	0	267390000	267390000	0	15729000	15729000	0	20705000	0	6
	474	lcl|TRINITY_DN12715_c0_g1::TRINITY_DN12715_c0_g1_i1::g.9049::m.9049;SRR3105558_c895_g1008;tr|A0A0L8G2S7_PD;SRR2047107_c4249_g5070;SRR6349992_c3078_g3390;SRR3105321_c448_g480;SRR5204441_c3822_g4265;SRR3105321_c3114_g2637;SRR5204442_c1901_g2275;SRR3105321_c5430_g4131	lcl|TRINITY_DN12715_c0_g1::TRINITY_DN12715_c0_g1_i1::g.9049::m.9049;SRR3105558_c895_g1008;tr|A0A0L8G2S7_PD;SRR2047107_c4249_g5070;SRR6349992_c3078_g3390;SRR3105321_c448_g480	15;14;14;14;13;13;4;3;3;1	15;14;14;14;13;13;4;3;3;1	15;14;14;14;13;13;4;3;3;1	lcl|TRINITY_DN12715_c0_g1::TRINITY_DN12715_c0_g1_i1::g.9049::m.9049;SRR3105558_c895_g1008;tr|A0A0L8G2S7_PD;SRR2047107_c4249_g5070;SRR6349992_c3078_g3390;SRR3105321_c448_g480	10	15	15	15	15	2	15	2	15	2	52.8	52.8	52.8	53.652	481	481;481;481;481;481;481;480;270;384;217	3.62	5	13	9	11		6				1	2		0	221.86	52.8	5.4	5779300000	5708300000	70946000	231170000	228330000	2837800	393750000	127290000	61
	475	lcl|TRINITY_DN12724_c0_g2::TRINITY_DN12724_c0_g2_i1::g.9111::m.9111;tr|A0A0L8G8W1_PD;lcl|TRINITY_DN12724_c0_g1::TRINITY_DN12724_c0_g1_i1::g.9108::m.9108;SRR3105558_c3541_g3509;SRR2047107_c925_g1253;SRR3105321_c21655_g10950	lcl|TRINITY_DN12724_c0_g2::TRINITY_DN12724_c0_g2_i1::g.9111::m.9111;tr|A0A0L8G8W1_PD;lcl|TRINITY_DN12724_c0_g1::TRINITY_DN12724_c0_g1_i1::g.9108::m.9108;SRR3105558_c3541_g3509;SRR2047107_c925_g1253	6;6;6;5;4;2	6;6;6;5;4;2	6;6;6;5;4;2	lcl|TRINITY_DN12724_c0_g2::TRINITY_DN12724_c0_g2_i1::g.9111::m.9111;tr|A0A0L8G8W1_PD;lcl|TRINITY_DN12724_c0_g1::TRINITY_DN12724_c0_g1_i1::g.9108::m.9108;SRR3105558_c3541_g3509;SRR2047107_c925_g1253	6	6	6	6	6	0	6	0	6	0	7.7	7.7	7.7	92.153	819	819;822;823;824;409;261	4		3		2		3							0	38.132	7.7	0	427410000	427410000	0	10959000	10959000	0	21925000	0	8
	476	lcl|TRINITY_DN12729_c0_g3::TRINITY_DN12729_c0_g3_i1::g.9075::m.9075;SRR2047107_c511_g714;SRR3105558_c158_g216;SRR6349992_c608_g729;SRR3105321_c212_g250;tr|A0A0L8GDJ1_PD;sp|O02654_PD;SRR5204442_c258_g365;SRR5204441_c775_g994;SRR3105321_c1458_g1357;SRR680047_c559_g343;SRR725937_c801_g390;tr|A0A1S3HKN6_PD;lcl|TRINITY_DN12729_c0_g1_i1_frame_2_orf_2;tr|A0A346QRK9_PD;tr|A0A1S2X522_PD;lcl|TRINITY_DN1272…	lcl|TRINITY_DN12729_c0_g3::TRINITY_DN12729_c0_g3_i1::g.9075::m.9075;SRR2047107_c511_g714;SRR3105558_c158_g216;SRR6349992_c608_g729;SRR3105321_c212_g250	25;17;15;14;14;12;10;8;8;7;6;5;5;3;2;2;1;1	25;17;15;14;14;12;10;8;8;7;6;5;5;3;2;2;1;1	23;15;13;12;12;10;9;6;6;6;6;4;5;3;2;1;1;1	lcl|TRINITY_DN12729_c0_g3::TRINITY_DN12729_c0_g3_i1::g.9075::m.9075;SRR2047107_c511_g714;SRR3105558_c158_g216;SRR6349992_c608_g729;SRR3105321_c212_g250	18	25	25	23	24	10	24	10	22	8	68.6	68.6	65.4	47.307	433	433;433;433;433;433;410;434;434;434;434;169;184;434;83;434;434;36;112	4.2	9	29	18	21		12	4	4		11	1		0	323.31	68.6	32.8	28774000000	28000000000	773800000	1251000000	1217400000	33643000	1881000000	1071300000	160
	477	lcl|TRINITY_DN12730_c0_g1::TRINITY_DN12730_c0_g1_i1::g.8985::m.8985;tr|A0A0L8GEF4_PD;SRR3105558_c1672_g1801;SRR2047107_c21047_g15775	lcl|TRINITY_DN12730_c0_g1::TRINITY_DN12730_c0_g1_i1::g.8985::m.8985;tr|A0A0L8GEF4_PD;SRR3105558_c1672_g1801;SRR2047107_c21047_g15775	1;1;1;1	1;1;1;1	1;1;1;1	lcl|TRINITY_DN12730_c0_g1::TRINITY_DN12730_c0_g1_i1::g.8985::m.8985;tr|A0A0L8GEF4_PD;SRR3105558_c1672_g1801;SRR2047107_c21047_g15775	4	1	1	1	1	0	1	0	1	0	5.8	5.8	5.8	24.555	226	226;231;231;231	4		1		1		1							0.0013633	7.1624	5.8	0	117520000	117520000	0	13058000	13058000	0	5783200	0	3
	478	SRR3105558_c4058_g3910;tr|A0A0L8G050_PD;SRR2047107_c1733_g2255;lcl|TRINITY_DN12730_c1_g1::TRINITY_DN12730_c1_g1_i1::g.8986::m.8986;SRR3105321_c2778_g2404;SRR6349992_c3918_g4187	SRR3105558_c4058_g3910;tr|A0A0L8G050_PD;SRR2047107_c1733_g2255;lcl|TRINITY_DN12730_c1_g1::TRINITY_DN12730_c1_g1_i1::g.8986::m.8986;SRR3105321_c2778_g2404;SRR6349992_c3918_g4187	2;2;2;2;1;1	2;2;2;2;1;1	2;2;2;2;1;1	SRR3105558_c4058_g3910;tr|A0A0L8G050_PD;SRR2047107_c1733_g2255;lcl|TRINITY_DN12730_c1_g1::TRINITY_DN12730_c1_g1_i1::g.8986::m.8986;SRR3105321_c2778_g2404;SRR6349992_c3918_g4187	6	2	2	2	2	0	2	0	2	0	3.1	3.1	3.1	84.047	741	741;826;826;826;588;824	2.67		2		1									0	12.415	3.1	0	114320000	114320000	0	2722000	2722000	0	5756000	0	3
	479	lcl|TRINITY_DN12731_c0_g1::TRINITY_DN12731_c0_g1_i1::g.9070::m.9070;tr|A0A0L8FTS9_PD;SRR3105558_c1735_g1867;SRR3105321_c6636_g4790;SRR2047107_c806_g1077;SRR5204442_c4885_g5048;SRR5204441_c10550_g9292	lcl|TRINITY_DN12731_c0_g1::TRINITY_DN12731_c0_g1_i1::g.9070::m.9070;tr|A0A0L8FTS9_PD;SRR3105558_c1735_g1867;SRR3105321_c6636_g4790;SRR2047107_c806_g1077	14;13;13;13;13;3;3	14;13;13;13;13;3;3	14;13;13;13;13;3;3	lcl|TRINITY_DN12731_c0_g1::TRINITY_DN12731_c0_g1_i1::g.9070::m.9070;tr|A0A0L8FTS9_PD;SRR3105558_c1735_g1867;SRR3105321_c6636_g4790;SRR2047107_c806_g1077	7	14	14	14	14	0	14	0	14	0	39.2	39.2	39.2	44.28	385	385;385;385;385;385;388;388	3.81		9	2	13		7							0	99.682	39.2	0	2022000000	2022000000	0	80881000	80881000	0	108640000	0	31
	480	lcl|TRINITY_DN12731_c1_g1::TRINITY_DN12731_c1_g1_i1::g.9071::m.9071;SRR3105558_c870_g982;tr|A0A2H8TU63_PD;tr|A0A0P5TKK2_PD	lcl|TRINITY_DN12731_c1_g1::TRINITY_DN12731_c1_g1_i1::g.9071::m.9071	8;1;1;1	8;1;1;1	8;1;1;1	lcl|TRINITY_DN12731_c1_g1::TRINITY_DN12731_c1_g1_i1::g.9071::m.9071	4	8	8	8	8	0	8	0	8	0	20.2	20.2	20.2	55.183	495	495;495;576;652	3.78		8		4		6							0	59.835	20.2	0	803060000	803060000	0	33461000	33461000	0	34894000	0	18
	481	lcl|TRINITY_DN12735_c0_g1::TRINITY_DN12735_c0_g1_i1::g.9122::m.9122;SRR2047107_c523_g736;SRR3105558_c847_g961;SRR3105321_c1130_g1076;SRR5204442_c4106_g4370;SRR5204441_c31_g52;tr|A0A0L8GPG8_PD;SRR6349992_c585_g705;SRR3105321_c1927_g1744;tr|A0A0B7B7H5_PD;tr|A0A2T7NYF0_PD;tr|K1RH58_PD;tr|A0A210Q538_PD;SRR6349992_c5113_g5226;tr|A0A1I8Q6G8_PD;SRR3105321_c22197_g11127;tr|H2Y431_PD;tr|H2NLM0_PD;tr|H3BAS…	lcl|TRINITY_DN12735_c0_g1::TRINITY_DN12735_c0_g1_i1::g.9122::m.9122;SRR2047107_c523_g736;SRR3105558_c847_g961;SRR3105321_c1130_g1076;SRR5204442_c4106_g4370;SRR5204441_c31_g52;tr|A0A0L8GPG8_PD;SRR6349992_c585_g705	31;30;29;28;26;26;20;19;15;15;14;13;12;7;7;6;3;3;2;1;1;1;1	31;30;29;28;26;26;20;19;15;15;14;13;12;7;7;6;3;3;2;1;1;1;1	31;30;29;28;26;26;20;19;15;15;14;13;12;7;7;6;3;3;2;1;1;1;1	lcl|TRINITY_DN12735_c0_g1::TRINITY_DN12735_c0_g1_i1::g.9122::m.9122;SRR2047107_c523_g736;SRR3105558_c847_g961;SRR3105321_c1130_g1076;SRR5204442_c4106_g4370;SRR5204441_c31_g52;tr|A0A0L8GPG8_PD;SRR6349992_c585_g705	23	31	31	31	31	1	31	1	31	1	43.6	43.6	43.6	103.02	888	888;888;888;888;888;888;727;692;670;889;892;880;889;170;918;132;923;980;879;54;216;633;1003	3.47	3	30	6	24	1	14		1					0	257.99	43.6	1.7	7631900000	7631900000	0	133890000	133890000	0	490900000	0	88
	482	SRR6349992_c1405_g1640;lcl|TRINITY_DN12741_c0_g1::TRINITY_DN12741_c0_g1_i1::g.9030::m.9030;tr|A0A0L8H7J1_PD;SRR2047107_c4683_g5516;SRR3105321_c539_g564;SRR3105558_c2733_g2791	SRR6349992_c1405_g1640;lcl|TRINITY_DN12741_c0_g1::TRINITY_DN12741_c0_g1_i1::g.9030::m.9030;tr|A0A0L8H7J1_PD;SRR2047107_c4683_g5516;SRR3105321_c539_g564;SRR3105558_c2733_g2791	2;2;2;2;1;1	2;2;2;2;1;1	2;2;2;2;1;1	SRR6349992_c1405_g1640;lcl|TRINITY_DN12741_c0_g1::TRINITY_DN12741_c0_g1_i1::g.9030::m.9030;tr|A0A0L8H7J1_PD;SRR2047107_c4683_g5516;SRR3105321_c539_g564;SRR3105558_c2733_g2791	6	2	2	2	1	1	1	1	1	1	7.7	7.7	7.7	32.371	299	299;299;300;300;299;299	7			1								1		0	11.46	4.3	3.3	26212000	22455000	3756800	1379600	1181900	197730	0	5874500	4
	483	lcl|TRINITY_DN12742_c1_g1::TRINITY_DN12742_c1_g1_i1::g.9161::m.9161;lcl|TRINITY_DN12742_c1_g1::TRINITY_DN12742_c1_g1_i2::g.9162::m.9162;SRR3105558_c622_g707;SRR6349992_c3857_g4136;SRR3105321_c8_g6;tr|A0A0L8HLK8_PD;SRR2047107_c675_g915;SRR5204441_c254_g347;SRR5204442_c1588_g1967	lcl|TRINITY_DN12742_c1_g1::TRINITY_DN12742_c1_g1_i1::g.9161::m.9161;lcl|TRINITY_DN12742_c1_g1::TRINITY_DN12742_c1_g1_i2::g.9162::m.9162	9;9;3;2;2;2;2;1;1	9;9;3;2;2;2;2;1;1	7;7;1;0;0;0;0;0;0	lcl|TRINITY_DN12742_c1_g1::TRINITY_DN12742_c1_g1_i1::g.9161::m.9161;lcl|TRINITY_DN12742_c1_g1::TRINITY_DN12742_c1_g1_i2::g.9162::m.9162	9	9	9	7	9	1	9	1	7	1	34.5	34.5	30.8	46.579	429	429;430;389;388;388;389;389;391;420	3.31	5	11	3	6		6				1			0	96.724	34.5	4.4	5221300000	5186600000	34659000	261060000	259330000	1732900	431730000	0	47
	484	lcl|TRINITY_DN12743_c0_g1::TRINITY_DN12743_c0_g1_i2::g.9125::m.9125;lcl|TRINITY_DN12743_c0_g1::TRINITY_DN12743_c0_g1_i2::g.9124::m.9124;lcl|TRINITY_DN12743_c0_g1::TRINITY_DN12743_c0_g1_i1::g.9123::m.9123;SRR2047107_c2084_g2679;SRR3105558_c23936_g14021;SRR6349992_c4440_g4673;SRR3105321_c11355_g7172;tr|A0A0L8HUK6_PD;SRR6349992_c10434_g9166	lcl|TRINITY_DN12743_c0_g1::TRINITY_DN12743_c0_g1_i2::g.9125::m.9125;lcl|TRINITY_DN12743_c0_g1::TRINITY_DN12743_c0_g1_i2::g.9124::m.9124;lcl|TRINITY_DN12743_c0_g1::TRINITY_DN12743_c0_g1_i1::g.9123::m.9123;SRR2047107_c2084_g2679;SRR3105558_c23936_g14021	4;4;3;3;2;1;1;1;1	4;4;3;3;2;1;1;1;1	4;4;3;3;2;1;1;1;1	lcl|TRINITY_DN12743_c0_g1::TRINITY_DN12743_c0_g1_i2::g.9125::m.9125;lcl|TRINITY_DN12743_c0_g1::TRINITY_DN12743_c0_g1_i2::g.9124::m.9124;lcl|TRINITY_DN12743_c0_g1::TRINITY_DN12743_c0_g1_i1::g.9123::m.9123;SRR2047107_c2084_g2679;SRR3105558_c23936_g14021	9	4	4	4	4	0	4	0	4	0	13.1	13.1	13.1	40.534	375	375;375;140;337;248;103;111;164;237	3.25	2	2		2		2							0	24.547	13.1	0	287280000	287280000	0	11970000	11970000	0	17743000	0	9
	485	SRR6349992_c3970_g4240;SRR2047107_c8616_g9062;lcl|TRINITY_DN12749_c0_g2::TRINITY_DN12749_c0_g2_i1::g.9009::m.9009;SRR3105321_c13334_g8012;SRR5204442_c28238_g16514;tr|A0A0L8GPZ6_PD;SRR3105321_c3457_g2867;SRR3105558_c9456_g7473;lcl|TRINITY_DN12749_c0_g1::TRINITY_DN12749_c0_g1_i1::g.9006::m.9006;SRR5204441_c7307_g7150	SRR6349992_c3970_g4240;SRR2047107_c8616_g9062;lcl|TRINITY_DN12749_c0_g2::TRINITY_DN12749_c0_g2_i1::g.9009::m.9009;SRR3105321_c13334_g8012;SRR5204442_c28238_g16514;tr|A0A0L8GPZ6_PD;SRR3105321_c3457_g2867;SRR3105558_c9456_g7473;lcl|TRINITY_DN12749_c0_g1::TRINITY_DN12749_c0_g1_i1::g.9006::m.9006;SRR5204441_c7307_g7150	2;2;2;1;1;1;1;1;1;1	2;2;2;1;1;1;1;1;1;1	2;2;2;1;1;1;1;1;1;1	SRR6349992_c3970_g4240;SRR2047107_c8616_g9062;lcl|TRINITY_DN12749_c0_g2::TRINITY_DN12749_c0_g2_i1::g.9009::m.9009;SRR3105321_c13334_g8012;SRR5204442_c28238_g16514;tr|A0A0L8GPZ6_PD;SRR3105321_c3457_g2867;SRR3105558_c9456_g7473;lcl|TRINITY_DN12749_c0_g1::TRI	10	2	2	2	2	0	2	0	2	0	4.1	4.1	4.1	91.234	796	796;796;796;194;286;502;512;586;609;781	3		1	1	1									0	15.033	4.1	0	58657000	58657000	0	1364100	1364100	0	5292900	0	3
	486	lcl|TRINITY_DN12753_c0_g3::TRINITY_DN12753_c0_g3_i1::g.9062::m.9062;lcl|TRINITY_DN12753_c0_g2_i1_frame_6_orf_12;lcl|TRINITY_DN12753_c0_g1_i1_frame_5_orf_4;SRR2047107_c570_g783	lcl|TRINITY_DN12753_c0_g3::TRINITY_DN12753_c0_g3_i1::g.9062::m.9062	12;2;1;1	12;2;1;1	12;2;1;1	lcl|TRINITY_DN12753_c0_g3::TRINITY_DN12753_c0_g3_i1::g.9062::m.9062	4	12	12	12	11	3	11	3	11	3	90	90	90	15.924	140	140;44;18;140	4.16		18	9	15		13	1	2		3			0	177.84	90	39.3	11020000000	10773000000	246570000	1836700000	1795600000	41095000	579350000	305580000	75
	487	lcl|TRINITY_DN12758_c2_g1::TRINITY_DN12758_c2_g1_i1::g.9180::m.9180;tr|A0A0L8GXN2_PD;SRR6349992_c2691_g2996;SRR3105558_c3838_g3738;SRR3105321_c4634_g3642;SRR2047107_c5333_g6161	lcl|TRINITY_DN12758_c2_g1::TRINITY_DN12758_c2_g1_i1::g.9180::m.9180;tr|A0A0L8GXN2_PD;SRR6349992_c2691_g2996;SRR3105558_c3838_g3738;SRR3105321_c4634_g3642;SRR2047107_c5333_g6161	3;2;2;2;2;2	3;2;2;2;2;2	3;2;2;2;2;2	lcl|TRINITY_DN12758_c2_g1::TRINITY_DN12758_c2_g1_i1::g.9180::m.9180;tr|A0A0L8GXN2_PD;SRR6349992_c2691_g2996;SRR3105558_c3838_g3738;SRR3105321_c4634_g3642;SRR2047107_c5333_g6161	6	3	3	3	3	0	3	0	3	0	12.8	12.8	12.8	38.236	351	351;336;351;351;351;351	3.8		1	1	2		1							0	19.587	12.8	0	144880000	144880000	0	8049000	8049000	0	8583000	0	7
	488	lcl|TRINITY_DN12760_c0_g1::TRINITY_DN12760_c0_g1_i1::g.9129::m.9129;SRR3105321_c1747_g1579;tr|A0A0L8HQJ0_PD;SRR3105558_c1853_g1983;SRR2047107_c2003_g2595;SRR680047_c248_g176;SRR6349992_c2620_g2902	lcl|TRINITY_DN12760_c0_g1::TRINITY_DN12760_c0_g1_i1::g.9129::m.9129	12;5;4;4;4;2;2	12;5;4;4;4;2;2	12;5;4;4;4;2;2	lcl|TRINITY_DN12760_c0_g1::TRINITY_DN12760_c0_g1_i1::g.9129::m.9129	7	12	12	12	11	1	11	1	11	1	57.6	57.6	57.6	24.674	224	224;224;115;209;209;165;209	3.83		6	2	12		2				1			0	109.97	54.9	13.8	2030900000	2018900000	11994000	145070000	144210000	856710	125570000	0	27
	489	lcl|TRINITY_DN12762_c0_g1::TRINITY_DN12762_c0_g1_i1::g.9136::m.9136;tr|A0A0L8H726_PD;SRR2047107_c10721_g10615;SRR3105321_c3776_g3076;SRR3105558_c1709_g1838;SRR6349992_c19239_g13535;SRR5204441_c3659_g4124;SRR5204442_c256_g361	lcl|TRINITY_DN12762_c0_g1::TRINITY_DN12762_c0_g1_i1::g.9136::m.9136;tr|A0A0L8H726_PD;SRR2047107_c10721_g10615;SRR3105321_c3776_g3076;SRR3105558_c1709_g1838	5;4;4;3;3;2;1;1	5;4;4;3;3;2;1;1	4;3;3;3;2;2;0;0	lcl|TRINITY_DN12762_c0_g1::TRINITY_DN12762_c0_g1_i1::g.9136::m.9136;tr|A0A0L8H726_PD;SRR2047107_c10721_g10615;SRR3105321_c3776_g3076;SRR3105558_c1709_g1838	8	5	5	4	5	0	5	0	4	0	11.4	11.4	9.4	60.335	551	551;489;549;548;568;548;551;556	3.64		4		5		2							0	35.045	11.4	0	622880000	622880000	0	18875000	18875000	0	32524000	0	11
	490	SRR3105558_c3520_g3495;lcl|TRINITY_DN12769_c0_g1::TRINITY_DN12769_c0_g1_i2::g.9176::m.9176;lcl|TRINITY_DN12769_c0_g1::TRINITY_DN12769_c0_g1_i1::g.9175::m.9175;lcl|TRINITY_DN12769_c0_g1::TRINITY_DN12769_c0_g1_i3::g.9177::m.9177	SRR3105558_c3520_g3495;lcl|TRINITY_DN12769_c0_g1::TRINITY_DN12769_c0_g1_i2::g.9176::m.9176;lcl|TRINITY_DN12769_c0_g1::TRINITY_DN12769_c0_g1_i1::g.9175::m.9175;lcl|TRINITY_DN12769_c0_g1::TRINITY_DN12769_c0_g1_i3::g.9177::m.9177	1;1;1;1	1;1;1;1	1;1;1;1	SRR3105558_c3520_g3495;lcl|TRINITY_DN12769_c0_g1::TRINITY_DN12769_c0_g1_i2::g.9176::m.9176;lcl|TRINITY_DN12769_c0_g1::TRINITY_DN12769_c0_g1_i1::g.9175::m.9175;lcl|TRINITY_DN12769_c0_g1::TRINITY_DN12769_c0_g1_i3::g.9177::m.9177	4	1	1	1	1	0	1	0	1	0	19.6	19.6	19.6	12.214	112	112;183;183;228	4				1									0.0072303	6.1727	19.6	0	79247000	79247000	0	13208000	13208000	0	5749100	0	1
	491	lcl|TRINITY_DN12774_c0_g1::TRINITY_DN12774_c0_g1_i2::g.9182::m.9182;lcl|TRINITY_DN12774_c0_g1::TRINITY_DN12774_c0_g1_i1::g.9181::m.9181	lcl|TRINITY_DN12774_c0_g1::TRINITY_DN12774_c0_g1_i2::g.9182::m.9182;lcl|TRINITY_DN12774_c0_g1::TRINITY_DN12774_c0_g1_i1::g.9181::m.9181	15;15	15;15	15;15	lcl|TRINITY_DN12774_c0_g1::TRINITY_DN12774_c0_g1_i2::g.9182::m.9182;lcl|TRINITY_DN12774_c0_g1::TRINITY_DN12774_c0_g1_i1::g.9181::m.9181	2	15	15	15	15	2	15	2	15	2	43.5	43.5	43.5	31.901	278	278;278	4	5	13	11	14		13	1	1		2	1		0	287.99	43.5	7.6	30564000000	30510000000	53668000	2037600000	2034000000	3577900	1665000000	88019000	100
	492	lcl|TRINITY_DN12776_c0_g1::TRINITY_DN12776_c0_g1_i1::g.9174::m.9174;SRR3105558_c16531_g11093;tr|A0A0L8HUR8_PD;SRR6349992_c1812_g2060;SRR5204442_c5543_g5589;SRR5204441_c9655_g8783;SRR2047107_c1838_g2387;tr|M7CII5_PD	lcl|TRINITY_DN12776_c0_g1::TRINITY_DN12776_c0_g1_i1::g.9174::m.9174;SRR3105558_c16531_g11093	5;3;1;1;1;1;1;1	5;3;1;1;1;1;1;1	5;3;1;1;1;1;1;1	lcl|TRINITY_DN12776_c0_g1::TRINITY_DN12776_c0_g1_i1::g.9174::m.9174;SRR3105558_c16531_g11093	8	5	5	5	5	0	5	0	5	0	23.4	23.4	23.4	35.353	320	320;318;246;306;310;310;332;682	2.43		5	1	1									0	36.972	23.4	0	545150000	545150000	0	28692000	28692000	0	21950000	0	7
	493	lcl|TRINITY_DN12778_c0_g1::TRINITY_DN12778_c0_g1_i1::g.9183::m.9183;SRR725937_c706_g358;SRR3105558_c2933_g2974;tr|A0A0L8FX16_PD;SRR2047107_c8564_g9023	lcl|TRINITY_DN12778_c0_g1::TRINITY_DN12778_c0_g1_i1::g.9183::m.9183;SRR725937_c706_g358;SRR3105558_c2933_g2974	4;2;2;1;1	4;2;2;1;1	4;2;2;1;1	lcl|TRINITY_DN12778_c0_g1::TRINITY_DN12778_c0_g1_i1::g.9183::m.9183;SRR725937_c706_g358;SRR3105558_c2933_g2974	5	4	4	4	4	0	4	0	4	0	33.3	33.3	33.3	20.165	174	174;139;169;174;174	2.8		4				1							0	25.666	33.3	0	253340000	253340000	0	25334000	25334000	0	9495300	0	5
	494	lcl|TRINITY_DN12780_c1_g3::TRINITY_DN12780_c1_g3_i1::g.8999::m.8999;lcl|TRINITY_DN12780_c1_g2::TRINITY_DN12780_c1_g2_i1::g.8997::m.8997;lcl|TRINITY_DN12780_c1_g1::TRINITY_DN12780_c1_g1_i1::g.8995::m.8995;tr|A0A0L8I1L7_PD;SRR2047107_c967_g1324;SRR3105558_c943_g1066;SRR6349992_c14755_g11565;SRR5204442_c8079_g7409;SRR5204441_c5969_g6146	lcl|TRINITY_DN12780_c1_g3::TRINITY_DN12780_c1_g3_i1::g.8999::m.8999;lcl|TRINITY_DN12780_c1_g2::TRINITY_DN12780_c1_g2_i1::g.8997::m.8997;lcl|TRINITY_DN12780_c1_g1::TRINITY_DN12780_c1_g1_i1::g.8995::m.8995;tr|A0A0L8I1L7_PD;SRR2047107_c967_g1324;SRR3105558_c943_g1066	9;9;9;8;8;5;4;2;2	9;9;9;8;8;5;4;2;2	9;9;9;8;8;5;4;2;2	lcl|TRINITY_DN12780_c1_g3::TRINITY_DN12780_c1_g3_i1::g.8999::m.8999;lcl|TRINITY_DN12780_c1_g2::TRINITY_DN12780_c1_g2_i1::g.8997::m.8997;lcl|TRINITY_DN12780_c1_g1::TRINITY_DN12780_c1_g1_i1::g.8995::m.8995;tr|A0A0L8I1L7_PD;SRR2047107_c967_g1324;SRR3105558_c9	9	9	9	9	9	0	9	0	9	0	33.1	33.1	33.1	42.536	372	372;372;372;372;372;372;382;371;371	3.62		5	2	6		3							0	65.363	33.1	0	851750000	851750000	0	44829000	44829000	0	51601000	0	20
	495	tr|A0A0L8FTB6_PD;SRR2047107_c4651_g5483;lcl|TRINITY_DN12783_c0_g1::TRINITY_DN12783_c0_g1_i1::g.9005::m.9005;SRR3105558_c2594_g2655;SRR3105321_c3678_g3009;SRR6349992_c9300_g8420;SRR5204442_c16598_g12028;SRR5204441_c12508_g10470;SRR5204442_c9696_g8440;SRR5204441_c3408_g3851;lcl|SRR3105321_c22548_frame_4_orf_1;tr|E7D1B9_PD	tr|A0A0L8FTB6_PD;SRR2047107_c4651_g5483;lcl|TRINITY_DN12783_c0_g1::TRINITY_DN12783_c0_g1_i1::g.9005::m.9005;SRR3105558_c2594_g2655;SRR3105321_c3678_g3009;SRR6349992_c9300_g8420	9;9;9;8;7;6;4;4;3;3;2;2	9;9;9;8;7;6;4;4;3;3;2;2	9;9;9;8;7;6;4;4;3;3;2;2	tr|A0A0L8FTB6_PD;SRR2047107_c4651_g5483;lcl|TRINITY_DN12783_c0_g1::TRINITY_DN12783_c0_g1_i1::g.9005::m.9005;SRR3105558_c2594_g2655;SRR3105321_c3678_g3009;SRR6349992_c9300_g8420	12	9	9	9	9	0	9	0	9	0	38.4	38.4	38.4	32.966	292	292;292;292;291;291;292;248;288;177;286;76;297	3.15	1	5	2	3		2							0	58.186	38.4	0	548960000	548960000	0	32292000	32292000	0	27722000	0	15
	496	tr|A0A0L8HEQ9_PD;SRR2047107_c3258_g4011;lcl|TRINITY_DN12785_c0_g1::TRINITY_DN12785_c0_g1_i3::g.9026::m.9026;SRR6349992_c2666_g2952;SRR3105558_c796_g908;SRR3105321_c1946_g1756;lcl|TRINITY_DN12785_c0_g1::TRINITY_DN12785_c0_g1_i2::g.9024::m.9024;lcl|TRINITY_DN12785_c0_g1::TRINITY_DN12785_c0_g1_i1::g.9023::m.9023;lcl|TRINITY_DN12785_c0_g1::TRINITY_DN12785_c0_g1_i4::g.9027::m.9027;SRR5204442_c4374_g46…	tr|A0A0L8HEQ9_PD;SRR2047107_c3258_g4011;lcl|TRINITY_DN12785_c0_g1::TRINITY_DN12785_c0_g1_i3::g.9026::m.9026;SRR6349992_c2666_g2952;SRR3105558_c796_g908;SRR3105321_c1946_g1756;lcl|TRINITY_DN12785_c0_g1::TRINITY_DN12785_c0_g1_i2::g.9024::m.9024;lcl|TRINITY_DN12785_c0_g1::TRINITY_DN12785_c0_g1_i1::g.9023::m.9023;lcl|TRINITY_DN12785_c0_g1::TRINITY_DN12785_c0_g1_i4::g.9027::m.9027;SRR5204442_c4374_g46…	4;4;4;4;4;4;4;4;4;3;2;1;1	4;4;4;4;4;4;4;4;4;3;2;1;1	4;4;4;4;4;4;4;4;4;3;2;1;1	tr|A0A0L8HEQ9_PD;SRR2047107_c3258_g4011;lcl|TRINITY_DN12785_c0_g1::TRINITY_DN12785_c0_g1_i3::g.9026::m.9026;SRR6349992_c2666_g2952;SRR3105558_c796_g908;SRR3105321_c1946_g1756;lcl|TRINITY_DN12785_c0_g1::TRINITY_DN12785_c0_g1_i2::g.9024::m.9024;lcl|TRINITY_D	13	4	4	4	4	1	4	1	4	1	14.5	14.5	14.5	43.597	401	401;401;401;402;402;402;419;431;449;419;190;293;397	3.88	1	1	2	3						1			0	30.278	14.5	2.2	350040000	337990000	12051000	26926000	25999000	927030	34571000	0	10
	497	SRR2047107_c1647_g2143;lcl|TRINITY_DN12787_c1_g1::TRINITY_DN12787_c1_g1_i1::g.9203::m.9203;tr|A0A0L8GVH3_PD	SRR2047107_c1647_g2143;lcl|TRINITY_DN12787_c1_g1::TRINITY_DN12787_c1_g1_i1::g.9203::m.9203;tr|A0A0L8GVH3_PD	2;2;1	1;1;1	1;1;1	SRR2047107_c1647_g2143;lcl|TRINITY_DN12787_c1_g1::TRINITY_DN12787_c1_g1_i1::g.9203::m.9203;tr|A0A0L8GVH3_PD	3	2	1	1	2	1	1	0	1	0	7.3	4.2	4.2	40.602	354	354;354;554	2.5	1	1	1	1									0.0013369	7.053	7.3	3.1	235370000	235370000	0	16812000	16812000	0	33537000	0	5
	498	tr|A0A0L8FN04_PD;SRR2047107_c5479_g6331;lcl|TRINITY_DN12789_c0_g1::TRINITY_DN12789_c0_g1_i1::g.9192::m.9192;SRR6349992_c1296_g1512;SRR3105321_c924_g901	tr|A0A0L8FN04_PD;SRR2047107_c5479_g6331;lcl|TRINITY_DN12789_c0_g1::TRINITY_DN12789_c0_g1_i1::g.9192::m.9192;SRR6349992_c1296_g1512;SRR3105321_c924_g901	1;1;1;1;1	1;1;1;1;1	1;1;1;1;1	tr|A0A0L8FN04_PD;SRR2047107_c5479_g6331;lcl|TRINITY_DN12789_c0_g1::TRINITY_DN12789_c0_g1_i1::g.9192::m.9192;SRR6349992_c1296_g1512;SRR3105321_c924_g901	5	1	1	1	1	0	1	0	1	0	3.9	3.9	3.9	47.671	411	411;555;578;612;612	3			1										0.007135	6.1017	3.9	0	2072500	2072500	0	98688	98688	0	457230	0	1
	499	tr|A0A0L8G2G0_PD;SRR3105558_c2490_g2549;lcl|TRINITY_DN12800_c1_g1::TRINITY_DN12800_c1_g1_i2::g.9334::m.9334;lcl|TRINITY_DN12800_c1_g1::TRINITY_DN12800_c1_g1_i1::g.9331::m.9331;SRR2047107_c954_g1310	tr|A0A0L8G2G0_PD;SRR3105558_c2490_g2549;lcl|TRINITY_DN12800_c1_g1::TRINITY_DN12800_c1_g1_i2::g.9334::m.9334;lcl|TRINITY_DN12800_c1_g1::TRINITY_DN12800_c1_g1_i1::g.9331::m.9331;SRR2047107_c954_g1310	1;1;1;1;1	1;1;1;1;1	1;1;1;1;1	tr|A0A0L8G2G0_PD;SRR3105558_c2490_g2549;lcl|TRINITY_DN12800_c1_g1::TRINITY_DN12800_c1_g1_i2::g.9334::m.9334;lcl|TRINITY_DN12800_c1_g1::TRINITY_DN12800_c1_g1_i1::g.9331::m.9331;SRR2047107_c954_g1310	5	1	1	1	1	0	1	0	1	0	7.7	7.7	7.7	20.316	181	181;700;700;732;1010	2		1											0.0030544	6.7	7.7	0	13907000	13907000	0	1069700	1069700	0	515130	0	1
	500	lcl|TRINITY_DN12802_c0_g1::TRINITY_DN12802_c0_g1_i1::g.9244::m.9244;SRR3105558_c6620_g5720;SRR3105321_c5111_g3943;SRR6349992_c8218_g7675;SRR2047107_c13231_g12235;tr|A0A0P6CYA3_PD;tr|J9EB25_PD	lcl|TRINITY_DN12802_c0_g1::TRINITY_DN12802_c0_g1_i1::g.9244::m.9244;SRR3105558_c6620_g5720;SRR3105321_c5111_g3943;SRR6349992_c8218_g7675;SRR2047107_c13231_g12235;tr|A0A0P6CYA3_PD	4;3;2;2;2;2;1	4;3;2;2;2;2;1	4;3;2;2;2;2;1	lcl|TRINITY_DN12802_c0_g1::TRINITY_DN12802_c0_g1_i1::g.9244::m.9244;SRR3105558_c6620_g5720;SRR3105321_c5111_g3943;SRR6349992_c8218_g7675;SRR2047107_c13231_g12235;tr|A0A0P6CYA3_PD	7	4	4	4	3	1	3	1	3	1	11.6	11.6	11.6	48.168	440	440;455;179;440;440;495;2961	5.5			1	2							1		0	24.494	8	3.6	66406000	61595000	4810600	3162200	2933100	229070	6379800	0	3
	501	tr|A0A0L8FRN9_PD;lcl|TRINITY_DN12814_c0_g2::TRINITY_DN12814_c0_g2_i3::g.9340::m.9340;SRR2047107_c8095_g8641;lcl|TRINITY_DN12814_c0_g2::TRINITY_DN12814_c0_g2_i1::g.9336::m.9336;lcl|TRINITY_DN12814_c0_g2::TRINITY_DN12814_c0_g2_i2::g.9338::m.9338;SRR3105321_c559_g579;SRR6349992_c6141_g6070;SRR3105321_c25200_g12021	tr|A0A0L8FRN9_PD;lcl|TRINITY_DN12814_c0_g2::TRINITY_DN12814_c0_g2_i3::g.9340::m.9340;SRR2047107_c8095_g8641;lcl|TRINITY_DN12814_c0_g2::TRINITY_DN12814_c0_g2_i1::g.9336::m.9336;lcl|TRINITY_DN12814_c0_g2::TRINITY_DN12814_c0_g2_i2::g.9338::m.9338;SRR3105321_c559_g579;SRR6349992_c6141_g6070;SRR3105321_c25200_g12021	2;2;2;2;2;1;1;1	2;2;2;2;2;1;1;1	2;2;2;2;2;1;1;1	tr|A0A0L8FRN9_PD;lcl|TRINITY_DN12814_c0_g2::TRINITY_DN12814_c0_g2_i3::g.9340::m.9340;SRR2047107_c8095_g8641;lcl|TRINITY_DN12814_c0_g2::TRINITY_DN12814_c0_g2_i1::g.9336::m.9336;lcl|TRINITY_DN12814_c0_g2::TRINITY_DN12814_c0_g2_i2::g.9338::m.9338;SRR3105321_c	8	2	2	2	2	0	2	0	2	0	16.4	16.4	16.4	16.155	140	140;140;142;301;415;140;141;144	4				2									0	13.936	16.4	0	101600000	101600000	0	14514000	14514000	0	7370700	0	2
	502	lcl|TRINITY_DN12816_c0_g1::TRINITY_DN12816_c0_g1_i1::g.9307::m.9307;tr|A0A0L8HZM1_PD;SRR2047107_c7595_g8277;SRR3105558_c6641_g5737	lcl|TRINITY_DN12816_c0_g1::TRINITY_DN12816_c0_g1_i1::g.9307::m.9307;tr|A0A0L8HZM1_PD;SRR2047107_c7595_g8277;SRR3105558_c6641_g5737	2;1;1;1	2;1;1;1	2;1;1;1	lcl|TRINITY_DN12816_c0_g1::TRINITY_DN12816_c0_g1_i1::g.9307::m.9307;tr|A0A0L8HZM1_PD;SRR2047107_c7595_g8277;SRR3105558_c6641_g5737	4	2	2	2	2	0	2	0	2	0	10.6	10.6	10.6	28.858	265	265;257;257;277	3			2										0	15.283	10.6	0	27698000	27698000	0	1629300	1629300	0	6110900	0	2
	503	lcl|TRINITY_DN12817_c0_g1::TRINITY_DN12817_c0_g1_i2::g.9210::m.9210;lcl|TRINITY_DN12817_c0_g1::TRINITY_DN12817_c0_g1_i1::g.9208::m.9208;tr|A0A0L8GHZ2_PD;SRR2047107_c9170_g9495;SRR3105558_c126_g179;SRR3105321_c35_g55;SRR6349992_c3148_g3461;SRR5204441_c496_g626;tr|R7V2E5_PD;SRR3105321_c9547_g6319;SRR5204442_c851_g1110	lcl|TRINITY_DN12817_c0_g1::TRINITY_DN12817_c0_g1_i2::g.9210::m.9210;lcl|TRINITY_DN12817_c0_g1::TRINITY_DN12817_c0_g1_i1::g.9208::m.9208;tr|A0A0L8GHZ2_PD;SRR2047107_c9170_g9495;SRR3105558_c126_g179;SRR3105321_c35_g55	7;6;6;6;6;5;3;2;2;1;1	7;6;6;6;6;5;3;2;2;1;1	7;6;6;6;6;5;3;2;2;1;1	lcl|TRINITY_DN12817_c0_g1::TRINITY_DN12817_c0_g1_i2::g.9210::m.9210;lcl|TRINITY_DN12817_c0_g1::TRINITY_DN12817_c0_g1_i1::g.9208::m.9208;tr|A0A0L8GHZ2_PD;SRR2047107_c9170_g9495;SRR3105558_c126_g179;SRR3105321_c35_g55	11	7	7	7	7	0	7	0	7	0	17.5	17.5	17.5	59.566	553	553;377;550;550;550;554;550;550;557;115;452	3.67		4		6		2							0	44.585	17.5	0	468800000	468800000	0	16165000	16165000	0	25663000	0	9
	504	lcl|TRINITY_DN12823_c0_g2::TRINITY_DN12823_c0_g2_i3::g.9385::m.9385;lcl|TRINITY_DN12823_c0_g2::TRINITY_DN12823_c0_g2_i1::g.9381::m.9381;SRR3105558_c374_g450;lcl|TRINITY_DN12823_c0_g2::TRINITY_DN12823_c0_g2_i5::g.9389::m.9389;lcl|TRINITY_DN12823_c0_g2::TRINITY_DN12823_c0_g2_i2::g.9383::m.9383;lcl|TRINITY_DN12823_c0_g2::TRINITY_DN12823_c0_g2_i4::g.9387::m.9387;SRR3105321_c1889_g1718;SRR2047107_c376…	lcl|TRINITY_DN12823_c0_g2::TRINITY_DN12823_c0_g2_i3::g.9385::m.9385;lcl|TRINITY_DN12823_c0_g2::TRINITY_DN12823_c0_g2_i1::g.9381::m.9381;SRR3105558_c374_g450;lcl|TRINITY_DN12823_c0_g2::TRINITY_DN12823_c0_g2_i5::g.9389::m.9389;lcl|TRINITY_DN12823_c0_g2::TRINITY_DN12823_c0_g2_i2::g.9383::m.9383;lcl|TRINITY_DN12823_c0_g2::TRINITY_DN12823_c0_g2_i4::g.9387::m.9387;SRR3105321_c1889_g1718;SRR2047107_c376…	4;4;3;3;3;3;2;2;1;1;1;1;1	4;4;3;3;3;3;2;2;1;1;1;1;1	4;4;3;3;3;3;2;2;1;1;1;1;1	lcl|TRINITY_DN12823_c0_g2::TRINITY_DN12823_c0_g2_i3::g.9385::m.9385;lcl|TRINITY_DN12823_c0_g2::TRINITY_DN12823_c0_g2_i1::g.9381::m.9381;SRR3105558_c374_g450;lcl|TRINITY_DN12823_c0_g2::TRINITY_DN12823_c0_g2_i5::g.9389::m.9389;lcl|TRINITY_DN12823_c0_g2::TRIN	13	4	4	4	4	0	4	0	4	0	20.8	20.8	20.8	30.812	269	269;269;273;275;275;283;180;266;65;72;109;234;2154	2.83		3	1	2									0	25.882	20.8	0	268710000	268710000	0	16794000	16794000	0	16929000	0	6
	505	lcl|TRINITY_DN12837_c0_g1::TRINITY_DN12837_c0_g1_i1::g.9214::m.9214;SRR3105558_c1687_g1817;tr|A0A0L8H4H3_PD;SRR6349992_c2595_g2880;SRR3105321_c1134_g1081;SRR2047107_c3549_g4318	lcl|TRINITY_DN12837_c0_g1::TRINITY_DN12837_c0_g1_i1::g.9214::m.9214;SRR3105558_c1687_g1817	5;3;2;2;2;2	5;3;2;2;2;2	5;3;2;2;2;2	lcl|TRINITY_DN12837_c0_g1::TRINITY_DN12837_c0_g1_i1::g.9214::m.9214;SRR3105558_c1687_g1817	6	5	5	5	5	1	5	1	5	1	15.3	15.3	15.3	64.687	583	583;543;543;543;543;543	4.12		1	3	3						1			0	32.003	15.3	2.4	260140000	237920000	22224000	8391600	7674700	716910	20701000	0	7
	506	lcl|TRINITY_DN12839_c0_g1::TRINITY_DN12839_c0_g1_i1::g.9464::m.9464;tr|A0A0L8HE01_PD;SRR3105558_c3194_g3189;SRR2047107_c14406_g12924	lcl|TRINITY_DN12839_c0_g1::TRINITY_DN12839_c0_g1_i1::g.9464::m.9464	3;1;1;1	3;1;1;1	3;1;1;1	lcl|TRINITY_DN12839_c0_g1::TRINITY_DN12839_c0_g1_i1::g.9464::m.9464	4	3	3	3	3	0	3	0	3	0	16	16	16	33.559	288	288;139;288;288	3.33			2	1									0	18.155	16	0	66288000	66288000	0	4419200	4419200	0	8422500	0	2
	507	SRR3105558_c16499_g11074;SRR3105321_c14168_g8367;SRR3105321_c8213_g5645;lcl|TRINITY_DN12839_c3_g1::TRINITY_DN12839_c3_g1_i1::g.9466::m.9466;SRR5204442_c1521_g1882;SRR6349992_c3757_g4033;SRR2047107_c3749_g4546	SRR3105558_c16499_g11074;SRR3105321_c14168_g8367;SRR3105321_c8213_g5645;lcl|TRINITY_DN12839_c3_g1::TRINITY_DN12839_c3_g1_i1::g.9466::m.9466;SRR5204442_c1521_g1882;SRR6349992_c3757_g4033;SRR2047107_c3749_g4546	1;1;1;1;1;1;1	1;1;1;1;1;1;1	1;1;1;1;1;1;1	SRR3105558_c16499_g11074;SRR3105321_c14168_g8367;SRR3105321_c8213_g5645;lcl|TRINITY_DN12839_c3_g1::TRINITY_DN12839_c3_g1_i1::g.9466::m.9466;SRR5204442_c1521_g1882;SRR6349992_c3757_g4033;SRR2047107_c3749_g4546	7	1	1	1	1	0	1	0	1	0	8	8	8	11.63	113	113;207;219;450;452;477;687	4				1									0.0087099	6.0655	8	0	12677000	12677000	0	2535400	2535400	0	919690	0	0
	508	lcl|TRINITY_DN12841_c0_g1::TRINITY_DN12841_c0_g1_i1::g.9413::m.9413;SRR3105558_c2003_g2130;tr|A0A0L8HW02_PD;SRR2047107_c3248_g4002;SRR3105321_c3587_g2955;SRR6349992_c2227_g2492;SRR5204442_c5492_g5546;SRR5204441_c5744_g5962	lcl|TRINITY_DN12841_c0_g1::TRINITY_DN12841_c0_g1_i1::g.9413::m.9413;SRR3105558_c2003_g2130;tr|A0A0L8HW02_PD;SRR2047107_c3248_g4002;SRR3105321_c3587_g2955	5;4;4;4;3;2;1;1	5;4;4;4;3;2;1;1	5;4;4;4;3;2;1;1	lcl|TRINITY_DN12841_c0_g1::TRINITY_DN12841_c0_g1_i1::g.9413::m.9413;SRR3105558_c2003_g2130;tr|A0A0L8HW02_PD;SRR2047107_c3248_g4002;SRR3105321_c3587_g2955	8	5	5	5	5	0	5	0	5	0	16.9	16.9	16.9	48.43	432	432;424;424;432;424;424;423;423	4		1		3		1							0	29.653	16.9	0	230450000	230450000	0	8230500	8230500	0	13975000	0	4
	509	lcl|TRINITY_DN12842_c0_g1::TRINITY_DN12842_c0_g1_i1::g.9237::m.9237;tr|R4G2C0_PD;SRR680047_c42_g46;SRR3105558_c633_g716;lcl|TRINITY_DN12842_c0_g1_i2_frame_1_orf_3	lcl|TRINITY_DN12842_c0_g1::TRINITY_DN12842_c0_g1_i1::g.9237::m.9237	10;3;3;2;1	10;3;3;2;1	5;0;0;0;0	lcl|TRINITY_DN12842_c0_g1::TRINITY_DN12842_c0_g1_i1::g.9237::m.9237	5	10	10	5	10	0	10	0	5	0	40.5	40.5	23.4	30.541	274	274;263;264;278;69	4.03		7	5	9		10							0	67.031	40.5	0	8195800000	8195800000	0	546390000	546390000	0	476270000	0	39
	510	SRR3105321_c2433_g2120;tr|A0A0L8I0T5_PD;SRR2047107_c113_g151;lcl|TRINITY_DN12843_c0_g1::TRINITY_DN12843_c0_g1_i1::g.9264::m.9264;SRR3105558_c2877_g2925;SRR6349992_c4121_g4377;SRR725937_c167_g115;SRR5204442_c4128_g4387;SRR5204441_c665_g855	SRR3105321_c2433_g2120;tr|A0A0L8I0T5_PD;SRR2047107_c113_g151;lcl|TRINITY_DN12843_c0_g1::TRINITY_DN12843_c0_g1_i1::g.9264::m.9264;SRR3105558_c2877_g2925;SRR6349992_c4121_g4377;SRR725937_c167_g115;SRR5204442_c4128_g4387;SRR5204441_c665_g855	2;2;2;2;2;2;1;1;1	2;2;2;2;2;2;1;1;1	2;2;2;2;2;2;1;1;1	SRR3105321_c2433_g2120;tr|A0A0L8I0T5_PD;SRR2047107_c113_g151;lcl|TRINITY_DN12843_c0_g1::TRINITY_DN12843_c0_g1_i1::g.9264::m.9264;SRR3105558_c2877_g2925;SRR6349992_c4121_g4377;SRR725937_c167_g115;SRR5204442_c4128_g4387;SRR5204441_c665_g855	9	2	2	2	2	0	2	0	2	0	4.7	4.7	4.7	61.441	527	527;554;554;554;905;1476;180;555;555	3.33		1		2									0	11.503	4.7	0	67818000	67818000	0	3229400	3229400	0	4000900	0	3
	511	lcl|TRINITY_DN12844_c1_g1::TRINITY_DN12844_c1_g1_i1::g.9300::m.9300;SRR3105558_c1043_g1169	lcl|TRINITY_DN12844_c1_g1::TRINITY_DN12844_c1_g1_i1::g.9300::m.9300;SRR3105558_c1043_g1169	3;2	3;2	3;2	lcl|TRINITY_DN12844_c1_g1::TRINITY_DN12844_c1_g1_i1::g.9300::m.9300;SRR3105558_c1043_g1169	2	3	3	3	3	1	3	1	3	1	21.2	21.2	21.2	19.263	165	165;178	5.83			1	1		3				1			0	20.2	21.2	8.5	525410000	504870000	20538000	58379000	56097000	2282000	28778000	0	6
	512	lcl|TRINITY_DN12844_c2_g1::TRINITY_DN12844_c2_g1_i2::g.9302::m.9302;lcl|TRINITY_DN12844_c2_g1::TRINITY_DN12844_c2_g1_i1::g.9301::m.9301;tr|A0A1L8DTY7_PD	lcl|TRINITY_DN12844_c2_g1::TRINITY_DN12844_c2_g1_i2::g.9302::m.9302;lcl|TRINITY_DN12844_c2_g1::TRINITY_DN12844_c2_g1_i1::g.9301::m.9301	13;13;1	13;13;1	13;13;1	lcl|TRINITY_DN12844_c2_g1::TRINITY_DN12844_c2_g1_i2::g.9302::m.9302;lcl|TRINITY_DN12844_c2_g1::TRINITY_DN12844_c2_g1_i1::g.9301::m.9301	3	13	13	13	13	3	13	3	13	3	45.3	45.3	45.3	36.299	320	320;320;604	4.44	3	14	12	14	2	14				3	2	2	0	149.42	45.3	13.1	25313000000	24775000000	537810000	1406300000	1376400000	29878000	1152100000	799690000	138
	513	lcl|TRINITY_DN12844_c4_g1::TRINITY_DN12844_c4_g1_i1::g.9305::m.9305	lcl|TRINITY_DN12844_c4_g1::TRINITY_DN12844_c4_g1_i1::g.9305::m.9305	9	2	2	lcl|TRINITY_DN12844_c4_g1::TRINITY_DN12844_c4_g1_i1::g.9305::m.9305	1	9	2	2	9	1	2	0	2	0	38.6	7.5	7.5	35.194	306	306	4		2	1	2	1	2							0	13.338	38.6	4.6	1126900000	1126900000	0	102450000	102450000	0	78386000	0	10
	514	lcl|TRINITY_DN12844_c4_g3::TRINITY_DN12844_c4_g3_i1::g.9306::m.9306;SRR725938_c390_g156;SRR6349992_c391_g480;SRR3105321_c155_g185;SRR3105558_c51_g57	lcl|TRINITY_DN12844_c4_g3::TRINITY_DN12844_c4_g3_i1::g.9306::m.9306	13;1;1;1;1	13;1;1;1;1	6;0;0;0;0	lcl|TRINITY_DN12844_c4_g3::TRINITY_DN12844_c4_g3_i1::g.9306::m.9306	5	13	13	6	12	5	12	5	5	4	45.4	45.4	14.4	34.945	306	306;174;297;297;335	4.98	1	8	7	10	1	10				7	1		0	122.75	45.1	17	11160000000	10869000000	290920000	1014600000	988130000	26447000	366730000	533490000	59
	515	lcl|TRINITY_DN12847_c0_g1::TRINITY_DN12847_c0_g1_i1::g.9403::m.9403	lcl|TRINITY_DN12847_c0_g1::TRINITY_DN12847_c0_g1_i1::g.9403::m.9403	3	3	3	lcl|TRINITY_DN12847_c0_g1::TRINITY_DN12847_c0_g1_i1::g.9403::m.9403	1	3	3	3	3	0	3	0	3	0	11.9	11.9	11.9	36.513	320	320	3.8		1	1	2		1							0	19.304	11.9	0	226290000	226290000	0	15086000	15086000	0	16573000	0	5
	516	lcl|TRINITY_DN12851_c1_g1::TRINITY_DN12851_c1_g1_i1::g.9380::m.9380;lcl|TRINITY_DN12851_c1_g2_i1_frame_6_orf_2	lcl|TRINITY_DN12851_c1_g1::TRINITY_DN12851_c1_g1_i1::g.9380::m.9380	3;1	3;1	3;1	lcl|TRINITY_DN12851_c1_g1::TRINITY_DN12851_c1_g1_i1::g.9380::m.9380	2	3	3	3	3	0	3	0	3	0	28.7	28.7	28.7	16.535	143	143;121	3		2	1	2									0	72.82	28.7	0	707780000	707780000	0	88472000	88472000	0	91131000	0	5
	517	SRR5204441_c1227_g1564;lcl|TRINITY_DN12860_c0_g1::TRINITY_DN12860_c0_g1_i1::g.9438::m.9438;lcl|TRINITY_DN12860_c0_g1::TRINITY_DN12860_c0_g1_i9::g.9459::m.9459;lcl|TRINITY_DN12860_c0_g1::TRINITY_DN12860_c0_g1_i5::g.9450::m.9450;lcl|TRINITY_DN12860_c0_g1::TRINITY_DN12860_c0_g1_i2::g.9441::m.9441;SRR5204442_c6182_g6070;lcl|TRINITY_DN12860_c0_g1::TRINITY_DN12860_c0_g1_i3::g.9444::m.9444;lcl|TRINITY_D…	SRR5204441_c1227_g1564;lcl|TRINITY_DN12860_c0_g1::TRINITY_DN12860_c0_g1_i1::g.9438::m.9438;lcl|TRINITY_DN12860_c0_g1::TRINITY_DN12860_c0_g1_i9::g.9459::m.9459;lcl|TRINITY_DN12860_c0_g1::TRINITY_DN12860_c0_g1_i5::g.9450::m.9450;lcl|TRINITY_DN12860_c0_g1::TRINITY_DN12860_c0_g1_i2::g.9441::m.9441;SRR5204442_c6182_g6070;lcl|TRINITY_DN12860_c0_g1::TRINITY_DN12860_c0_g1_i3::g.9444::m.9444;lcl|TRINITY_D…	1;1;1;1;1;1;1;1;1;1	1;1;1;1;1;1;1;1;1;1	1;1;1;1;1;1;1;1;1;1	SRR5204441_c1227_g1564;lcl|TRINITY_DN12860_c0_g1::TRINITY_DN12860_c0_g1_i1::g.9438::m.9438;lcl|TRINITY_DN12860_c0_g1::TRINITY_DN12860_c0_g1_i9::g.9459::m.9459;lcl|TRINITY_DN12860_c0_g1::TRINITY_DN12860_c0_g1_i5::g.9450::m.9450;lcl|TRINITY_DN12860_c0_g1::TR	10	1	1	1	1	0	1	0	1	0	7.3	7.3	7.3	23.32	206	206;540;541;551;551;580;608;609;619;619	4				1									0.0036058	6.584	7.3	0	15645000	15645000	0	1117500	1117500	0	1135000	0	1
	518	lcl|TRINITY_DN12870_c0_g1::TRINITY_DN12870_c0_g1_i1::g.9499::m.9499;tr|A0A0L8H0C8_PD;SRR3105321_c399_g433;SRR6349992_c196_g251;SRR3105558_c507_g595;SRR5204442_c3800_g4128;SRR5204441_c1506_g1903;SRR2047107_c2026_g2620;SRR725597_c112_g88;tr|A0A267DDR8_PD	lcl|TRINITY_DN12870_c0_g1::TRINITY_DN12870_c0_g1_i1::g.9499::m.9499;tr|A0A0L8H0C8_PD;SRR3105321_c399_g433;SRR6349992_c196_g251;SRR3105558_c507_g595;SRR5204442_c3800_g4128;SRR5204441_c1506_g1903	15;14;13;12;12;8;8;4;3;2	15;14;13;12;12;8;8;4;3;2	15;14;13;12;12;8;8;4;3;2	lcl|TRINITY_DN12870_c0_g1::TRINITY_DN12870_c0_g1_i1::g.9499::m.9499;tr|A0A0L8H0C8_PD;SRR3105321_c399_g433;SRR6349992_c196_g251;SRR3105558_c507_g595;SRR5204442_c3800_g4128;SRR5204441_c1506_g1903	10	15	15	15	15	0	15	0	15	0	26.6	26.6	26.6	98.013	876	876;876;876;876;876;877;877;368;136;871	4.04		5	3	12		7							0	102.35	26.6	0	1494600000	1494600000	0	31137000	31137000	0	90082000	0	27
	519	SRR3105558_c4034_g3893;SRR3105321_c6066_g4486;SRR2047107_c9399_g9668;SRR2047107_c3939_g4754;lcl|TRINITY_DN12873_c3_g1::TRINITY_DN12873_c3_g1_i1::g.9552::m.9552;lcl|TRINITY_DN2667_c0_g2::TRINITY_DN2667_c0_g2_i1::g.1069::m.1069;SRR3105321_c7147_g5085;SRR6349992_c12921_g10585	SRR3105558_c4034_g3893;SRR3105321_c6066_g4486;SRR2047107_c9399_g9668;SRR2047107_c3939_g4754;lcl|TRINITY_DN12873_c3_g1::TRINITY_DN12873_c3_g1_i1::g.9552::m.9552;lcl|TRINITY_DN2667_c0_g2::TRINITY_DN2667_c0_g2_i1::g.1069::m.1069;SRR3105321_c7147_g5085;SRR6349992_c12921_g10585	7;7;7;7;7;5;4;4	1;1;1;1;1;1;1;1	1;1;1;1;1;1;1;1	SRR3105558_c4034_g3893;SRR3105321_c6066_g4486;SRR2047107_c9399_g9668;SRR2047107_c3939_g4754;lcl|TRINITY_DN12873_c3_g1::TRINITY_DN12873_c3_g1_i1::g.9552::m.9552;lcl|TRINITY_DN2667_c0_g2::TRINITY_DN2667_c0_g2_i1::g.1069::m.1069;SRR3105321_c7147_g5085;SRR6349	8	7	1	1	5	6	0	1	0	1	55.7	18	18	13.549	122	122;122;122;122;122;99;100;180	12												1	0	14.326	44.3	46.7	39544000	0	39544000	5649100	0	5649100	0	66272000	0
	520	lcl|TRINITY_DN12877_c0_g1::TRINITY_DN12877_c0_g1_i1::g.9503::m.9503;SRR3105558_c131_g186;SRR2047107_c770_g1035;tr|A0A0L8FU76_PD;SRR3105321_c413_g444;SRR6349992_c833_g988;SRR725937_c445_g256;SRR680047_c596_g361;SRR680047_c45_g47	lcl|TRINITY_DN12877_c0_g1::TRINITY_DN12877_c0_g1_i1::g.9503::m.9503;SRR3105558_c131_g186;SRR2047107_c770_g1035;tr|A0A0L8FU76_PD;SRR3105321_c413_g444;SRR6349992_c833_g988	11;9;9;9;8;7;4;1;1	11;9;9;9;8;7;4;1;1	11;9;9;9;8;7;4;1;1	lcl|TRINITY_DN12877_c0_g1::TRINITY_DN12877_c0_g1_i1::g.9503::m.9503;SRR3105558_c131_g186;SRR2047107_c770_g1035;tr|A0A0L8FU76_PD;SRR3105321_c413_g444;SRR6349992_c833_g988	9	11	11	11	11	3	11	3	11	3	12.7	12.7	12.7	82.512	786	786;638;796;808;510;532;242;159;377	4.28	2	6	6	8		5	1	2		2			0	76.434	12.7	4.1	3322300000	3255400000	66874000	144450000	141540000	2907600	145640000	119580000	40
	521	lcl|TRINITY_DN12880_c0_g2::TRINITY_DN12880_c0_g2_i2::g.9530::m.9530;lcl|TRINITY_DN12880_c0_g2::TRINITY_DN12880_c0_g2_i4::g.9532::m.9532;lcl|TRINITY_DN12880_c0_g2::TRINITY_DN12880_c0_g2_i3::g.9531::m.9531;tr|A0A0L8GH66_PD;SRR2047107_c1494_g1941;SRR3105558_c1442_g1590;lcl|TRINITY_DN12880_c0_g2::TRINITY_DN12880_c0_g2_i1::g.9529::m.9529;SRR6349992_c2051_g2318;SRR3105321_c3390_g2826;SRR3105558_c1176_g…	lcl|TRINITY_DN12880_c0_g2::TRINITY_DN12880_c0_g2_i2::g.9530::m.9530;lcl|TRINITY_DN12880_c0_g2::TRINITY_DN12880_c0_g2_i4::g.9532::m.9532;lcl|TRINITY_DN12880_c0_g2::TRINITY_DN12880_c0_g2_i3::g.9531::m.9531;tr|A0A0L8GH66_PD;SRR2047107_c1494_g1941	10;10;10;9;8;4;3;3;3;1;1;1;1	10;10;10;9;8;4;3;3;3;1;1;1;1	10;10;10;9;8;4;3;3;3;1;1;1;1	lcl|TRINITY_DN12880_c0_g2::TRINITY_DN12880_c0_g2_i2::g.9530::m.9530;lcl|TRINITY_DN12880_c0_g2::TRINITY_DN12880_c0_g2_i4::g.9532::m.9532;lcl|TRINITY_DN12880_c0_g2::TRINITY_DN12880_c0_g2_i3::g.9531::m.9531;tr|A0A0L8GH66_PD;SRR2047107_c1494_g1941	13	10	10	10	10	0	10	0	10	0	7.6	7.6	7.6	216.98	1892	1892;1925;1950;2008;1461;1352;681;897;1290;334;365;894;910	3.38	1	8	2	6		4							0	64.9	7.6	0	655050000	655050000	0	7529300	7529300	0	38076000	0	23
	522	lcl|TRINITY_DN12883_c0_g1::TRINITY_DN12883_c0_g1_i5::g.9231::m.9231;lcl|TRINITY_DN12883_c0_g1::TRINITY_DN12883_c0_g1_i6::g.9234::m.9234;lcl|TRINITY_DN12883_c0_g1::TRINITY_DN12883_c0_g1_i1::g.9221::m.9221;SRR6349992_c362_g458;lcl|TRINITY_DN12883_c0_g1::TRINITY_DN12883_c0_g1_i3::g.9226::m.9226;SRR3105321_c1738_g1564;lcl|TRINITY_DN12883_c0_g1::TRINITY_DN12883_c0_g1_i4::g.9229::m.9229;lcl|TRINITY_DN1…	lcl|TRINITY_DN12883_c0_g1::TRINITY_DN12883_c0_g1_i5::g.9231::m.9231;lcl|TRINITY_DN12883_c0_g1::TRINITY_DN12883_c0_g1_i6::g.9234::m.9234;lcl|TRINITY_DN12883_c0_g1::TRINITY_DN12883_c0_g1_i1::g.9221::m.9221;SRR6349992_c362_g458;lcl|TRINITY_DN12883_c0_g1::TRINITY_DN12883_c0_g1_i3::g.9226::m.9226;SRR3105321_c1738_g1564;lcl|TRINITY_DN12883_c0_g1::TRINITY_DN12883_c0_g1_i4::g.9229::m.9229;lcl|TRINITY_DN1…	4;4;4;4;4;4;4;4;3;2;1;1;1;1;1	4;4;4;4;4;4;4;4;3;2;1;1;1;1;1	4;4;4;4;4;4;4;4;3;2;1;1;1;1;1	lcl|TRINITY_DN12883_c0_g1::TRINITY_DN12883_c0_g1_i5::g.9231::m.9231;lcl|TRINITY_DN12883_c0_g1::TRINITY_DN12883_c0_g1_i6::g.9234::m.9234;lcl|TRINITY_DN12883_c0_g1::TRINITY_DN12883_c0_g1_i1::g.9221::m.9221;SRR6349992_c362_g458;lcl|TRINITY_DN12883_c0_g1::TRIN	15	4	4	4	4	0	4	0	4	0	10.6	10.6	10.6	55.416	510	510;515;539;540;544;545;571;576;338;330;26;91;103;181;247	3.33			4	2									0	27.393	10.6	0	151450000	151450000	0	7572300	7572300	0	19752000	0	6
	523	lcl|TRINITY_DN12884_c0_g1::TRINITY_DN12884_c0_g1_i3::g.9395::m.9395;lcl|TRINITY_DN12884_c0_g1::TRINITY_DN12884_c0_g1_i2::g.9393::m.9393;lcl|TRINITY_DN12884_c0_g1::TRINITY_DN12884_c0_g1_i1::g.9391::m.9391;lcl|TRINITY_DN12884_c0_g1::TRINITY_DN12884_c0_g1_i4::g.9397::m.9397;tr|A0A0L8HH40_PD;SRR2047107_c4356_g5171;SRR3105558_c2119_g2241;SRR6349992_c967_g1128;SRR3105321_c2738_g2370;SRR6349992_c2914_g3…	lcl|TRINITY_DN12884_c0_g1::TRINITY_DN12884_c0_g1_i3::g.9395::m.9395;lcl|TRINITY_DN12884_c0_g1::TRINITY_DN12884_c0_g1_i2::g.9393::m.9393;lcl|TRINITY_DN12884_c0_g1::TRINITY_DN12884_c0_g1_i1::g.9391::m.9391;lcl|TRINITY_DN12884_c0_g1::TRINITY_DN12884_c0_g1_i4::g.9397::m.9397;tr|A0A0L8HH40_PD;SRR2047107_c4356_g5171;SRR3105558_c2119_g2241	10;10;10;10;8;8;7;3;3;2;2;1;1;1	10;10;10;10;8;8;7;3;3;2;2;1;1;1	2;2;2;2;0;0;0;0;0;0;0;0;0;0	lcl|TRINITY_DN12884_c0_g1::TRINITY_DN12884_c0_g1_i3::g.9395::m.9395;lcl|TRINITY_DN12884_c0_g1::TRINITY_DN12884_c0_g1_i2::g.9393::m.9393;lcl|TRINITY_DN12884_c0_g1::TRINITY_DN12884_c0_g1_i1::g.9391::m.9391;lcl|TRINITY_DN12884_c0_g1::TRINITY_DN12884_c0_g1_i4:	14	10	10	2	9	2	9	2	2	0	28.7	28.7	4.3	63.577	575	575;582;589;596;576;582;557;308;308;219;234;276;276;1079	4.46	1	8	3	9	2	9				3			0	71.034	26.8	4.3	6925000000	6893200000	31791000	277000000	275730000	1271700	414430000	0	54
	524	lcl|TRINITY_DN12886_c1_g2::TRINITY_DN12886_c1_g2_i4::g.9357::m.9357;lcl|TRINITY_DN12886_c1_g2::TRINITY_DN12886_c1_g2_i2::g.9352::m.9352;lcl|TRINITY_DN12886_c1_g1::TRINITY_DN12886_c1_g1_i1::g.9349::m.9349	lcl|TRINITY_DN12886_c1_g2::TRINITY_DN12886_c1_g2_i4::g.9357::m.9357;lcl|TRINITY_DN12886_c1_g2::TRINITY_DN12886_c1_g2_i2::g.9352::m.9352	9;9;3	1;1;1	1;1;1	lcl|TRINITY_DN12886_c1_g2::TRINITY_DN12886_c1_g2_i4::g.9357::m.9357;lcl|TRINITY_DN12886_c1_g2::TRINITY_DN12886_c1_g2_i2::g.9352::m.9352	3	9	1	1	9	0	1	0	1	0	16.2	2.1	2.1	75.672	661	661;1086;101	4		1		1		1							0.0030694	6.7306	16.2	0	265420000	265420000	0	7372700	7372700	0	13246000	0	3
	525	lcl|TRINITY_DN12890_c0_g1::TRINITY_DN12890_c0_g1_i1::g.9341::m.9341	lcl|TRINITY_DN12890_c0_g1::TRINITY_DN12890_c0_g1_i1::g.9341::m.9341	4	4	4	lcl|TRINITY_DN12890_c0_g1::TRINITY_DN12890_c0_g1_i1::g.9341::m.9341	1	4	4	4	4	0	4	0	4	0	18.9	18.9	18.9	29.016	249	249	4.25		2		3		3							0	31.285	18.9	0	790820000	790820000	0	65902000	65902000	0	42990000	0	9
	526	lcl|TRINITY_DN12893_c3_g1::TRINITY_DN12893_c3_g1_i2::g.9295::m.9295;lcl|TRINITY_DN12893_c3_g1::TRINITY_DN12893_c3_g1_i1::g.9293::m.9293;SRR2047107_c13219_g12228;SRR3105558_c784_g889	lcl|TRINITY_DN12893_c3_g1::TRINITY_DN12893_c3_g1_i2::g.9295::m.9295;lcl|TRINITY_DN12893_c3_g1::TRINITY_DN12893_c3_g1_i1::g.9293::m.9293;SRR2047107_c13219_g12228	4;4;2;1	4;4;2;1	4;4;2;1	lcl|TRINITY_DN12893_c3_g1::TRINITY_DN12893_c3_g1_i2::g.9295::m.9295;lcl|TRINITY_DN12893_c3_g1::TRINITY_DN12893_c3_g1_i1::g.9293::m.9293;SRR2047107_c13219_g12228	4	4	4	4	4	0	4	0	4	0	21.1	21.1	21.1	34.032	304	304;364;304;297	3.31		5	1	6		1							0	33.42	21.1	0	1415600000	1415600000	0	117960000	117960000	0	78703000	0	14
	527	lcl|TRINITY_DN12895_c0_g1::TRINITY_DN12895_c0_g1_i1::g.9520::m.9520;SRR2047107_c6768_g7582;tr|A0A0L8GHC9_PD;SRR3105558_c12706_g9284;SRR6349992_c10565_g9246;SRR3105558_c14745_g10305;SRR3105321_c14833_g8637;SRR5204442_c1468_g1818;SRR5204441_c4013_g4455;tr|L5K7K9_PD	lcl|TRINITY_DN12895_c0_g1::TRINITY_DN12895_c0_g1_i1::g.9520::m.9520;SRR2047107_c6768_g7582;tr|A0A0L8GHC9_PD	5;4;4;2;2;1;1;1;1;1	5;4;4;2;2;1;1;1;1;1	5;4;4;2;2;1;1;1;1;1	lcl|TRINITY_DN12895_c0_g1::TRINITY_DN12895_c0_g1_i1::g.9520::m.9520;SRR2047107_c6768_g7582;tr|A0A0L8GHC9_PD	10	5	5	5	5	0	5	0	5	0	13.2	13.2	13.2	58.224	538	538;538;552;239;539;155;181;506;506;592	2.5		4	1	1									0	30.673	13.2	0	224750000	224750000	0	7023400	7023400	0	16879000	0	6
	528	lcl|TRINITY_DN12896_c1_g1::TRINITY_DN12896_c1_g1_i1::g.9278::m.9278;tr|A0A1S7J204|A0A1S7J204_OCTVU;tr|A0A1S7J204_PD;lcl|TRINITY_DN12896_c1_g1::TRINITY_DN12896_c1_g1_i3::g.9280::m.9280;SRR725938_c208_g98;SRR3105321_c106_g147;tr|A0A0L8GGF7_PD;SRR2047107_c95_g129;SRR3105558_c91_g130;lcl|SRR680047_c222_frame_4_orf_1;lcl|SRR680047_c112_frame_5_orf_1;lcl|SRR725937_c343_frame_3_orf_2;SRR6349992_c179_g234	lcl|TRINITY_DN12896_c1_g1::TRINITY_DN12896_c1_g1_i1::g.9278::m.9278;tr|A0A1S7J204|A0A1S7J204_OCTVU;tr|A0A1S7J204_PD	24;14;14;3;2;2;2;2;2;1;1;1;1	24;14;14;3;2;2;2;2;2;1;1;1;1	24;14;14;3;2;2;2;2;2;1;1;1;1	lcl|TRINITY_DN12896_c1_g1::TRINITY_DN12896_c1_g1_i1::g.9278::m.9278;tr|A0A1S7J204|A0A1S7J204_OCTVU;tr|A0A1S7J204_PD	13	24	24	24	23	4	23	4	23	4	57.4	57.4	57.4	52.904	488	488;475;475;108;238;405;471;471;475;74;79;148;459	4.59	1	14	13	24	2	20				1	4	2	0	208.66	57.4	11.7	19159000000	18993000000	166200000	798280000	791360000	6924800	1200300000	248980000	117
	529	lcl|TRINITY_DN12899_c1_g1::TRINITY_DN12899_c1_g1_i1::g.9346::m.9346;SRR2047107_c16340_g13872	lcl|TRINITY_DN12899_c1_g1::TRINITY_DN12899_c1_g1_i1::g.9346::m.9346	3;1	3;1	3;1	lcl|TRINITY_DN12899_c1_g1::TRINITY_DN12899_c1_g1_i1::g.9346::m.9346	2	3	3	3	3	0	3	0	3	0	12.6	12.6	12.6	40.158	356	356;322	3	1	2	1	1		1							0	20.237	12.6	0	207320000	207320000	0	10366000	10366000	0	13015000	0	11
	530	SRR2047107_c5073_g5898;lcl|TRINITY_DN12900_c0_g2::TRINITY_DN12900_c0_g2_i1::g.9637::m.9637;tr|A0A0L8GX38_PD;lcl|TRINITY_DN12900_c0_g1::TRINITY_DN12900_c0_g1_i1::g.9635::m.9635;SRR3105558_c2124_g2245;SRR6349992_c3208_g3527;SRR3105321_c6093_g4498;SRR3105558_c923_g1039;SRR2047107_c20937_g15730;SRR6349992_c2706_g3006;SRR3105321_c2729_g2359	SRR2047107_c5073_g5898;lcl|TRINITY_DN12900_c0_g2::TRINITY_DN12900_c0_g2_i1::g.9637::m.9637;tr|A0A0L8GX38_PD;lcl|TRINITY_DN12900_c0_g1::TRINITY_DN12900_c0_g1_i1::g.9635::m.9635;SRR3105558_c2124_g2245;SRR6349992_c3208_g3527;SRR3105321_c6093_g4498;SRR3105558_c923_g1039	4;4;4;4;3;3;2;2;1;1;1	4;4;4;4;3;3;2;2;1;1;1	4;4;4;4;3;3;2;2;1;1;1	SRR2047107_c5073_g5898;lcl|TRINITY_DN12900_c0_g2::TRINITY_DN12900_c0_g2_i1::g.9637::m.9637;tr|A0A0L8GX38_PD;lcl|TRINITY_DN12900_c0_g1::TRINITY_DN12900_c0_g1_i1::g.9635::m.9635;SRR3105558_c2124_g2245;SRR6349992_c3208_g3527;SRR3105321_c6093_g4498;SRR3105558_	11	4	4	4	4	0	4	0	4	0	12.8	12.8	12.8	46.164	391	391;440;442;442;352;365;310;352;329;367;442	3.5		1		3									0	22.805	12.8	0	140150000	140150000	0	7007600	7007600	0	8533000	0	4
	531	SRR3105558_c3373_g3351;lcl|TRINITY_DN12907_c2_g1::TRINITY_DN12907_c2_g1_i1::g.9746::m.9746;SRR3105321_c4797_g3754;SRR2047107_c679_g921;SRR6349992_c732_g876;tr|A0A0L8IA72_PD;SRR5204442_c1578_g1958;SRR5204441_c1975_g2372;tr|R7V8G1_PD;SRR725780_c879_g480;tr|A0A1I7VVP5_PD;tr|A0A0V0UMY7_PD	SRR3105558_c3373_g3351;lcl|TRINITY_DN12907_c2_g1::TRINITY_DN12907_c2_g1_i1::g.9746::m.9746;SRR3105321_c4797_g3754;SRR2047107_c679_g921;SRR6349992_c732_g876;tr|A0A0L8IA72_PD	11;11;10;10;10;9;3;3;2;1;1;1	11;11;10;10;10;9;3;3;2;1;1;1	9;9;8;8;8;7;1;1;2;0;1;0	SRR3105558_c3373_g3351;lcl|TRINITY_DN12907_c2_g1::TRINITY_DN12907_c2_g1_i1::g.9746::m.9746;SRR3105321_c4797_g3754;SRR2047107_c679_g921;SRR6349992_c732_g876;tr|A0A0L8IA72_PD	12	11	11	9	11	0	11	0	9	0	19.5	19.5	16.5	98.624	872	872;933;873;873;1038;655;901;902;931;155;1060;2189	3.95	1	3	2	10		5							0	73.677	19.5	0	838320000	838320000	0	17465000	17465000	0	55722000	0	23
	532	lcl|TRINITY_DN12910_c0_g1::TRINITY_DN12910_c0_g1_i2::g.9643::m.9643;lcl|TRINITY_DN12910_c0_g1::TRINITY_DN12910_c0_g1_i1::g.9641::m.9641	lcl|TRINITY_DN12910_c0_g1::TRINITY_DN12910_c0_g1_i2::g.9643::m.9643;lcl|TRINITY_DN12910_c0_g1::TRINITY_DN12910_c0_g1_i1::g.9641::m.9641	1;1	1;1	1;1	lcl|TRINITY_DN12910_c0_g1::TRINITY_DN12910_c0_g1_i2::g.9643::m.9643;lcl|TRINITY_DN12910_c0_g1::TRINITY_DN12910_c0_g1_i1::g.9641::m.9641	2	1	1	1	1	0	1	0	1	0	1.7	1.7	1.7	92.305	823	823;876	6						1							0.002594	6.9277	1.7	0	30125000	30125000	0	753120	753120	0	1351400	0	1
	533	SRR6349992_c12218_g10217;SRR2047107_c10972_g10775;SRR3105321_c3434_g2846;lcl|TRINITY_DN12913_c0_g1::TRINITY_DN12913_c0_g1_i3::g.9663::m.9663;lcl|TRINITY_DN12913_c0_g1::TRINITY_DN12913_c0_g1_i6::g.9666::m.9666;SRR3105558_c3544_g3511;lcl|TRINITY_DN12913_c0_g1::TRINITY_DN12913_c0_g1_i5::g.9665::m.9665;lcl|TRINITY_DN12913_c0_g1::TRINITY_DN12913_c0_g1_i2::g.9662::m.9662;tr|A0A0L8FVP4_PD;lcl|TRINITY_DN…	SRR6349992_c12218_g10217;SRR2047107_c10972_g10775;SRR3105321_c3434_g2846;lcl|TRINITY_DN12913_c0_g1::TRINITY_DN12913_c0_g1_i3::g.9663::m.9663;lcl|TRINITY_DN12913_c0_g1::TRINITY_DN12913_c0_g1_i6::g.9666::m.9666;SRR3105558_c3544_g3511;lcl|TRINITY_DN12913_c0_g1::TRINITY_DN12913_c0_g1_i5::g.9665::m.9665;lcl|TRINITY_DN12913_c0_g1::TRINITY_DN12913_c0_g1_i2::g.9662::m.9662;tr|A0A0L8FVP4_PD;lcl|TRINITY_DN…	1;1;1;1;1;1;1;1;1;1	1;1;1;1;1;1;1;1;1;1	1;1;1;1;1;1;1;1;1;1	SRR6349992_c12218_g10217;SRR2047107_c10972_g10775;SRR3105321_c3434_g2846;lcl|TRINITY_DN12913_c0_g1::TRINITY_DN12913_c0_g1_i3::g.9663::m.9663;lcl|TRINITY_DN12913_c0_g1::TRINITY_DN12913_c0_g1_i6::g.9666::m.9666;SRR3105558_c3544_g3511;lcl|TRINITY_DN12913_c0_g	10	1	1	1	1	0	1	0	1	0	8.6	8.6	8.6	15.368	140	140;164;245;316;375;376;376;382;430;435	3			1										0.00069061	7.2093	8.6	0	15374000	15374000	0	1921800	1921800	0	3391900	0	1
	534	lcl|TRINITY_DN12914_c4_g1::TRINITY_DN12914_c4_g1_i1::g.9816::m.9816;tr|A0A0L8GK56_PD;SRR2047107_c3953_g4763;SRR3105558_c1847_g1978;SRR6349992_c761_g905;SRR3105321_c2454_g2131;SRR5204442_c4346_g4607;SRR5204441_c1208_g1543;tr|A0A2T7NW92_PD	lcl|TRINITY_DN12914_c4_g1::TRINITY_DN12914_c4_g1_i1::g.9816::m.9816;tr|A0A0L8GK56_PD;SRR2047107_c3953_g4763	3;2;2;1;1;1;1;1;1	3;2;2;1;1;1;1;1;1	3;2;2;1;1;1;1;1;1	lcl|TRINITY_DN12914_c4_g1::TRINITY_DN12914_c4_g1_i1::g.9816::m.9816;tr|A0A0L8GK56_PD;SRR2047107_c3953_g4763	9	3	3	3	2	1	2	1	2	1	18.8	18.8	18.8	24.16	207	207;168;259;131;207;207;209;209;608	4.83		1	1	2		1				1			0	20.751	10.6	8.2	721830000	712970000	8863900	65621000	64815000	805810	49731000	0	6
	535	lcl|TRINITY_DN12915_c0_g1::TRINITY_DN12915_c0_g1_i1::g.9718::m.9718;tr|A0A0L8FXW0_PD;SRR3105558_c2983_g3014;SRR6349992_c97_g135;SRR3105321_c5744_g4298;SRR5204441_c247_g336;tr|Q8SWQ7_PD;SRR5204442_c51_g72;SRR3105321_c3484_g2885;tr|A0A2C9K9W3_PD;lcl|SRR725935_c218_frame_1_orf_1;SRR3105321_c10030_g6544;SRR3105321_c13564_g8107	lcl|TRINITY_DN12915_c0_g1::TRINITY_DN12915_c0_g1_i1::g.9718::m.9718;tr|A0A0L8FXW0_PD;SRR3105558_c2983_g3014;SRR6349992_c97_g135	26;18;17;16;9;6;6;6;4;3;1;1;1	25;17;16;15;9;5;5;5;3;2;1;1;1	8;0;1;1;1;0;0;0;0;0;0;0;0	lcl|TRINITY_DN12915_c0_g1::TRINITY_DN12915_c0_g1_i1::g.9718::m.9718;tr|A0A0L8FXW0_PD;SRR3105558_c2983_g3014;SRR6349992_c97_g135	13	26	25	8	25	1	24	1	8	0	20.4	19.9	7.1	188.46	1619	1619;1851;1965;1965;1106;1704;1964;1966;393;1986;97;134;153	3.31	1	4	20	9							1		0	179.41	19.8	0.7	1433300000	1431800000	1484800	16475000	16458000	17067	157530000	0	40
	536	lcl|TRINITY_DN12919_c0_g1::TRINITY_DN12919_c0_g1_i4::g.9679::m.9679;lcl|TRINITY_DN12919_c0_g1::TRINITY_DN12919_c0_g1_i1::g.9670::m.9670;lcl|TRINITY_DN12919_c0_g1::TRINITY_DN12919_c0_g1_i2::g.9673::m.9673;lcl|TRINITY_DN12919_c0_g1::TRINITY_DN12919_c0_g1_i3::g.9676::m.9676;SRR2047107_c4004_g4813;tr|A0A0L8FYB6_PD;SRR5204442_c518_g693;SRR5204441_c8919_g8326;SRR3105321_c10704_g6857;SRR3105321_c10892_g…	lcl|TRINITY_DN12919_c0_g1::TRINITY_DN12919_c0_g1_i4::g.9679::m.9679;lcl|TRINITY_DN12919_c0_g1::TRINITY_DN12919_c0_g1_i1::g.9670::m.9670;lcl|TRINITY_DN12919_c0_g1::TRINITY_DN12919_c0_g1_i2::g.9673::m.9673;lcl|TRINITY_DN12919_c0_g1::TRINITY_DN12919_c0_g1_i3::g.9676::m.9676;SRR2047107_c4004_g4813;tr|A0A0L8FYB6_PD	23;23;23;23;20;15;5;5;4;4;3;3;3;3;2;2;1;1;1;1	23;23;23;23;20;15;5;5;4;4;3;3;3;3;2;2;1;1;1;1	7;7;7;7;5;5;1;1;0;0;3;3;3;0;0;1;0;0;0;0	lcl|TRINITY_DN12919_c0_g1::TRINITY_DN12919_c0_g1_i4::g.9679::m.9679;lcl|TRINITY_DN12919_c0_g1::TRINITY_DN12919_c0_g1_i1::g.9670::m.9670;lcl|TRINITY_DN12919_c0_g1::TRINITY_DN12919_c0_g1_i2::g.9673::m.9673;lcl|TRINITY_DN12919_c0_g1::TRINITY_DN12919_c0_g1_i3:	20	23	23	7	23	0	23	0	7	0	34.7	34.7	9.1	105.43	959	959;972;1014;1027;959;821;959;959;163;227;177;205;205;264;107;123;84;94;118;1133	3.55	2	10	6	15		7							0	225.64	34.7	0	2014200000	2014200000	0	34728000	34728000	0	126470000	0	52
	537	lcl|TRINITY_DN12921_c0_g1::TRINITY_DN12921_c0_g1_i1::g.9667::m.9667;tr|A0A0L8GJH1_PD;SRR2047107_c3618_g4402;SRR3105558_c1023_g1150;SRR3105321_c2032_g1823	lcl|TRINITY_DN12921_c0_g1::TRINITY_DN12921_c0_g1_i1::g.9667::m.9667	8;2;2;2;1	8;2;2;2;1	8;2;2;2;1	lcl|TRINITY_DN12921_c0_g1::TRINITY_DN12921_c0_g1_i1::g.9667::m.9667	5	8	8	8	8	0	8	0	8	0	26.4	26.4	26.4	47.614	436	436;439;439;440;429	4.21		4	2	6		7							0	52.42	26.4	0	1218900000	1218900000	0	58045000	58045000	0	73042000	0	21
	538	lcl|TRINITY_DN12926_c0_g1::TRINITY_DN12926_c0_g1_i1::g.9694::m.9694;tr|A0A0L8HB35_PD;SRR2047107_c9013_g9380;SRR3105558_c2965_g2999;SRR6349992_c3874_g4158;SRR3105321_c5438_g4139;SRR5204442_c1835_g2202;SRR5204441_c3055_g3481;tr|A0A0N0BHT9_PD;tr|S7MDH7_PD;SRR6349992_c33819_g17974	lcl|TRINITY_DN12926_c0_g1::TRINITY_DN12926_c0_g1_i1::g.9694::m.9694;tr|A0A0L8HB35_PD;SRR2047107_c9013_g9380;SRR3105558_c2965_g2999;SRR6349992_c3874_g4158;SRR3105321_c5438_g4139	9;8;8;7;6;6;3;3;3;2;1	9;8;8;7;6;6;3;3;3;2;1	9;8;8;7;6;6;3;3;3;2;1	lcl|TRINITY_DN12926_c0_g1::TRINITY_DN12926_c0_g1_i1::g.9694::m.9694;tr|A0A0L8HB35_PD;SRR2047107_c9013_g9380;SRR3105558_c2965_g2999;SRR6349992_c3874_g4158;SRR3105321_c5438_g4139	11	9	9	9	9	0	9	0	9	0	23.5	23.5	23.5	58.162	537	537;537;566;489;537;565;536;536;574;1289;128	3.38	1	2	3	6		1							0	65.111	23.5	0	299620000	299620000	0	10332000	10332000	0	25794000	0	14
	539	lcl|TRINITY_DN12928_c4_g2::TRINITY_DN12928_c4_g2_i1::g.9573::m.9573;lcl|TRINITY_DN12928_c4_g1::TRINITY_DN12928_c4_g1_i1::g.9571::m.9571	lcl|TRINITY_DN12928_c4_g2::TRINITY_DN12928_c4_g2_i1::g.9573::m.9573;lcl|TRINITY_DN12928_c4_g1::TRINITY_DN12928_c4_g1_i1::g.9571::m.9571	1;1	1;1	1;1	lcl|TRINITY_DN12928_c4_g2::TRINITY_DN12928_c4_g2_i1::g.9573::m.9573;lcl|TRINITY_DN12928_c4_g1::TRINITY_DN12928_c4_g1_i1::g.9571::m.9571	2	1	1	1	1	0	1	0	1	0	14.3	14.3	14.3	13.962	119	119;160	3			1										0.00068681	7.1898	14.3	0	10749000	10749000	0	1194300	1194300	0	2371400	0	1
	540	lcl|TRINITY_DN12933_c0_g1::TRINITY_DN12933_c0_g1_i1::g.9715::m.9715;SRR3105558_c308_g372;SRR3105321_c7542_g5298;tr|A0A0B7AFG9_PD	lcl|TRINITY_DN12933_c0_g1::TRINITY_DN12933_c0_g1_i1::g.9715::m.9715;SRR3105558_c308_g372	16;8;1;1	16;8;1;1	4;0;0;0	lcl|TRINITY_DN12933_c0_g1::TRINITY_DN12933_c0_g1_i1::g.9715::m.9715;SRR3105558_c308_g372	4	16	16	4	16	1	16	1	4	0	51.9	51.9	16.1	46.85	428	428;428;424;433	3.59	2	10	7	16		5				1			0	117	51.9	3.7	7807400000	7750200000	57218000	312300000	310010000	2288700	538720000	0	70
	541	tr|A0A0L8FTR9_PD;SRR3105321_c1379_g1287;SRR2047107_c2494_g3166;lcl|TRINITY_DN12935_c3_g1::TRINITY_DN12935_c3_g1_i1::g.9777::m.9777;SRR6349992_c2812_g3115;lcl|TRINITY_DN12935_c3_g1::TRINITY_DN12935_c3_g1_i2::g.9778::m.9778;SRR5204442_c2469_g2864;SRR3105558_c1331_g1479;SRR5204441_c464_g581;tr|A0A067RMD5_PD	tr|A0A0L8FTR9_PD;SRR3105321_c1379_g1287;SRR2047107_c2494_g3166;lcl|TRINITY_DN12935_c3_g1::TRINITY_DN12935_c3_g1_i1::g.9777::m.9777;SRR6349992_c2812_g3115;lcl|TRINITY_DN12935_c3_g1::TRINITY_DN12935_c3_g1_i2::g.9778::m.9778;SRR5204442_c2469_g2864;SRR3105558_c1331_g1479;SRR5204441_c464_g581;tr|A0A067RMD5_PD	3;3;3;3;3;3;2;2;2;2	3;3;3;3;3;3;2;2;2;2	3;3;3;3;3;3;2;2;2;2	tr|A0A0L8FTR9_PD;SRR3105321_c1379_g1287;SRR2047107_c2494_g3166;lcl|TRINITY_DN12935_c3_g1::TRINITY_DN12935_c3_g1_i1::g.9777::m.9777;SRR6349992_c2812_g3115;lcl|TRINITY_DN12935_c3_g1::TRINITY_DN12935_c3_g1_i2::g.9778::m.9778;SRR5204442_c2469_g2864;SRR3105558_	10	3	3	3	3	0	3	0	3	0	6.6	6.6	6.6	73.699	652	652;770;770;770;776;776;747;770;775;789	3.4		2	1	1		1							0	19.831	6.6	0	79707000	79707000	0	2277300	2277300	0	4818300	0	5
	542	lcl|TRINITY_DN12938_c0_g2::TRINITY_DN12938_c0_g2_i1::g.9728::m.9728;lcl|TRINITY_DN12938_c0_g1::TRINITY_DN12938_c0_g1_i1::g.9727::m.9727;tr|A0A0L8GQT2_PD;SRR3105558_c3719_g3647;SRR2047107_c8349_g8834;SRR6349992_c6767_g6605;SRR3105321_c2547_g2222;tr|A0A1Y3BLW7_PD	lcl|TRINITY_DN12938_c0_g2::TRINITY_DN12938_c0_g2_i1::g.9728::m.9728;lcl|TRINITY_DN12938_c0_g1::TRINITY_DN12938_c0_g1_i1::g.9727::m.9727;tr|A0A0L8GQT2_PD;SRR3105558_c3719_g3647;SRR2047107_c8349_g8834;SRR6349992_c6767_g6605	7;7;6;6;6;4;3;1	4;4;3;3;3;1;1;1	4;4;3;3;3;1;1;1	lcl|TRINITY_DN12938_c0_g2::TRINITY_DN12938_c0_g2_i1::g.9728::m.9728;lcl|TRINITY_DN12938_c0_g1::TRINITY_DN12938_c0_g1_i1::g.9727::m.9727;tr|A0A0L8GQT2_PD;SRR3105558_c3719_g3647;SRR2047107_c8349_g8834;SRR6349992_c6767_g6605	8	7	4	4	7	1	4	1	4	1	23.7	14.5	14.5	45.672	401	401;401;401;401;401;403;401;422	4.29		2		4						1			0	24.327	23.7	2.5	532110000	518120000	13998000	21285000	20725000	559930	31051000	0	6
	543	lcl|TRINITY_DN12938_c1_g1::TRINITY_DN12938_c1_g1_i1::g.9729::m.9729;SRR2047107_c786_g1047;SRR725935_c169_g108;SRR725780_c114_g91;SRR5204442_c1269_g1594;SRR5204441_c110_g156;SRR3105321_c14703_g8585;lcl|TRINITY_DN12938_c1_g1::TRINITY_DN12938_c1_g1_i2::g.9730::m.9730;tr|Q4KTE0_PD;SRR680047_c253_g179;lcl|SRR725937_c271_frame_2_orf_4;tr|N6UGD8_PD;lcl|SRR725937_c271_frame_3_orf_8	lcl|TRINITY_DN12938_c1_g1::TRINITY_DN12938_c1_g1_i1::g.9729::m.9729;SRR2047107_c786_g1047;SRR725935_c169_g108;SRR725780_c114_g91;SRR5204442_c1269_g1594;SRR5204441_c110_g156;SRR3105321_c14703_g8585;lcl|TRINITY_DN12938_c1_g1::TRINITY_DN12938_c1_g1_i2::g.9730::m.9730	14;12;12;12;12;12;12;11;5;4;2;2;1	14;12;12;12;12;12;12;11;5;4;2;2;1	1;1;0;0;0;0;0;1;0;0;0;0;0	lcl|TRINITY_DN12938_c1_g1::TRINITY_DN12938_c1_g1_i1::g.9729::m.9729;SRR2047107_c786_g1047;SRR725935_c169_g108;SRR725780_c114_g91;SRR5204442_c1269_g1594;SRR5204441_c110_g156;SRR3105321_c14703_g8585;lcl|TRINITY_DN12938_c1_g1::TRINITY_DN12938_c1_g1_i2::g.9730	13	14	14	1	14	1	14	1	1	0	63.3	63.3	5.7	27.31	245	245;226;233;241;241;241;243;208;246;114;75;702;44	4	2	11	9	10		9				2	1		0	100.14	63.3	5.3	7366800000	7257100000	109730000	409270000	403170000	6096200	441590000	0	79
	544	lcl|TRINITY_DN12939_c0_g1::TRINITY_DN12939_c0_g1_i2::g.9616::m.9616;lcl|TRINITY_DN12939_c0_g1::TRINITY_DN12939_c0_g1_i1::g.9614::m.9614;tr|A0A0L8FGF7_PD;SRR3105558_c3384_g3356	lcl|TRINITY_DN12939_c0_g1::TRINITY_DN12939_c0_g1_i2::g.9616::m.9616;lcl|TRINITY_DN12939_c0_g1::TRINITY_DN12939_c0_g1_i1::g.9614::m.9614	5;5;1;1	5;5;1;1	4;4;0;1	lcl|TRINITY_DN12939_c0_g1::TRINITY_DN12939_c0_g1_i2::g.9616::m.9616;lcl|TRINITY_DN12939_c0_g1::TRINITY_DN12939_c0_g1_i1::g.9614::m.9614	4	5	5	4	5	1	5	1	4	1	54.7	54.7	46	14.908	137	137;137;120;137	4	2	2	3	3	3	2				1			0	53.73	54.7	9.5	2380400000	2351500000	28822000	340050000	335930000	4117400	193290000	0	35
	545	lcl|TRINITY_DN12942_c0_g1::TRINITY_DN12942_c0_g1_i1::g.9593::m.9593;SRR6349992_c3212_g3530;SRR2047107_c6060_g6874;SRR3105558_c5627_g5052	lcl|TRINITY_DN12942_c0_g1::TRINITY_DN12942_c0_g1_i1::g.9593::m.9593;SRR6349992_c3212_g3530;SRR2047107_c6060_g6874	4;2;2;1	4;2;2;1	4;2;2;1	lcl|TRINITY_DN12942_c0_g1::TRINITY_DN12942_c0_g1_i1::g.9593::m.9593;SRR6349992_c3212_g3530;SRR2047107_c6060_g6874	4	4	4	4	4	0	4	0	4	0	14.5	14.5	14.5	46.6	401	401;163;454;163	3.5		1		3									0	24.036	14.5	0	121860000	121860000	0	5803000	5803000	0	8357800	0	4
[truncated: 1,325 more rows]
[truncated: 14 more columns]
