# Supplementary material for: Putative Antimicrobial Peptides of the Posterior Salivary Glands from the Cephalopod Octopus vulgaris Revealed by Exploring a Composite Protein Database
Source: Antibiotics (Basel). 2020 Oct 30;9(11):757. doi: 10.3390/antibiotics9110757 (PMC7693380; doi:10.3390/antibiotics9110757)
Supplement: Supplementary file 1 [file antibiotics-09-00757-s001.zip › Table S7.xlsx]

## Sheet: Table S7
	Table S7: Histones found in the proteome of the posterior salivary glands and saliva from the cephalopod Octopus vulgaris.
	ProteinGroup ID 1	Histones found in O. vulgaris saliva 2	Peptide counts all(unique) 3	Description 4	Leading Protein (LP) 5	Signal peptide	Leading protein peptides counts all(unique) 6	PEP 7	Leading Proteins description 8	Clustered with AMPs (y/n) 9
	64	lcl|TRINITY_DN12500_c0_g1::TRINITY_DN12500_c0_g1_i3::g.8530::m.8530	5(1)	Histone H4	lcl|SRR6349992_c4067_frame_5_orf_1	N	7(1)	2.086E-188	Histone H2B	y
		lcl|TRINITY_DN2667_c0_g2::TRINITY_DN2667_c0_g2_i1::g.1069::m.1069	5(0)	Histone H2B
	92	lcl|TRINITY_DN8047_c0_g1_i1_frame_1_orf_1	4(2)	Histone H2B	SRR5204442_c18575_g12910	N	4(2)	1.311E-74	Histone H2A.V (Fragment)	y
	278	lcl|TRINITY_DN12500_c0_g1::TRINITY_DN12500_c0_g1_i2::g.8529::m.8529	1(1)	Histone H4	SRR2047107_c15698_g13565	N	1(1)	1.933E-03	Histone H1.0-B-like	n
	455	lcl|TRINITY_DN10084_c0_g1::TRINITY_DN10084_c0_g1_i1::g.4914::m.4914	5(1)	Histone H2A.V	SRR5204442_c5396_g5470	N	5(1)	7.118E-227	Histone H2A	y
		lcl|TRINITY_DN12655_c0_g1::TRINITY_DN12655_c0_g1_i1::g.8836::m.8836	4(0)	Histone H2A
	519	lcl|TRINITY_DN12751_c2_g2::TRINITY_DN12751_c2_g2_i1::g.9173::m.9173	5(1)	Histone H2B	SRR3105558_c4034_g3893	N	7(1)	1.018E-112	Histone H2B 7	n
		lcl|TRINITY_DN13132_c0_g2::TRINITY_DN13132_c0_g2_i1::g.10682::m.10682	7(1)	Histone H1-delta-like
	647	lcl|TRINITY_DN13132_c0_g1::TRINITY_DN13132_c0_g1_i1::g.10681::m.10681	3(3)	Histone H1-delta-like	lcl|TRINITY_DN13132_c0_g2::TRINITY_DN13132_c0_g2_i1::g.10682::m.10682	N	3(2)	3.619E-07	Histone H1.1-like	n
		lcl|TRINITY_DN13138_c0_g1::TRINITY_DN13138_c0_g1_i2::g.10381::m.10381	2(2)	Histone H3.3
	651	lcl|TRINITY_DN11805_c0_g1::TRINITY_DN11805_c0_g1_i1::g.7046::m.7046	4(0)	Histone H1.0-B-like	SRR3105321_c15047_g8720	N	4(0)	7.391E-64	Histone H3.3	n
	1667	lcl|TRINITY_DN12500_c0_g1::TRINITY_DN12500_c0_g1_i1::g.8528::m.8528	14(0)	Histone H4	tr|A0A182FLZ7_PD	N	15(1)	1.394E-174	Histone H4	n
		lcl|TRINITY_DN12873_c3_g1::TRINITY_DN12873_c3_g1_i1::g.9552::m.9552	14(0)	Histone H2B
		lcl|TRINITY_DN12655_c0_g2::TRINITY_DN12655_c0_g2_i1::g.8837::m.8837	14(0)	Histone H2A-like
	1 ProteinGroups to which each protein belongs.
	2 Name of histones found in this work and previously reported in the saliva of O. vulgaris by Fingerhut et al. (2018) [22].
	3 Number of peptides identified for each histone previously reported in the saliva of O. vulgaris (all: razor+ unique; unique: only unique peptide identified).
	4 Brief description of the histones previously reported in the saliva of O. vulgaris.
	5 Accession of the Leading Protein (represent the best hit of each ProteinGroup based on the number of peptides identified) to which such histones belong.
	6 Number of peptides identified for each Leading Protein (all: razor+ unique; unique: only unique peptide identified).
	7 Posterior Error Probability.
	8 Brief description of the Leading Protein identified by MaxQuant.
	9 Represent if the proteinGroup is shared (y: yes) or not (n: no) with Antimicrobial peptides (AMPs).
	Y/N – yes/no it present or does not present a signal peptide, respectively.
