# Supplementary material for: Putative Antimicrobial Peptides of the Posterior Salivary Glands from the Cephalopod Octopus vulgaris Revealed by Exploring a Composite Protein Database
Source: Antibiotics (Basel). 2020 Oct 30;9(11):757. doi: 10.3390/antibiotics9110757 (PMC7693380; doi:10.3390/antibiotics9110757)
Supplement: Supplementary file 1 [file antibiotics-09-00757-s001.zip › Table S6.xlsx]

## Sheet: Table S6
	Table S6: Antimicrobial peptides found in the proteome of posterior salivary glands from the cephalopod Octopus vulgaris.
	ProteinGroup ID 1	Antimicrobial Peptide (AMP) ID 2	AMPs peptide counts all(unique) 3	AMPs peptide sequences 4	AMPs peptide sequences coverage (%) 5	AMP description 6	Leading Protein (LP) 7	Signal peptide	Leading protein peptides counts all(unique) 8	PEP 9	Leading Proteins description 10
	18	Overall_8645|CAMP_Patent_1504	(1/1)	LTEGCSFR	9.3	cytoplasmic AMP (ubiquitin fragment + carboxyl	tr|A0A0L8HUU3_PD	N	(4/4)	4.128E-14	40S ribosomal protein S27
						ribosomal protein S27 extension)
	64	Overall_15444|DAMPD_732|DAMPD_548	(4/1)	HAVSEGTK;LLLPGELAK;QVHPDTGISSK;RKESYSIYIYK	33.6	H2B_LITVA: Histone H2B	lcl|SRR6349992_c4067_frame_5_orf_1	N	(7/3)	2.086E-188	Histone H2B
		Overall_31320|UniProtKb_1569|Q00715	(3/0)	HAVSEGTK;LLLPGELAK;QVHPDTGISSK	22.4	H2B1_RAT: Histone H2B type 1
		Overall_11577|CAMP_Validated_2038|CAMPSQ503	(3/0)		22.4	Histone H2B type 1-K
		Overall_11263|CAMP_Validated_1724|CAMPSQ4167	(3/0)		22.4	Histone H2B
		Overall_11262|CAMP_Validated_1723|CAMPSQ4165	(3/0)		22.4	Histone H2B type 2-E
		Overall_11261|CAMP_Validated_1722|CAMPSQ4164	(3/0)		22.4	Histone H2B 1/2/3/4/6
		Overall_11224|CAMP_Validated_1685|CAMPSQ4125	(3/0)		22.4	Histone H2B type 1-J
		Overall_11223|CAMP_Validated_1684|CAMPSQ4124	(3/0)		22.4	Histone H2B type 1-C/E/F/G/I
		Overall_31322|UniProtKb_1571|Q5RCP8	(3/0)		22.2	Histone H2B type 2-E
		Overall_15445|DAMPD_733|DAMPD_549	(3/0)		22.2	H2B_RHASC: Histone H2B
		Overall_15443|DAMPD_731|11|DAMPD|DAMPD_547	(3/0)		22.2	H2BFS_HUMAN: Histone H2B type F-S
		Overall_15442|DAMPD_730|DAMPD_546	(3/0)		22.2	H2B2E_HUMAN: Histone H2B type 2-E
		Overall_15440|DAMPD_728|DAMPD_544	(3/0)		22.2	H2B1_CHICK: Histone H2B 1/2/3/4/6
		Overall_15252|DAMPD_540|DAMPD_375	(3/0)		22.2	H2B1K_HUMAN: Histone H2B type 1-K
		Overall_15251|DAMPD_539|DAMPD_374	(3/0)		22.2	H2B1J_HUMAN: Histone H2B type 1-J
		Overall_15250|DAMPD_538|DAMPD_373	(3/0)		22.2	H2B1C_HUMAN: Histone H2B type 1-C/E/F/G/I
	92	Overall_4328|APD_2447|AP02447	(1/0)	AGLQFPVGR	56.2	Scolopendin 2: Cationic AMP (16 aa) from the centipede	SRR5204442_c18575_g12910	N	(4/2)	1.311E-74	Histone H2A.V
						Scolopendra subspinipes mutilans
		Overall_16714|DBAASP_770	(1/0)		56.2	Buforin_II: Histone-derived AMP (21 aa) with bactericidal action
		Overall_16720|DBAASP_776	(1/0)		52.9	Buforin_II: Histone-derived AMP (21 aa) with bactericidal action
		Overall_3444|APD_1563|AP00308	(1/0)		61.2	Buforin_II: Histone-derived AMP (21 aa) with bactericidal action
		Overall_25280|LAMP_Experimental_1392|L07APD0034	(1/0)		40.9	DEFB1_HUMAN: Beta-defensin 1 with bactericidal activity
		Overall_564|AMPer_564|	(1/0)		23.1	Histone H2A: Contains Buforin I and II
		Overall_21139|DBAASP_5195	(1/0)		23.1	Buforin I: histone-derived AMP (39 aa) with bactericidal action
		Overall_565|AMPer_565	(1/0)		17.6	Histone H2A containing hipposin. Hipposin (51 aa),
						isolated from Atlantic halibut,
						is an AMP showing strong antibacterial activity against several
						Gram-positive and Gram-negative bacteria
		Overall_15248|DAMPD_536|DAMPD_371	(1/0)		17.3	Histone H2A precursor of hipposin
		Overall_566|AMPer_566	(1/0)		7.1	Histone H2A precursor of hipposin
		Overall_16443|DBAASP_499	(1/0)		7.1	Histone H2A precursor of hipposin
		Overall_15640|DAMPD_928|DAMPD_724	(1/0)		7.03	H2A_ONCMY: Histone H2A
	455	Overall_11222|CAMP_Validated_1683|CAMPSQ4123	(4/0)	AGLQFPVGR;HLQLAIR;HLQLAIRNDEELNK;VGAGAPVYLAAVMEYLAAEVLELAGNAAR	42.6	Histone H2A	SRR5204442_c5396_g5470	N	(5/1)	7.118E-227	Histone H2A
		Overall_15249|DAMPD_537|DAMPD_372	(4/0)		42.3	H2A_LITVA: Histone H2A
	549	Overall_3009|APD_1128|AP02012|YFGAP	(1/0)	VGINGFGR	25	Magainin-AM2 (Frog skin peptide active against E. coli)	lcl|TRINITY_DN12943_c2_g1::TRINITY_DN12943_c2_g1_i1::g.9891::m.9891	N	(7/1)	4.379E-96	Glyceraldehyde-3-phosphate dehydrogenase
	1275	Overall_4269|APD_2388|AP02388	(1/1)	RPDFCLEPPYTGPCK	25.9	BPTI - Bovine Pancreatic Trypsin Inhibitor.	Q7M312_PD	N	(1/1)	3.343E-06	Isoaprotinin G2
						Antifungal action by inhibiting Mg2+ uptake
		Overall_1040|AMSDb_52	(1/1)		25	APRFR_BOVIN: Antibacterial fragment of BPTI
	1276	Overall_1181|AMSDb_193	(1/1)	AGLCQTFVYGGCR	13	BPT1_BOVIN: Bactericidal fragment from BPTI	P00974_PD	Y	(1/1)	1.409E-04	BPT1: Pancreatic trypsin inhibitor
	1277	Overall_16723|DBAASP_779	(2/1)	AGLQFPVGR;RAGLQFPVGR	71.4	Buforin-II (5-18)	Overall_16723|DBAASP_779|883|Buforin_2	N	(2/1)	5.464E-07	Buforin-II (5-18): histone derived AMP from Asian toads with bactericidal action (21 aa length)
		Overall_16722|DBAASP_778	(2/1)		66.7	Buforin-II (5-19)
		Overall_16721|DBAASP_777	(2/1)		62.5	Buforin-II (5-20)
		Overall_21060|DBAASP_5116	(2/1)		58.8	Buforin-II (5-13)
		Overall_16713|DBAASP_769	(2/1)		58.8	Buforin-II (5-21)
		Overall_8718|CAMP_Patent_1577	(2/1)		90.47	Cationic antimicrobial peptide
	1711	Overall_15447|DAMPD_735|DAMPD_550	(10/2)	DNIQGITKPAIR;DNIQGITKPAIRR;GVLKVFLENVIRDAVTYTEHAK;ISGLIYEETR;ISGLIYEETRGVLKVFLENVIR;KTVTAMDVVYALK;RISGLIYEETR;TVTAMDVVYALK;VFLENVIR;VFLENVIRDAVTYTEHAK	67.9	H4_LITVA: Histone H4	A0A1V9XXZ1_PD	N	(17/5)	5.965E-188	Histone H4
	1806	Overall_3029|APD_1148|AP02030	(4/0)	ESTLHLVLR;IQDKEGIPPDQQR;QLEDGRTLSDYNIQK;TLSDYNIQK	50	cgUbiquitin: AMP from pacific oyster	G7PTR1_PD	N	(6/2)	2.513E-47	Polyubiquitin-C
						Crassostrea gigas with bacteriostatic action
		Overall_21373|DBAASP_5429	(4/0)		48.7	cgUbiquitin: AMP from pacific oyster
						Crassostrea gigas with bacteriostatic action
	1 ProteinGroups to which each peptide/protein belongs.
	2 Accession of the Antimicrobial Peptide (AMP) identified by MaxQuant (Accession in the nr AMP database [39] | Accession in original database | Accession in original database).
	3 Number of peptides identified for each AMP (all: razor+ unique; unique: only unique peptide identified).
	4 Peptide sequence(s) identified for each AMP.
	5 Percentage of the AMP peptide sequences identified, relatively to the corresponing full-legth sequence contained in the AMPs database.
	6 Brief description of the AMP identified by MaxQuant.
	7 Accession of the Leading Protein (represents the best hit of each ProteinGroup based on the number of peptides identified) to which each AMP belongs.
	8 Number of peptides identified for each Leading Protein (all: razor+ unique/unique: only unique peptide identified).
	9 Posterior Error Probability.
	10 Brief description of the Leading Protein identified by MaxQuant.
	Y/N – yes/no it present or does not present a signal peptide, respectively.
