# Supplementary material for: Putative Antimicrobial Peptides of the Posterior Salivary Glands from the Cephalopod Octopus vulgaris Revealed by Exploring a Composite Protein Database
Source: Antibiotics (Basel). 2020 Oct 30;9(11):757. doi: 10.3390/antibiotics9110757 (PMC7693380; doi:10.3390/antibiotics9110757)
Supplement: Supplementary file 1 [file antibiotics-09-00757-s001.zip › Table S5.xlsx]

## Sheet: Table S5
	Table S5: Leading protein annotation of the posterior salivary glands´ proteome from the cephalopod Octopus vulgaris.
	Each leading protein is listed along with its Id for cross reference with all the tables presented in the manuscript.
	Columns Evalue, Bit-Score, % Pairwise Identity, Query coverage, Sequence Length (bp), Database, Accession, and Description describe the Basic Local Alignment Search Tool protein (BLASTp) results for leading proteins with homology to reference proteins in the following databases: “nr” – the National Center for Biotechnology Information (NCBI) non-redundant protein database; “Swiss-Prot: Reviewed -…
	bp – base pairs; NA – not admitted. Colors: Blue – Venom family and/or SSC proteins (Tables S2 and S4); Purple – Antimicrobial peptides (Table S6); Brown - Histones (Table S7); Gray - unknown proteins.
	Id	Leading Protein ID	Evalue	Bit-Score	% Pairwise Identity	Query coverage	Sequence Length (bp)	Database	Accession	Description
	3	lcl|TRINITY_DN5359_c0_g1_i1_frame_1_orf_5	7.66e-38	123.25	0.882	0.9444	68	Swiss-Prot: Reviewed - Manually annotated (05/13/2019)	Q95V84	sp|Q95V84|RL38_BRABE 60S ribosomal protein L38 OS=Branchiostoma belcheri OX=7741 GN=RPL38 PE=3 SV=1
			8.6e-26	125.6	0.941	0.9444	68	nr (06/25/2018)	AGR53502.1	putative 60S ribosomal protein L38 [Dolomedes mizhoanus] >ALJ10908.1 putative 60s ribosomal protein L38 [Dolomedes sulfureus]
	4	tr|A0A0L8GTK5_PD	9.3e-46	192.2	1	1	89	nr (06/25/2018)	XP_014778282.1	PREDICTED: barrier-to-autointegration factor-like [Octopus bimaculoides] >XP_014778283.1 PREDICTED: barrier-to-autointegration factor-like [Octopus bimaculoides] >XP_014778284.1 PREDICTED: barrier-to-autointegration factor-like [Octopus bimaculoides] >KOF80139.1 hypothetical protein OCBIM_22028346mg [Octopus bimaculoides]
			5.5e-39	127.487	0.659	0.9888	88	Swiss-Prot: Reviewed - Manually annotated (05/13/2019)	Q66KV4	sp|Q66KV4|BAFB_XENLA Barrier-to-autointegration factor B OS=Xenopus laevis OX=8355 GN=banf1-b PE=1 SV=1
	5	lcl|SRR6349992_c860_frame_6_orf_1	2.44e-24	87.8113	0.804	0.9444	51	Swiss-Prot: Reviewed - Manually annotated (05/13/2019)	Q962S4	sp|Q962S4|RL39_SPOFR 60S ribosomal protein L39 OS=Spodoptera frugiperda OX=7108 GN=RpL39 PE=3 SV=1
			1.5e-19	104.4	1	0.9444	51	nr (06/25/2018)	KOF76323.1	hypothetical protein OCBIM_22033499mg [Octopus bimaculoides]
	6	lcl|SRR2047107_c2006_frame_2_orf_7	8.81	33.8834	0.41	0.8478	39	nr (09/12/2019) - Automatically adjust parameters for short input sequences	XP_011092034	long chain acyl-CoA synthetase 6, peroxisomal-like [Sesamum indicum]
	7	lcl|SRR3105558_c20819_frame_4_orf_1	2.5e-33	150.6	1	1	73	nr (06/25/2018)	XP_014783668.1	PREDICTED: mitochondrial import inner membrane translocase subunit Tim10-B-like [Octopus bimaculoides] >KOF72571.1 hypothetical protein OCBIM_22039266mg [Octopus bimaculoides]
			9.5e-33	110.923	0.681	0.9452	69	Swiss-Prot: Reviewed - Manually annotated (05/13/2019)	Q6GQ52	sp|Q6GQ52|TI10B_XENLA Mitochondrial import inner membrane translocase subunit Tim10-B OS=Xenopus laevis OX=8355 GN=timm10-b PE=3 SV=1
	8	tr|A0A0L8G1U2_PD	1.2e-25	124.8	1	1	61	nr (06/25/2018)	KOF70986.1	hypothetical protein OCBIM_22001876mg [Octopus bimaculoides]
			1.26e-10	53.9138	0.453	0.8689	53	Swiss-Prot: Reviewed - Manually annotated (05/13/2019)	Q9VXN2	sp|Q9VXN2|SUN_DROME Protein stunted OS=Drosophila melanogaster OX=7227 GN=sun PE=1 SV=1
	9	lcl|SRR2047107_c2192_frame_4_orf_1	0.345	37.7354	0.762	0.4565	21	nr (09/12/2019) - Automatically adjust parameters for short input sequences	XP_029634890	potassium voltage-gated channel subfamily D member 2-like [Octopus vulgaris]
	10	tr|A0A0L8GTY0_PD	8.6e-32	145.6	0.913	1	77	nr (06/25/2018)	KOF80065.1	hypothetical protein OCBIM_22028484mg [Octopus bimaculoides]
			3.67e-17	71.2478	0.484	0.8312	64	Swiss-Prot: Reviewed - Manually annotated (05/13/2019)	A9JTJ0	sp|A9JTJ0|SIM15_XENLA Small integral membrane protein 15 OS=Xenopus laevis OX=8355 GN=smim15 PE=3 SV=1
	11	tr|A0A0L8HLJ1_PD	1.3e-29	138.3	1	1	70	nr (06/25/2018)	KOF90082.1	hypothetical protein OCBIM_22011955mg [Octopus bimaculoides]
			2.22e-17	71.2478	0.517	0.8571	60	Swiss-Prot: Reviewed - Manually annotated (05/13/2019)	Q1W0Y2	sp|Q1W0Y2|COX7C_PIG Cytochrome c oxidase subunit 7C, mitochondrial OS=Sus scrofa OX=9823 GN=COX7C PE=1 SV=1
	12	tr|A0A0L8H4I3_PD	9.2e-06	58.9	0.558	1	67	nr (06/25/2018)	KOF83994.1	hypothetical protein OCBIM_22022875mg [Octopus bimaculoides]
	13	tr|A0A0L8GWW4_PD	1.78e-27	98.5969	0.569	0.8182	72	Swiss-Prot: Reviewed - Manually annotated (05/13/2019)	Q66L32	sp|Q66L32|TIM8A_XENLA Mitochondrial import inner membrane translocase subunit Tim8 A OS=Xenopus laevis OX=8355 GN=timm8a PE=3 SV=1
			8.4e-07	62.8	0.512	1	88	nr (06/25/2018)	KOF81541.1	hypothetical protein OCBIM_22026393mg [Octopus bimaculoides] >KOF81542.1 hypothetical protein OCBIM_22026393mg [Octopus bimaculoides]
	14	lcl|SRR2047107_c32327_frame_6_orf_1	6.2e-39	170.6	1	0.4479	86	nr (06/25/2018)	XP_014781339.1	PREDICTED: muscle, skeletal receptor tyrosine protein kinase-like [Octopus bimaculoides]
	15	lcl|SRR3105558_c5606_frame_4_orf_1	5.59e-29	102.834	0.767	1	60	Swiss-Prot: Reviewed - Manually annotated (05/13/2019)	Q94519	sp|Q94519|ACPM_DROME Acyl carrier protein, mitochondrial OS=Drosophila melanogaster OX=7227 GN=ND-ACP PE=2 SV=1
			6.1e-25	122.5	1	1	60	nr (06/25/2018)	KOF76256.1	hypothetical protein OCBIM_22033560mg [Octopus bimaculoides]
	16	tr|A0A0L8GA89_PD	5.3e-34	152.9	1	1	75	nr (06/25/2018)	KOF73813.1	hypothetical protein OCBIM_22037269mg [Octopus bimaculoides]
	17	lcl|SRR2047107_c48622_frame_4_orf_1	1e-35	158.7	1	1	79	nr (06/25/2018)	XP_014789680.1	PREDICTED: DNA polymerase beta-like [Octopus bimaculoides] >XP_014789682.1 PREDICTED: DNA polymerase beta-like [Octopus bimaculoides] >KOF63257.1 hypothetical protein OCBIM_22019784mg [Octopus bimaculoides] >KOF63258.1 hypothetical protein OCBIM_22019784mg [Octopus bimaculoides]
			2.15e-30	112.079	0.671	1	79	Swiss-Prot: Reviewed - Manually annotated (05/13/2019)	P06746	sp|P06746|DPOLB_HUMAN DNA polymerase beta OS=Homo sapiens OX=9606 GN=POLB PE=1 SV=3
	18	tr|A0A0L8HUU3_PD	1.88e-49	153.68	0.855	0.9881	83	Swiss-Prot: Reviewed - Manually annotated (05/13/2019)	P55833	sp|P55833|RS27_HOMAM 40S ribosomal protein S27 OS=Homarus americanus OX=6706 GN=RPS27 PE=3 SV=2
			1.3e-41	178.3	1	1	84	nr (06/25/2018)	XP_014769504.1	PREDICTED: 40S ribosomal protein S27-like [Octopus bimaculoides] >KOF92555.1 hypothetical protein OCBIM_22006249mg [Octopus bimaculoides]
	19	lcl|SRR680047_c332_frame_2_orf_2	5.63e-27	96.2857	0.71	0.9394	62	Swiss-Prot: Reviewed - Manually annotated (05/13/2019)	Q5RB31	sp|Q5RB31|SC61B_PONAB Protein transport protein Sec61 subunit beta OS=Pongo abelii OX=9601 GN=SEC61B PE=3 SV=3
			1.1e-16	95.1	1	0.6515	43	nr (06/25/2018)	XP_009019886.1	hypothetical protein HELRODRAFT_184994 [Helobdella robusta] >ESO02478.1 hypothetical protein HELRODRAFT_184994 [Helobdella robusta]
	20	tr|A0A0L8IED1_PD	8.1e-32	145.6	1	1	72	nr (06/25/2018)	KOF99769.1	hypothetical protein OCBIM_22011971mg [Octopus bimaculoides]
	21	tr|A0A0L8IGF5_PD	4.9e-42	179.9	1	1	91	nr (06/25/2018)	XP_014791251.1	PREDICTED: mitochondrial import inner membrane translocase subunit Tim13-B-like [Octopus bimaculoides] >KOG00545.1 hypothetical protein OCBIM_22000952mg [Octopus bimaculoides]
			6.59e-41	132.88	0.693	0.967	88	Swiss-Prot: Reviewed - Manually annotated (05/13/2019)	Q8AVK1	sp|Q8AVK1|TI13B_XENLA Mitochondrial import inner membrane translocase subunit Tim13-B OS=Xenopus laevis OX=8355 GN=timm13-b PE=3 SV=1
	22	lcl|TRINITY_DN34212_c0_g1_i1_frame_2_orf_1	5.4e-40	172.9	0.952	1	83	nr (06/25/2018)	KOF86041.1	hypothetical protein OCBIM_22019317mg [Octopus bimaculoides]
	23	tr|A0A0L8GWF6_PD	3.1e-24	120.6	0.776	1	81	nr (06/25/2018)	KOF80950.1	hypothetical protein OCBIM_22027193mg [Octopus bimaculoides]
	24	lcl|SRR5204442_c23016_frame_6_orf_3	1.03e-49	154.451	0.795	0.9778	88	Swiss-Prot: Reviewed - Manually annotated (05/13/2019)	Q24297	sp|Q24297|RUXF_DROME Small nuclear ribonucleoprotein F OS=Drosophila melanogaster OX=7227 GN=SmF PE=1 SV=2
			2.2e-42	181	0.977	0.9778	88	nr (06/25/2018)	XP_014790194.1	PREDICTED: small nuclear ribonucleoprotein F [Octopus bimaculoides] >KOF62562.1 hypothetical protein OCBIM_22022814mg [Octopus bimaculoides]
	25	lcl|SRR3105321_c1037_frame_5_orf_1	1.32e-38	125.946	0.822	1	73	Swiss-Prot: Reviewed - Manually annotated (05/13/2019)	Q32P85	sp|Q32P85|DLRB2_BOVIN Dynein light chain roadblock-type 2 OS=Bos taurus OX=9913 GN=DYNLRB2 PE=3 SV=1
			3e-26	127.1	0.877	1	73	nr (06/25/2018)	XP_020613373.1	dynein light chain roadblock-type 2 [Orbicella faveolata]
	26	lcl|SRR3105321_c10538_frame_4_orf_1	3.05e-32	112.464	0.862	0.9355	58	Swiss-Prot: Reviewed - Manually annotated (05/13/2019)	P0CB50	sp|P0CB50|PRDX1_CHICK Peroxiredoxin-1 OS=Gallus gallus OX=9031 GN=PRDX1 PE=1 SV=1
			2.2e-25	124	0.903	1	62	nr (06/25/2018)	AKH61023.1	peroxiredoxin 1 [Sepiella maindroni]
			6.13e-14	55.4546	0.828	0.4677	29	Swiss-Prot: Reviewed - venom & toxins (05/13/2019)	P0CV91	sp|P0CV91|PRDX4_CROAT Peroxiredoxin-4 (Fragments) OS=Crotalus atrox OX=8730 PE=1 SV=1
	27	lcl|SRR3105321_c16_frame_6_orf_1	8.1e-24	118.6	1	1	55	nr (06/25/2018)	ACJ22640.1	S1 type peptidase [Octopus kaurna]
			1.22e-10	57.3806	0.5	0.9455	54	Swiss-Prot: Reviewed - Manually annotated (05/13/2019)	P86091	sp|P86091|TMPS7_RAT Transmembrane protease serine 7 OS=Rattus norvegicus OX=10116 GN=Tmprss7 PE=3 SV=1
	28	lcl|SRR3105321_c23541_frame_4_orf_1	2.9e-11	77.4	0.427	0.9872	77	nr (06/25/2018)	XP_014790645.1	PREDICTED: uncharacterized protein LOC106883997 [Octopus bimaculoides] >KOF96736.1 hypothetical protein OCBIM_22033933mg [Octopus bimaculoides]
	29	tr|A0A0L8G5W6_PD	7.2e-33	149.1	1	1	71	nr (06/25/2018)	KOF72431.1	hypothetical protein OCBIM_22039448mg [Octopus bimaculoides]
	30	lcl|SRR3105321_c27492_frame_6_orf_1	4.2e-27	129.8	0.848	1	66	nr (06/25/2018)	KOF76757.1	hypothetical protein OCBIM_22032952mg, partial [Octopus bimaculoides]
			1.68e-19	83.1889	0.486	1	74	Swiss-Prot: Reviewed - Manually annotated (05/13/2019)	P28191	sp|P28191|PTP1_CAEEL Tyrosine-protein phosphatase 1 OS=Caenorhabditis elegans OX=6239 GN=ptp-1 PE=2 SV=3
	31	lcl|SRR3105321_c29634_frame_5_orf_2	2.02e-49	162.925	0.84	0.9592	94	Swiss-Prot: Reviewed - Manually annotated (05/13/2019)	Q15019	sp|Q15019|SEPT2_HUMAN Septin-2 OS=Homo sapiens OX=9606 GN=SEPT2 PE=1 SV=1
			2.4e-42	181	0.979	0.9592	94	nr (06/25/2018)	XP_014780244.1	PREDICTED: septin-2-like [Octopus bimaculoides]
	32	lcl|TRINITY_DN30083_c0_g1::TRINITY_DN30083_c0_g1_i1::g.16450::m.16450	2.4e-32	147.9	0.973	0.6952	73	nr (06/25/2018)	KOF96908.1	hypothetical protein OCBIM_22032868mg [Octopus bimaculoides]
			9.06e-18	75.8702	0.424	0.9429	99	Swiss-Prot: Reviewed - Manually annotated (05/13/2019)	Q8LFQ6	sp|Q8LFQ6|GRXC4_ARATH Glutaredoxin-C4 OS=Arabidopsis thaliana OX=3702 GN=GRXC4 PE=2 SV=2
	33	lcl|SRR3105321_c3629_frame_5_orf_3	6.4e-22	112.5	0.964	0.9016	55	nr (06/25/2018)	KOF87959.1	hypothetical protein OCBIM_22015834mg [Octopus bimaculoides]
			9.32e-13	58.9214	0.519	0.8852	54	Swiss-Prot: Reviewed - Manually annotated (05/13/2019)	Q9P0U1	sp|Q9P0U1|TOM7_HUMAN Mitochondrial import receptor subunit TOM7 homolog OS=Homo sapiens OX=9606 GN=TOMM7 PE=1 SV=1
	34	lcl|SRR3105321_c493_frame_5_orf_22	0.00051	53.1	0.757	0.5522	37	nr (06/25/2018)	KOF65882.1	hypothetical protein OCBIM_22014103mg [Octopus bimaculoides]
	35	lcl|SRR3105558_c1197_frame_6_orf_1	2.4e-12	80.5	0.788	1	54	nr (06/25/2018)	KOF79708.1	hypothetical protein OCBIM_22029100mg [Octopus bimaculoides]
			7e-09	52.373	0.558	0.7963	43	Swiss-Prot: Reviewed - Manually annotated (05/13/2019)	O15127	sp|O15127|SCAM2_HUMAN Secretory carrier-associated membrane protein 2 OS=Homo sapiens OX=9606 GN=SCAMP2 PE=1 SV=2
	36	lcl|SRR3105558_c12718_frame_5_orf_1	2.1e-35	157.9	0.905	1	95	nr (06/25/2018)	XP_014778862.1	PREDICTED: optic atrophy 3 protein homolog [Octopus bimaculoides] >KOF79363.1 hypothetical protein OCBIM_22029588mg [Octopus bimaculoides]
			8.25e-15	68.1662	0.442	0.8105	77	Swiss-Prot: Reviewed - Manually annotated (05/13/2019)	Q1L9A2288455	sp|Q1L9A2|OPA3_DANRE Optic atrophy 3 protein homolog OS=Danio rerio OX=7955 GN=opa3 PE=3 SV=1
	37	lcl|SRR3105558_c22522_frame_5_orf_1	1.2e-15	91.3	0.979	1	48	nr (06/25/2018)	KOF81506.1	hypothetical protein OCBIM_22026413mg [Octopus bimaculoides]
	38	lcl|SRR3105558_c23086_frame_2_orf_3	NA	NA	NA	NA	NA	nr (09/12/2019) - using automatic adjustment of BLASTp program	NA	Not found
	39	lcl|SRR3105558_c23495_frame_4_orf_1	4.3e-43	183.3	0.955	1	89	nr (06/25/2018)	KOF74757.1	hypothetical protein OCBIM_22035672mg [Octopus bimaculoides]
			1.35e-22	92.8189	0.494	0.9663	87	Swiss-Prot: Reviewed - Manually annotated (05/13/2019)	P07850	sp|P07850|SUOX_CHICK Sulfite oxidase OS=Gallus gallus OX=9031 GN=SUOX PE=1 SV=3
	40	lcl|SRR3105558_c25401_frame_6_orf_2	1.4e-38	168.7	0.965	0.7611	86	nr (06/25/2018)	XP_014770858.1	PREDICTED: mitochondrial fission process protein 1-like [Octopus bimaculoides] >KOF90723.1 hypothetical protein OCBIM_22010600mg [Octopus bimaculoides]
			1.84e-29	106.686	0.632	0.7611	87	Swiss-Prot: Reviewed - Manually annotated (05/13/2019)	Q9UDX5252622	sp|Q9UDX5|MTFP1_HUMAN Mitochondrial fission process protein 1 OS=Homo sapiens OX=9606 GN=MTFP1 PE=1 SV=1
	41	lcl|SRR3105558_c26175_frame_3_orf_2	NA	NA	NA	NA	NA	nr (09/12/2019) - using automatic adjustment of BLASTp program	NA	Not found
	42	lcl|SRR3105558_c28240_frame_1_orf_1	7.5e-32	109.768	0.947	0.9828	57	Swiss-Prot: Reviewed - Manually annotated (05/13/2019)	Q9BLG0	sp|Q9BLG0|TNNC_TODPA Troponin C OS=Todarodes pacificus OX=6637 PE=1 SV=3
			1.4e-21	111.3	0.947	0.9828	57	nr (06/25/2018)	Q9BLG0.3	RecName: Full=Troponin C; Short=TN-C >BAB40597.1 troponin C [Todarodes pacificus]
			4.42e-13	55.8398	0.429	0.9655	56	Swiss-Prot: Reviewed - venom & toxins (05/13/2019)	Q8AY75	sp|Q8AY75|CALGL_BOTIN Calglandulin OS=Bothrops insularis OX=8723 PE=2 SV=1
	43	lcl|SRR3105558_c29104_frame_4_orf_1	2.1e-31	144.4	0.714	1	84	nr (06/25/2018)	KOF99254.1	hypothetical protein OCBIM_22018445mg [Octopus bimaculoides]
	44	lcl|SRR3105558_c3086_frame_1_orf_4	1.3e-17	98.6	0.71	0.747	62	nr (06/25/2018)	XP_013402880.2	signal peptidase complex subunit 1 [Lingula anatina]
			2.37e-16	70.4774	0.547	0.6386	53	Swiss-Prot: Reviewed - Manually annotated (05/13/2019)	Q5RF96	sp|Q5RF96|SPCS1_PONAB Signal peptidase complex subunit 1 OS=Pongo abelii OX=9601 GN=SPCS1 PE=3 SV=1
	45	lcl|SRR3105558_c31326_frame_1_orf_4	NA	NA	NA	NA	NA	nr (09/12/2019) - using automatic adjustment of BLASTp program	NA	Not found
	46	lcl|SRR3105558_c6370_frame_5_orf_8	NA	NA	NA	NA	NA	nr (09/12/2019) - using automatic adjustment of BLASTp program	NA	Not found
	47	lcl|SRR3105558_c7110_frame_3_orf_5	NA	NA	NA	NA	NA	nr (09/12/2019) - using automatic adjustment of BLASTp program	NA	Not found
	48	lcl|SRR3105558_c721_frame_2_orf_8	1.1e-30	142.1	0.922	0.8652	77	nr (06/25/2018)	XP_014783749.1	PREDICTED: lens epithelium-derived growth factor-like [Octopus bimaculoides] >KOF98198.1 hypothetical protein OCBIM_22026739mg [Octopus bimaculoides]
	49	tr|A0A0L8GC58_PD	5.7e-42	179.5	1	1	82	nr (06/25/2018)	KOF74424.1	hypothetical protein OCBIM_22036213mg [Octopus bimaculoides]
	50	lcl|SRR5204441_c10385_frame_5_orf_5	NA	NA	NA	NA	NA	nr (09/12/2019) - using automatic adjustment of BLASTp program	NA	Not found
	51	lcl|SRR5204441_c15587_frame_1_orf_3	NA	NA	NA	NA	NA	nr (09/12/2019) - using automatic adjustment of BLASTp program	NA	Not found
	52	lcl|SRR5204442_c19640_frame_6_orf_2	NA	NA	NA	NA	NA	nr (09/12/2019) - using automatic adjustment of BLASTp program	NA	Not found
	53	lcl|SRR5204441_c3786_frame_6_orf_1	1.94e-61	188.734	0.915	1	94	Swiss-Prot: Reviewed - Manually annotated (05/13/2019)	Q91398	sp|Q91398|CSK2B_DANRE Casein kinase II subunit beta OS=Danio rerio OX=7955 GN=csnk2b PE=2 SV=1
			2.1e-48	201.1	0.979	1	94	nr (06/25/2018)	CBK38916.1	protein kinase CK2beta regulatory subunit [Mytilus galloprovincialis]
	54	lcl|SRR5204442_c12409_frame_4_orf_7	NA	NA	NA	NA	NA	nr (09/12/2019) - using automatic adjustment of BLASTp program	NA	Not found
	55	lcl|SRR5204441_c42415_frame_6_orf_1	8.6e-45	189.1	0.938	1	97	nr (06/25/2018)	KOF75403.1	hypothetical protein OCBIM_22034805mg, partial [Octopus bimaculoides]
			1.87e-37	135.191	0.646	0.9897	96	Swiss-Prot: Reviewed - Manually annotated (05/13/2019)	O35899	sp|O35899|SC6A4_CAVPO Sodium-dependent serotonin transporter OS=Cavia porcellus OX=10141 GN=SLC6A4 PE=2 SV=1
	56	lcl|SRR5204442_c942_frame_4_orf_1	2.8e-25	124	0.812	1	82	nr (06/25/2018)	XP_014784355.1	PREDICTED: far upstream element-binding protein 1-like isoform X1 [Octopus bimaculoides] >KOF71671.1 hypothetical protein OCBIM_22000688mg [Octopus bimaculoides]
	57	lcl|SRR5204442_c33768_frame_3_orf_2	NA	NA	NA	NA	NA	nr (09/12/2019) - using automatic adjustment of BLASTp program	NA	Not found
	58	lcl|SRR5204442_c38014_frame_6_orf_6	NA	NA	NA	NA	NA	nr (09/12/2019) - using automatic adjustment of BLASTp program	NA	Not found
	59	lcl|SRR5204442_c4201_frame_1_orf_10	NA	NA	NA	NA	NA	nr (09/12/2019) - using automatic adjustment of BLASTp program	NA	Not found
	60	lcl|SRR6349992_c12865_frame_5_orf_1	1.57e-38	126.331	0.984	0.8649	64	Swiss-Prot: Reviewed - Manually annotated (05/13/2019)	P62279	sp|P62279|RS13_PIG 40S ribosomal protein S13 (Fragment) OS=Sus scrofa OX=9823 GN=RPS13 PE=2 SV=2
			1.2e-27	131.7	0.93	0.9324	71	nr (06/25/2018)	XP_010306704.1	PREDICTED: 40S ribosomal protein S13, partial [Balearica regulorum gibbericeps]
	61	lcl|SRR6349992_c16733_frame_1_orf_6	NA	NA	NA	NA	NA	nr (09/12/2019) - using automatic adjustment of BLASTp program	NA	Not found
	62	lcl|SRR6349992_c22905_frame_1_orf_14	NA	NA	NA	NA	NA	nr (09/12/2019) - using automatic adjustment of BLASTp program	NA	Not found
	63	lcl|SRR6349992_c35313_frame_2_orf_7	NA	NA	NA	NA	NA	nr (09/12/2019) - using automatic adjustment of BLASTp program	NA	Not found
	64	lcl|SRR6349992_c4067_frame_5_orf_1	7.95e-63	189.504	0.928	1	97	Swiss-Prot: Reviewed - Manually annotated (05/13/2019)	P0C1H5	sp|P0C1H5|H2B7_CHICK Histone H2B 7 OS=Gallus gallus OX=9031 GN=H2B-VII PE=1 SV=2
			1.8e-42	181.4	0.99	1	97	nr (06/25/2018)	KOF68109.1	hypothetical protein OCBIM_22008079mg, partial [Octopus bimaculoides]
	65	lcl|SRR6349992_c43095_frame_1_orf_1	NA	NA	NA	NA	NA	nr (09/12/2019) - using automatic adjustment of BLASTp program	NA	Not found
	66	lcl|SRR6349992_c48890_frame_2_orf_5	0.00549	40.0466	0.947	0.5758	19	nr (09/12/2019) - Automatically adjust parameters for short input sequences	KOF77780	hypothetical protein OCBIM_22031673mg [Octopus bimaculoides]
	67	lcl|SRR6349992_c56331_frame_6_orf_1	8.5e-32	145.6	0.961	1	76	nr (06/25/2018)	KOF87518.1	hypothetical protein OCBIM_22016683mg, partial [Octopus bimaculoides]
			2.21e-18	80.4925	0.534	0.9605	73	Swiss-Prot: Reviewed - Manually annotated (05/13/2019)	O08532	sp|O08532|CA2D1_MOUSE Voltage-dependent calcium channel subunit alpha-2/delta-1 OS=Mus musculus OX=10090 GN=Cacna2d1 PE=1 SV=1
	68	lcl|SRR6349992_c57101_frame_6_orf_7	NA	NA	NA	NA	NA	nr (09/12/2019) - using automatic adjustment of BLASTp program	NA	Not found
	69	lcl|SRR6349992_c8383_frame_2_orf_31	7.72	32.7278	0.55	0.7143	20	nr (09/12/2019) - Automatically adjust parameters for short input sequences	XP_021674007	uncharacterized protein LOC110660125 [Hevea brasiliensis]
	70	lcl|SRR6349992_c978_frame_2_orf_36	NA	NA	NA	NA	NA	nr (09/12/2019) - using automatic adjustment of BLASTp program	NA	Not found
	71	lcl|SRR680047_c209_frame_4_orf_2	7.11e-10	54.6842	0.815	0.6429	27	Swiss-Prot: Reviewed - Manually annotated (05/13/2019)	Q5ZHL0	sp|Q5ZHL0|VA0D2_CHICK V-type proton ATPase subunit d 2 OS=Gallus gallus OX=9031 GN=ATP6V0D2 PE=2 SV=1
			1.1e-07	64.7	0.933	0.7143	30	nr (06/25/2018)	XP_014775341.1	PREDICTED: V-type proton ATPase subunit d-like [Octopus bimaculoides] >KOF84322.1 hypothetical protein OCBIM_22022283mg [Octopus bimaculoides]
	72	lcl|SRR680047_c212_frame_6_orf_12	1.1e-28	135.2	0.853	0.9067	68	nr (06/25/2018)	KOF72056.1	hypothetical protein OCBIM_22000103mg, partial [Octopus bimaculoides]
			9.9e-11	58.151	0.426	0.9067	68	Swiss-Prot: Reviewed - Manually annotated (05/13/2019)	Q92876208552	sp|Q92876|KLK6_HUMAN Kallikrein-6 OS=Homo sapiens OX=9606 GN=KLK6 PE=1 SV=1
			1.25e-10	51.2174	0.411	0.96	73	Swiss-Prot: Reviewed - venom & toxins (05/13/2019)	P0DJF6	sp|P0DJF6|VSPC_TRIAB Thrombin-like enzyme chitribrisin OS=Trimeresurus albolabris OX=8765 PE=1 SV=1
	73	lcl|SRR725938_c364_frame_3_orf_2	3.62e-79	234.187	0.854	0.9934	151	Swiss-Prot: Reviewed - Manually annotated (05/13/2019)	P79781	sp|P79781|RS27A_CHICK Ubiquitin-40S ribosomal protein S27a OS=Gallus gallus OX=9031 GN=RPS27A PE=2 SV=3
			3.4e-56	227.6	0.757	1	152	nr (06/25/2018)	XP_014787008.1	PREDICTED: ubiquitin-40S ribosomal protein S27a [Octopus bimaculoides] >KOF97681.1 hypothetical protein OCBIM_22028797mg [Octopus bimaculoides]
	74	lcl|SRR680047_c671_frame_2_orf_4	1.4e-08	67.8	0.696	1	46	nr (06/25/2018)	XP_014775593.1	PREDICTED: uncharacterized protein LOC106872931 [Octopus bimaculoides] >KOF83999.1 hypothetical protein OCBIM_22022880mg [Octopus bimaculoides]
	75	lcl|SRR684223_c123_frame_4_orf_1	7.2e-29	136	0.827	1	81	nr (06/25/2018)	XP_014778870.1	PREDICTED: uncharacterized protein LOC106875294 [Octopus bimaculoides] >KOF79364.1 hypothetical protein OCBIM_22029589mg [Octopus bimaculoides]
	76	SRR725937_c834_g407	2e-60	241.5	1	0.9926	135	nr (06/25/2018)	XP_014776261.1	PREDICTED: ATP synthase lipid-binding protein, mitochondrial-like [Octopus bimaculoides] >KOF83021.1 hypothetical protein OCBIM_22024498mg [Octopus bimaculoides]
			8.08e-51	161.384	0.652	0.9706	132	Swiss-Prot: Reviewed - Manually annotated (05/13/2019)	Q3ZC75	sp|Q3ZC75|AT5G3_BOVIN ATP synthase F(0) complex subunit C3, mitochondrial OS=Bos taurus OX=9913 GN=ATP5MC3 PE=2 SV=1
	77	lcl|SRR725780_c471_frame_3_orf_6	6.52e-60	183.341	0.822	1	101	Swiss-Prot: Reviewed - Manually annotated (05/13/2019)	P62282	sp|P62282|RS11_RAT 40S ribosomal protein S11 OS=Rattus norvegicus OX=10116 GN=Rps11 PE=1 SV=3
			2.7e-49	204.1	0.99	1	101	nr (06/25/2018)	XP_014790490.1	PREDICTED: 40S ribosomal protein S11-like [Octopus bimaculoides] >KOF96968.1 hypothetical protein OCBIM_22032620mg [Octopus bimaculoides]
	78	lcl|SRR725780_c497_frame_1_orf_3	1.08e-51	161.384	0.975	0.8182	81	Swiss-Prot: Reviewed - Manually annotated (05/13/2019)	P27085	sp|P27085|RS26_OCTVU 40S ribosomal protein S26 OS=Octopus vulgaris OX=6645 GN=RPS26 PE=2 SV=1
			1.1e-34	155.6	0.976	0.8283	82	nr (06/25/2018)	XP_014768535.1	PREDICTED: 40S ribosomal protein S26 [Octopus bimaculoides] >KOF93992.1 hypothetical protein OCBIM_22003032mg [Octopus bimaculoides]
	79	lcl|SRR725937_c665_frame_2_orf_1	3.46e-11	57.3806	0.781	1	32	Swiss-Prot: Reviewed - Manually annotated (05/13/2019)	B3M123	sp|B3M123|EI3F1_DROAN Eukaryotic translation initiation factor 3 subunit F-1 OS=Drosophila ananassae OX=7217 GN=eIF3f1 PE=3 SV=1
			1.6e-08	67	1	0.9688	31	nr (06/25/2018)	KOF80783.1	hypothetical protein OCBIM_22027417mg [Octopus bimaculoides]
	80	lcl|SRR725938_c216_frame_6_orf_2	1.88e-67	202.601	0.925	1	107	Swiss-Prot: Reviewed - Manually annotated (05/13/2019)	P62278	sp|P62278|RS13_RAT 40S ribosomal protein S13 OS=Rattus norvegicus OX=10116 GN=Rps13 PE=1 SV=2
			2.6e-50	207.6	1	1	107	nr (06/25/2018)	KOF71261.1	hypothetical protein OCBIM_22001297mg [Octopus bimaculoides]
	81	lcl|SRR725938_c93_frame_3_orf_9	3.23e-16	68.1662	0.857	0.7656	49	Swiss-Prot: Reviewed - Manually annotated (05/13/2019)	P62864	sp|P62864|RS30_RAT 40S ribosomal protein S30 OS=Rattus norvegicus OX=10116 GN=Fau PE=1 SV=1
			1.8e-14	87.8	0.918	0.7656	49	nr (06/25/2018)	RUS72781.1	hypothetical protein EGW08_019458 [Elysia chlorotica]
	82	lcl|TRINITY_DN100_c0_g2::TRINITY_DN100_c0_g2_i1::g.58::m.58	4.9e-67	263.5	0.894	0.9925	132	nr (06/25/2018)	XP_014786256.1	PREDICTED: profilin-like [Octopus bimaculoides]
			3.31e-24	93.5893	0.365	0.9474	137	Swiss-Prot: Reviewed - Manually annotated (05/13/2019)	P32006	sp|P32006|PROF1_STRPU Profilin OS=Strongylocentrotus purpuratus OX=7668 PE=2 SV=2
	83	lcl|TRINITY_DN1002_c0_g2::TRINITY_DN1002_c0_g2_i1::g.447::m.447	0	749.199	0.749	0.9173	467	Swiss-Prot: Reviewed - Manually annotated (05/13/2019)	P09623	sp|P09623|DLDH_PIG Dihydrolipoyl dehydrogenase, mitochondrial OS=Sus scrofa OX=9823 GN=DLD PE=1 SV=1
			2.1e-283	984.2	0.98	0.998	507	nr (06/25/2018)	XP_014772539.1	PREDICTED: dihydrolipoyl dehydrogenase, mitochondrial-like [Octopus bimaculoides] >KOF88270.1 hypothetical protein OCBIM_22015124mg [Octopus bimaculoides]
	84	lcl|TRINITY_DN10031_c0_g2::TRINITY_DN10031_c0_g2_i1::g.4941::m.4941	1.5e-53	218.4	0.946	0.9912	112	nr (06/25/2018)	XP_014787860.1	PREDICTED: macrophage migration inhibitory factor-like [Octopus bimaculoides] >XP_014787861.1 PREDICTED: macrophage migration inhibitory factor-like [Octopus bimaculoides] >XP_014787862.1 PREDICTED: macrophage migration inhibitory factor-like [Octopus bimaculoides] >KOF66869.1 hypothetical protein OCBIM_22011064mg [Octopus bimaculoides]
			4.48e-16	71.2478	0.339	0.9558	109	Swiss-Prot: Reviewed - Manually annotated (05/13/2019)	P30046	sp|P30046|DOPD_HUMAN D-dopachrome decarboxylase OS=Homo sapiens OX=9606 GN=DDT PE=1 SV=3
	85	SRR6349992_c3479_g3766	4.4e-71	276.9	0.94	0.9781	134	nr (06/25/2018)	XP_014782793.1	PREDICTED: NADH dehydrogenase [ubiquinone] 1 alpha subcomplex subunit 12-like [Octopus bimaculoides] >KOF73929.1 hypothetical protein OCBIM_22037082mg [Octopus bimaculoides]
			1.15e-42	140.584	0.489	0.9562	137	Swiss-Prot: Reviewed - Manually annotated (05/13/2019)	O97725268567	sp|O97725|NDUAC_BOVIN NADH dehydrogenase [ubiquinone] 1 alpha subcomplex subunit 12 OS=Bos taurus OX=9913 GN=NDUFA12 PE=1 SV=1
	86	lcl|TRINITY_DN10040_c0_g2::TRINITY_DN10040_c0_g2_i1::g.4904::m.4904	2e-62	249.6	0.614	0.5989	219	nr (06/25/2018)	KOF65429.1	hypothetical protein OCBIM_22015537mg [Octopus bimaculoides]
	87	lcl|TRINITY_DN10045_c0_g1::TRINITY_DN10045_c0_g1_i1::g.4959::m.4959	0	984.556	0.802	0.9935	617	Swiss-Prot: Reviewed - Manually annotated (05/13/2019)	Q01241269771	sp|Q01241|NF70_DORPE 70 kDa neurofilament protein OS=Doryteuthis pealeii OX=1051067 PE=2 SV=1
			5e-167	597.8	0.599	0.9935	617	nr (06/25/2018)	Q01241.1	RecName: Full=70 kDa neurofilament protein; Short=NF70 >AAA29993.1 70 kDa neurofilament protein [Doryteuthis pealeii]
	88	lcl|TRINITY_DN10055_c0_g1::TRINITY_DN10055_c0_g1_i1::g.4963::m.4963	0	849.351	0.621	0.9805	654	Swiss-Prot: Reviewed - Manually annotated (05/13/2019)	Q6P1S4	sp|Q6P1S4|SYRC_XENTR Arginine--tRNA ligase, cytoplasmic OS=Xenopus tropicalis OX=8364 GN=rars PE=2 SV=1
			2e-241	845.1	0.945	0.6597	440	nr (06/25/2018)	XP_014787643.1	PREDICTED: arginine--tRNA ligase, cytoplasmic-like [Octopus bimaculoides]
	89	lcl|TRINITY_DN10061_c0_g2_i1_frame_3_orf_3	2e-39	171.4	0.939	0.781	82	nr (06/25/2018)	XP_014768132.1	PREDICTED: cytochrome b-c1 complex subunit 8-like [Octopus bimaculoides] >XP_014768133.1 PREDICTED: cytochrome b-c1 complex subunit 8-like [Octopus bimaculoides] >KOF94501.1 hypothetical protein OCBIM_22001646mg [Octopus bimaculoides]
			4.63e-23	87.8113	0.488	0.781	82	Swiss-Prot: Reviewed - Manually annotated (05/13/2019)	Q2L897	sp|Q2L897|QCR8_AILME Cytochrome b-c1 complex subunit 8 OS=Ailuropoda melanoleuca OX=9646 GN=UQCRQ PE=3 SV=3
	90	lcl|TRINITY_DN10067_c0_g1::TRINITY_DN10067_c0_g1_i1::g.4987::m.4987	0	1891.7	0.972	0.999	957	nr (06/25/2018)	XP_014789488.1	PREDICTED: alanine--tRNA ligase, cytoplasmic-like [Octopus bimaculoides] >KOF97295.1 hypothetical protein OCBIM_22030582mg [Octopus bimaculoides]
			0	1236.09	0.614	0.9979	963	Swiss-Prot: Reviewed - Manually annotated (05/13/2019)	Q5RC02	sp|Q5RC02|SYAC_PONAB Alanine--tRNA ligase, cytoplasmic OS=Pongo abelii OX=9601 GN=AARS PE=2 SV=1
	91	SRR6349992_c1063_g1248	4.47e-77	227.254	0.826	0.9851	132	Swiss-Prot: Reviewed - Manually annotated (05/13/2019)	Q962T1	sp|Q962T1|RL32_SPOFR 60S ribosomal protein L32 OS=Spodoptera frugiperda OX=7108 GN=RpL32 PE=2 SV=1
			4.9e-67	263.5	0.962	0.9925	133	nr (06/25/2018)	XP_014768497.1	PREDICTED: 60S ribosomal protein L32-like [Octopus bimaculoides] >KOF94048.1 hypothetical protein OCBIM_22002875mg [Octopus bimaculoides]
	92	SRR5204442_c18575_g12910	6.92e-68	202.216	1	1	101	Swiss-Prot: Reviewed - Manually annotated (05/13/2019)	P08991	sp|P08991|H2AV_STRPU Histone H2A.V (Fragment) OS=Strongylocentrotus purpuratus OX=7668 GN=H2A.F/Z PE=1 SV=1
			1.9e-47	198	1	1	101	nr (06/25/2018)	XP_975468.1	PREDICTED: histone H2A.V [Tribolium castaneum] >EEZ98442.1 Histone H2A.v-like Protein [Tribolium castaneum]
	93	lcl|TRINITY_DN10086_c0_g2::TRINITY_DN10086_c0_g2_i1::g.4945::m.4945	0	1441.4	0.958	0.9987	764	nr (06/25/2018)	XP_014789699.1	PREDICTED: trifunctional enzyme subunit alpha, mitochondrial-like [Octopus bimaculoides] >KOF63231.1 hypothetical protein OCBIM_22019821mg [Octopus bimaculoides]
			0	946.806	0.615	0.9634	738	Swiss-Prot: Reviewed - Manually annotated (05/13/2019)	Q8BMS1	sp|Q8BMS1|ECHA_MOUSE Trifunctional enzyme subunit alpha, mitochondrial OS=Mus musculus OX=10090 GN=Hadha PE=1 SV=1
	94	lcl|TRINITY_DN10127_c0_g2::TRINITY_DN10127_c0_g2_i1::g.5048::m.5048	9.4e-124	452.6	0.995	0.9954	218	nr (06/25/2018)	AUR53651.1	peroxiredoxin 6 protein [Octopus vulgaris]
			8.23e-97	284.263	0.639	0.9863	219	Swiss-Prot: Reviewed - Manually annotated (05/13/2019)	Q5ZJF4	sp|Q5ZJF4|PRDX6_CHICK Peroxiredoxin-6 OS=Gallus gallus OX=9031 GN=PRDX6 PE=2 SV=3
	95	lcl|TRINITY_DN10151_c0_g2::TRINITY_DN10151_c0_g2_i1::g.5058::m.5058	1.2e-213	752.3	0.955	0.8697	387	nr (06/25/2018)	XP_014771007.1	PREDICTED: heterogeneous nuclear ribonucleoprotein H3-like [Octopus bimaculoides] >XP_014771008.1 PREDICTED: heterogeneous nuclear ribonucleoprotein H3-like [Octopus bimaculoides] >KOF90531.1 hypothetical protein OCBIM_22011048mg [Octopus bimaculoides]
			5.95e-114	343.969	0.456	0.9438	434	Swiss-Prot: Reviewed - Manually annotated (05/13/2019)	Q5E9J1	sp|Q5E9J1|HNRPF_BOVIN Heterogeneous nuclear ribonucleoprotein F OS=Bos taurus OX=9913 GN=HNRNPF PE=2 SV=3
	96	SRR5204441_c10326_g9167	5.97e-66	204.527	0.544	0.9843	195	Swiss-Prot: Reviewed - Manually annotated (05/13/2019)	Q99LP6	sp|Q99LP6|GRPE1_MOUSE GrpE protein homolog 1, mitochondrial OS=Mus musculus OX=10090 GN=Grpel1 PE=1 SV=1
			4.3e-64	254.2	0.795	0.8168	156	nr (06/25/2018)	XP_014772057.1	PREDICTED: grpE protein homolog 1, mitochondrial-like [Octopus bimaculoides] >KOF89069.1 hypothetical protein OCBIM_22013705mg [Octopus bimaculoides]
	97	lcl|TRINITY_DN10173_c0_g2_i1_frame_1_orf_6	1.4e-39	171.8	0.958	0.9787	92	nr (06/25/2018)	XP_014779834.1	PREDICTED: synaptic vesicle membrane protein VAT-1 homolog-like isoform X4 [Octopus bimaculoides] >KOF77942.1 hypothetical protein OCBIM_22031489mg [Octopus bimaculoides]
			3.98e-19	83.1889	0.6	0.6383	60	Swiss-Prot: Reviewed - Manually annotated (05/13/2019)	Q80TB8	sp|Q80TB8|VAT1L_MOUSE Synaptic vesicle membrane protein VAT-1 homolog-like OS=Mus musculus OX=10090 GN=Vat1l PE=1 SV=2
	98	lcl|TRINITY_DN10182_c0_g1::TRINITY_DN10182_c0_g1_i1::g.5030::m.5030	1.5e-86	328.9	0.786	0.9952	206	nr (06/25/2018)	XP_014788749.1	PREDICTED: rho GDP-dissociation inhibitor 1-like isoform X2 [Octopus bimaculoides] >KOF65570.1 hypothetical protein OCBIM_22014986mg [Octopus bimaculoides]
			4.32e-57	182.185	0.49	0.9227	192	Swiss-Prot: Reviewed - Manually annotated (05/13/2019)	Q5XI73	sp|Q5XI73|GDIR1_RAT Rho GDP-dissociation inhibitor 1 OS=Rattus norvegicus OX=10116 GN=Arhgdia PE=1 SV=1
	99	lcl|TRINITY_DN10201_c0_g1::TRINITY_DN10201_c0_g1_i1::g.5110::m.5110	6.6e-242	846.3	0.927	0.9433	466	nr (06/25/2018)	XP_014775820.1	PREDICTED: obscurin-like [Octopus bimaculoides]
			6.11e-35	142.895	0.286	0.6498	339	Swiss-Prot: Reviewed - Manually annotated (05/13/2019)	Q63406231639	sp|Q63406|MCF2L_RAT Guanine nucleotide exchange factor DBS OS=Rattus norvegicus OX=10116 GN=Mcf2l PE=1 SV=3
	100	lcl|TRINITY_DN10202_c0_g1::TRINITY_DN10202_c0_g1_i1::g.5111::m.5111	9.8e-70	272.7	0.863	0.9938	160	nr (06/25/2018)	XP_014775593.1	PREDICTED: uncharacterized protein LOC106872931 [Octopus bimaculoides] >KOF83999.1 hypothetical protein OCBIM_22022880mg [Octopus bimaculoides]
	101	lcl|TRINITY_DN10203_c0_g1::TRINITY_DN10203_c0_g1_i1::g.5136::m.5136	3.3e-154	555.1	0.872	0.5783	314	nr (06/25/2018)	KOF97859.1	hypothetical protein OCBIM_22028127mg [Octopus bimaculoides]
			4.96e-69	240.736	0.301	0.9613	558	Swiss-Prot: Reviewed - Manually annotated (05/13/2019)	Q9DBX3	sp|Q9DBX3|SUSD2_MOUSE Sushi domain-containing protein 2 OS=Mus musculus OX=10090 GN=Susd2 PE=1 SV=1
	102	lcl|TRINITY_DN10203_c1_g1::TRINITY_DN10203_c1_g1_i1::g.5137::m.5137	2.6e-134	488	0.85	0.9856	274	nr (06/25/2018)	KOF97858.1	hypothetical protein OCBIM_22028126mg, partial [Octopus bimaculoides]
			2.56e-10	64.3142	0.27	0.7626	230	Swiss-Prot: Reviewed - Manually annotated (05/13/2019)	O08523	sp|O08523|TECTA_MOUSE Alpha-tectorin OS=Mus musculus OX=10090 GN=Tecta PE=1 SV=2
	103	lcl|TRINITY_DN10203_c2_g1::TRINITY_DN10203_c2_g1_i1::g.5138::m.5138	2.9e-106	394.4	0.895	1	209	nr (06/25/2018)	KOF97858.1	hypothetical protein OCBIM_22028126mg, partial [Octopus bimaculoides]
			1.21e-10	63.5438	0.227	0.9952	211	Swiss-Prot: Reviewed - Manually annotated (05/13/2019)	Q0KHY3235932	sp|Q0KHY3|MESH_DROME Protein mesh OS=Drosophila melanogaster OX=7227 GN=mesh PE=1 SV=2
	104	SRR3105321_c1492_g1385	0	838.18	0.992	0.9567	398	Swiss-Prot: Reviewed - Manually annotated (05/13/2019)	P68372	sp|P68372|TBB4B_MOUSE Tubulin beta-4B chain OS=Mus musculus OX=10090 GN=Tubb4b PE=1 SV=1
			5e-235	823.2	1	0.9567	398	nr (06/25/2018)	XP_014780546.1	PREDICTED: tubulin beta-4B chain [Octopus bimaculoides] >KOF77031.1 hypothetical protein OCBIM_22032594mg [Octopus bimaculoides]
	105	SRR2047107_c4046_g4861	6e-65	257.7	0.53	0.9966	297	nr (06/25/2018)	XP_014773650.1	PREDICTED: serine/arginine-rich splicing factor 2-like [Octopus bimaculoides] >XP_014773651.1 PREDICTED: serine/arginine-rich splicing factor 2-like [Octopus bimaculoides] >KOF86677.1 hypothetical protein OCBIM_22018087mg [Octopus bimaculoides]
			5.46e-49	165.622	0.677	0.5537	167	Swiss-Prot: Reviewed - Manually annotated (05/13/2019)	P30352	sp|P30352|SRSF2_CHICK Serine/arginine-rich splicing factor 2 OS=Gallus gallus OX=9031 GN=SRSF2 PE=2 SV=1
	106	lcl|TRINITY_DN10233_c0_g1::TRINITY_DN10233_c0_g1_i1::g.5105::m.5105	2e-77	298.5	0.731	0.9949	197	nr (06/25/2018)	XP_014780271.1	PREDICTED: uncharacterized protein LOC106876290 [Octopus bimaculoides] >KOF77405.1 hypothetical protein OCBIM_22032142mg [Octopus bimaculoides]
	107	lcl|TRINITY_DN10233_c0_g2::TRINITY_DN10233_c0_g2_i1::g.5106::m.5106	2.9e-55	224.9	0.548	0.9949	197	nr (06/25/2018)	XP_014780271.1	PREDICTED: uncharacterized protein LOC106876290 [Octopus bimaculoides] >KOF77405.1 hypothetical protein OCBIM_22032142mg [Octopus bimaculoides]
	108	SRR6349992_c126_g167	1.27e-114	326.25	0.876	0.9946	186	Swiss-Prot: Reviewed - Manually annotated (05/13/2019)	Q640R7	sp|Q640R7|RAP1B_XENTR Ras-related protein Rap-1b OS=Xenopus tropicalis OX=8364 GN=rap1b PE=2 SV=1
			2e-95	358.2	0.962	0.9946	185	nr (06/25/2018)	XP_014774800.1	PREDICTED: ras-like protein 3 isoform X1 [Octopus bimaculoides] >KOF85180.1 hypothetical protein OCBIM_22020735mg [Octopus bimaculoides]
	109	SRR3105321_c5462_g4153	2.2e-193	684.5	1	0.997	333	nr (06/25/2018)	XP_014777776.1	PREDICTED: syntaxin-binding protein 1-like isoform X2 [Octopus bimaculoides]
			4.25e-156	453.366	0.65	0.991	331	Swiss-Prot: Reviewed - Manually annotated (05/13/2019)	Q6R748	sp|Q6R748|STXB1_CHICK Syntaxin-binding protein 1 OS=Gallus gallus OX=9031 GN=STXBP1 PE=2 SV=1
	110	tr|A0A0L8G3F2_PD	1e-229	805.4	1	1	402	nr (06/25/2018)	KOF71379.1	hypothetical protein OCBIM_22001135mg, partial [Octopus bimaculoides]
			2.52e-118	351.673	0.5	0.8806	356	Swiss-Prot: Reviewed - Manually annotated (05/13/2019)	C3LVL9	sp|C3LVL9|PHNW_VIBCM 2-aminoethylphosphonate--pyruvate transaminase OS=Vibrio cholerae serotype O1 (strain M66-2) OX=579112 GN=phnW PE=3 SV=1
	111	lcl|TRINITY_DN10261_c1_g1::TRINITY_DN10261_c1_g1_i1::g.5190::m.5190	2.2e-116	428.7	0.698	0.997	329	nr (06/25/2018)	XP_014782589.1	PREDICTED: heterogeneous nuclear ribonucleoprotein A1-like [Octopus bimaculoides] >KOF98318.1 hypothetical protein OCBIM_22026163mg [Octopus bimaculoides]
			8.35e-30	119.398	0.354	0.4909	175	Swiss-Prot: Reviewed - Manually annotated (05/13/2019)	Q2HJ60	sp|Q2HJ60|ROA2_BOVIN Heterogeneous nuclear ribonucleoproteins A2/B1 OS=Bos taurus OX=9913 GN=HNRNPA2B1 PE=2 SV=1
	112	lcl|TRINITY_DN10263_c0_g2::TRINITY_DN10263_c0_g2_i1::g.5170::m.5170	1.4e-26	130.2	0.327	0.8641	254	nr (06/25/2018)	BAI66448.1	serine protease 2 [Heterololigo bleekeri]
			3.31e-17	82.8037	0.287	0.7561	240	Swiss-Prot: Reviewed - Manually annotated (05/13/2019)	Q9XSM2	sp|Q9XSM2|TRYT_SHEEP Tryptase-2 OS=Ovis aries OX=9940 PE=2 SV=1
			2.19e-13	64.6994	0.266	0.7631	241	Swiss-Prot: Reviewed - venom & toxins (05/13/2019)	Q9TXD8	sp|Q9TXD8|ISOHC_AGEAP Venom peptide isomerase heavy chain OS=Agelenopsis aperta OX=6908 PE=1 SV=1
	113	tr|A0A0L8IAM3_PD	3.06e-138	387.882	0.907	0.9762	205	Swiss-Prot: Reviewed - Manually annotated (05/13/2019)	Q05974	sp|Q05974|RAB1A_LYMST Ras-related protein Rab-1A OS=Lymnaea stagnalis OX=6523 GN=RAB1A PE=2 SV=1
			2.5e-113	417.9	1	1	210	nr (06/25/2018)	XP_014781233.1	PREDICTED: ras-related protein Rab-1A [Octopus bimaculoides] >KOF98541.1 hypothetical protein OCBIM_22024910mg [Octopus bimaculoides]
	114	lcl|TRINITY_DN10277_c0_g1::TRINITY_DN10277_c0_g1_i1::g.5101::m.5101	7.3e-104	386.3	0.964	0.9948	192	nr (06/25/2018)	XP_014788409.1	PREDICTED: cytochrome c oxidase subunit 4 isoform 1, mitochondrial-like [Octopus bimaculoides] >XP_014788418.1 PREDICTED: cytochrome c oxidase subunit 4 isoform 1, mitochondrial-like [Octopus bimaculoides] >KOF97462.1 hypothetical protein OCBIM_22029475mg [Octopus bimaculoides] >KOF97463.1 hypothetical protein OCBIM_22029475mg [Octopus bimaculoides]
			8.11e-32	116.316	0.405	0.6736	131	Swiss-Prot: Reviewed - Manually annotated (05/13/2019)	P80971	sp|P80971|COX42_THUOB Cytochrome c oxidase subunit 4 isoform 2, mitochondrial OS=Thunnus obesus OX=8241 PE=1 SV=2
	115	lcl|TRINITY_DN10291_c0_g1::TRINITY_DN10291_c0_g1_i1::g.5202::m.5202	0	1372.8	0.876	0.9986	764	nr (06/25/2018)	XP_014768518.1	PREDICTED: N-acetylated-alpha-linked acidic dipeptidase 2-like [Octopus bimaculoides]
			0	573.933	0.425	0.9551	723	Swiss-Prot: Reviewed - Manually annotated (05/13/2019)	Q9Y3Q0264393	sp|Q9Y3Q0|NALD2_HUMAN N-acetylated-alpha-linked acidic dipeptidase 2 OS=Homo sapiens OX=9606 GN=NAALAD2 PE=1 SV=1
	116	lcl|TRINITY_DN10319_c1_g1::TRINITY_DN10319_c1_g1_i1::g.5241::m.5241	2.3e-87	332.4	0.619	0.8514	308	nr (06/25/2018)	KOF81144.1	hypothetical protein OCBIM_22026945mg [Octopus bimaculoides]
			3.45e-11	68.1662	0.319	0.4457	166	Swiss-Prot: Reviewed - Manually annotated (05/13/2019)	P15771281055	sp|P15771|NUCL_CHICK Nucleolin OS=Gallus gallus OX=9031 GN=NCL PE=1 SV=1
	117	SRR3105321_c11672_g7309	2.8e-174	620.9	0.946	0.9968	312	nr (06/25/2018)	KOF99824.1	hypothetical protein OCBIM_22011751mg, partial [Octopus bimaculoides]
			9.51e-114	342.428	0.548	0.9553	301	Swiss-Prot: Reviewed - Manually annotated (05/13/2019)	Q8BFR4	sp|Q8BFR4|GNS_MOUSE N-acetylglucosamine-6-sulfatase OS=Mus musculus OX=10090 GN=Gns PE=1 SV=1
	118	lcl|TRINITY_DN10374_c0_g2::TRINITY_DN10374_c0_g2_i1::g.5279::m.5279	3.6e-258	900.2	0.955	0.9979	468	nr (06/25/2018)	XP_014779105.1	PREDICTED: N-acetylgalactosamine kinase-like isoform X2 [Octopus bimaculoides] >KOF79053.1 hypothetical protein OCBIM_22029972mg [Octopus bimaculoides]
			5.54e-169	486.493	0.551	0.936	439	Swiss-Prot: Reviewed - Manually annotated (05/13/2019)	Q5XIG6	sp|Q5XIG6|GALK2_RAT N-acetylgalactosamine kinase OS=Rattus norvegicus OX=10116 GN=Galk2 PE=2 SV=1
	119	SRR6349992_c268_g336	2.52e-141	396.741	0.859	0.9955	220	Swiss-Prot: Reviewed - Manually annotated (05/13/2019)	P25228	sp|P25228|RAB3_DROME Ras-related protein Rab-3 OS=Drosophila melanogaster OX=7227 GN=Rab3 PE=1 SV=1
			1.7e-120	441.8	1	0.9955	219	nr (06/25/2018)	XP_014784144.1	PREDICTED: ras-related protein Rab-3 isoform X2 [Octopus bimaculoides] >KOF71922.1 hypothetical protein OCBIM_22000262mg [Octopus bimaculoides]
	120	lcl|TRINITY_DN10379_c0_g1_i1_frame_3_orf_1	3.6e-29	136.7	0.957	1	69	nr (06/25/2018)	XP_014773942.1	PREDICTED: mitochondrial pyruvate carrier 1-like protein isoform X2 [Octopus bimaculoides] >XP_014773943.1 PREDICTED: mitochondrial pyruvate carrier 1-like protein isoform X2 [Octopus bimaculoides]
			2.09e-17	73.559	0.745	0.6812	47	Swiss-Prot: Reviewed - Manually annotated (05/13/2019)	Q21828247425	sp|Q21828|MPC1_CAEEL Probable mitochondrial pyruvate carrier 1 OS=Caenorhabditis elegans OX=6239 GN=mpc-1 PE=3 SV=2
	121	lcl|TRINITY_DN104_c0_g1::TRINITY_DN104_c0_g1_i1::g.51::m.51	4.6e-115	424.1	0.83	0.9004	253	nr (06/25/2018)	XP_014774721.1	PREDICTED: zonadhesin-like [Octopus bimaculoides]
			1.74e-33	132.88	0.36	0.6975	203	Swiss-Prot: Reviewed - Manually annotated (05/13/2019)	Q99715	sp|Q99715|COCA1_HUMAN Collagen alpha-1(XII) chain OS=Homo sapiens OX=9606 GN=COL12A1 PE=1 SV=2
	122	lcl|TRINITY_DN10442_c0_g1::TRINITY_DN10442_c0_g1_i1::g.5321::m.5321	1e-114	423.3	0.831	0.7235	259	nr (06/25/2018)	KOF90417.1	hypothetical protein OCBIM_22011261mg [Octopus bimaculoides]
			1.34e-15	82.0333	0.296	0.7151	257	Swiss-Prot: Reviewed - Manually annotated (05/13/2019)	Q8WZ42	sp|Q8WZ42|TITIN_HUMAN Titin OS=Homo sapiens OX=9606 GN=TTN PE=1 SV=4
	123	lcl|TRINITY_DN10463_c0_g1::TRINITY_DN10463_c0_g1_i1::g.5383::m.5383	4.52e-19	85.5001	0.374	0.9149	131	Swiss-Prot: Reviewed - Manually annotated (05/13/2019)	Q7XSQ5	sp|Q7XSQ5|CDPKC_ORYSJ Calcium-dependent protein kinase 12 OS=Oryza sativa subsp. japonica OX=39947 GN=CPK12 PE=2 SV=2
			6.2e-12	80.5	0.889	0.3191	45	nr (06/25/2018)	KOF63247.1	hypothetical protein OCBIM_22019796mg [Octopus bimaculoides]
			1.71e-08	46.9802	0.272	0.9362	136	Swiss-Prot: Reviewed - venom & toxins (05/13/2019)	Q8AY75	sp|Q8AY75|CALGL_BOTIN Calglandulin OS=Bothrops insularis OX=8723 PE=2 SV=1
	124	tr|A0A0L8GS78_PD	0	811.601	0.857	0.9746	461	Swiss-Prot: Reviewed - Manually annotated (05/13/2019)	Q5ZMS3	sp|Q5ZMS3|IF2G_CHICK Eukaryotic translation initiation factor 2 subunit 3 OS=Gallus gallus OX=9031 GN=EIF2S3 PE=1 SV=1
			1.3e-268	934.9	1	1	473	nr (06/25/2018)	XP_014778788.1	PREDICTED: eukaryotic translation initiation factor 2 subunit 3-like [Octopus bimaculoides] >KOF79470.1 hypothetical protein OCBIM_22029405mg [Octopus bimaculoides]
	125	lcl|TRINITY_DN10529_c1_g1::TRINITY_DN10529_c1_g1_i1::g.5448::m.5448	2.1e-79	304.7	0.986	0.9589	140	nr (06/25/2018)	XP_014773761.1	PREDICTED: collagen alpha-5(IV) chain-like, partial [Octopus bimaculoides]
			1.02e-49	173.711	0.511	0.9658	141	Swiss-Prot: Reviewed - Manually annotated (05/13/2019)	P17140	sp|P17140|CO4A2_CAEEL Collagen alpha-2(IV) chain OS=Caenorhabditis elegans OX=6239 GN=let-2 PE=1 SV=2
	126	SRR725937_c296_g180	4.81e-87	254.988	0.727	0.994	165	Swiss-Prot: Reviewed - Manually annotated (05/13/2019)	P61866	sp|P61866|RL12_CAEEL 60S ribosomal protein L12 OS=Caenorhabditis elegans OX=6239 GN=rpl-12 PE=3 SV=1
			4.5e-86	327	0.97	0.994	165	nr (06/25/2018)	XP_014777944.1	PREDICTED: 60S ribosomal protein L12-like [Octopus bimaculoides]
	127	lcl|TRINITY_DN10563_c0_g1::TRINITY_DN10563_c0_g1_i2::g.5480::m.5480	3.78e-14	77.7962	0.61	0.9304	118	nr (09/12/2019) - Automatically adjust parameters for short input sequences	GAX27515	hypothetical protein FisN_23Hh016 [Fistulifera solaris]
	128	lcl|TRINITY_DN10565_c0_g1::TRINITY_DN10565_c0_g1_i1::g.5468::m.5468	8.8e-75	289.3	0.986	0.9929	140	nr (06/25/2018)	XP_014774889.1	PREDICTED: cytochrome c oxidase subunit 5B, mitochondrial-like [Octopus bimaculoides] >KOF85087.1 hypothetical protein OCBIM_22020881mg [Octopus bimaculoides]
			6.77e-19	79.7221	0.378	0.8865	127	Swiss-Prot: Reviewed - Manually annotated (05/13/2019)	P00428	sp|P00428|COX5B_BOVIN Cytochrome c oxidase subunit 5B, mitochondrial OS=Bos taurus OX=9913 GN=COX5B PE=1 SV=2
	129	lcl|TRINITY_DN10576_c0_g1::TRINITY_DN10576_c0_g1_i1::g.5487::m.5487	9e-205	723.4	0.95	0.5159	358	nr (06/25/2018)	KOF94477.1	hypothetical protein OCBIM_22001620mg [Octopus bimaculoides]
			6.28e-123	384.8	0.328	0.9568	688	Swiss-Prot: Reviewed - Manually annotated (05/13/2019)	O14815	sp|O14815|CAN9_HUMAN Calpain-9 OS=Homo sapiens OX=9606 GN=CAPN9 PE=1 SV=1
	130	lcl|TRINITY_DN10577_c0_g2_i1_frame_2_orf_2	2.3e-21	110.9	0.814	0.9333	70	nr (06/25/2018)	KOG00262.1	hypothetical protein OCBIM_22005777mg [Octopus bimaculoides]
			3.19e-13	61.2326	0.444	0.84	63	Swiss-Prot: Reviewed - Manually annotated (05/13/2019)	Q9TT99	sp|Q9TT99|ATOX1_CANLF Copper transport protein ATOX1 OS=Canis lupus familiaris OX=9615 GN=ATOX1 PE=3 SV=1
	131	SRR3105558_c1628_g1760	1.9e-218	768.1	0.923	0.9975	404	nr (06/25/2018)	XP_014775239.1	PREDICTED: dnaJ homolog subfamily A member 2-like [Octopus bimaculoides] >KOF84482.1 hypothetical protein OCBIM_22022034mg [Octopus bimaculoides]
			1.39e-154	445.662	0.549	0.9975	412	Swiss-Prot: Reviewed - Manually annotated (05/13/2019)	Q2HJ94	sp|Q2HJ94|DNJA2_BOVIN DnaJ homolog subfamily A member 2 OS=Bos taurus OX=9913 GN=DNAJA2 PE=2 SV=1
	132	lcl|TRINITY_DN10709_c0_g1::TRINITY_DN10709_c0_g1_i1::g.5564::m.5564	4.9e-203	716.8	0.867	0.9975	398	nr (06/25/2018)	XP_014790626.1	PREDICTED: acidic mammalian chitinase-like [Octopus bimaculoides]
			2.53e-123	367.851	0.476	0.9724	389	Swiss-Prot: Reviewed - Manually annotated (05/13/2019)	Q95M17	sp|Q95M17|CHIA_BOVIN Acidic mammalian chitinase OS=Bos taurus OX=9913 GN=CHIA PE=1 SV=1
	133	lcl|TRINITY_DN10710_c0_g1::TRINITY_DN10710_c0_g1_i1::g.5571::m.5571	0	629.017	0.7	0.9222	403	Swiss-Prot: Reviewed - Manually annotated (05/13/2019)	Q9VW26286118	sp|Q9VW26|OAT_DROME Ornithine aminotransferase, mitochondrial OS=Drosophila melanogaster OX=7227 GN=Oat PE=2 SV=1
			1.4e-251	878.2	0.97	0.9977	436	nr (06/25/2018)	XP_014771570.1	PREDICTED: ornithine aminotransferase, mitochondrial-like isoform X2 [Octopus bimaculoides] >KOF89772.1 hypothetical protein OCBIM_22012517mg [Octopus bimaculoides]
	134	lcl|TRINITY_DN10718_c0_g1::TRINITY_DN10718_c0_g1_i1::g.5579::m.5579	9.3e-69	269.2	0.906	0.9928	138	nr (06/25/2018)	XP_014773091.1	PREDICTED: uncharacterized protein LOC106871251 [Octopus bimaculoides] >KOF87490.1 hypothetical protein OCBIM_22016758mg [Octopus bimaculoides]
			2.51e-09	55.0694	0.305	0.9424	131	Swiss-Prot: Reviewed - Manually annotated (05/13/2019)	Q9U5P1	sp|Q9U5P1|FABP_LEPDS Fatty acid-binding protein OS=Lepidoglyphus destructor OX=36936 PE=1 SV=1
	135	SRR680047_c541_g336	1.39e-80	238.81	0.775	0.993	142	Swiss-Prot: Reviewed - Manually annotated (05/13/2019)	P49020	sp|P49020|TMED2_CRIGR Transmembrane emp24 domain-containing protein 2 (Fragment) OS=Cricetulus griseus OX=10029 GN=TMED2 PE=1 SV=1
			2.1e-63	251.5	0.838	0.993	142	nr (06/25/2018)	EKC18010.1	Transmembrane emp24 domain-containing protein 2 [Crassostrea gigas]
	136	lcl|TRINITY_DN10753_c0_g1::TRINITY_DN10753_c0_g1_i3::g.5611::m.5611	3e-116	428.3	0.662	0.9971	347	nr (06/25/2018)	XP_014774140.1	PREDICTED: uncharacterized protein LOC106871899 isoform X2 [Octopus bimaculoides]
	137	tr|A0A0L8GAD5_PD	4.5e-205	723.4	1	1	350	nr (06/25/2018)	XP_014782737.1	PREDICTED: glycerophosphodiester phosphodiesterase 1-like [Octopus bimaculoides] >KOF73996.1 hypothetical protein OCBIM_22037000mg [Octopus bimaculoides]
			1.59e-75	239.195	0.453	0.7371	258	Swiss-Prot: Reviewed - Manually annotated (05/13/2019)	Q9JL56	sp|Q9JL56|GDE1_MOUSE Glycerophosphodiester phosphodiesterase 1 OS=Mus musculus OX=10090 GN=Gde1 PE=1 SV=1
	138	lcl|TRINITY_DN10780_c0_g1::TRINITY_DN10780_c0_g1_i1::g.5634::m.5634	4.2e-116	427.2	0.848	0.9954	217	nr (06/25/2018)	XP_009050500.1	hypothetical protein LOTGIDRAFT_158825 [Lottia gigantea] >ESO98872.1 hypothetical protein LOTGIDRAFT_158825 [Lottia gigantea]
			4.81e-104	306.22	0.71	0.9174	200	Swiss-Prot: Reviewed - Manually annotated (05/13/2019)	P48059218490	sp|P48059|LIMS1_HUMAN LIM and senescent cell antigen-like-containing domain protein 1 OS=Homo sapiens OX=9606 GN=LIMS1 PE=1 SV=4
	139	SRR3105558_c165_g224	3.7e-58	233.8	0.983	0.9915	117	nr (06/25/2018)	XP_014788910.1	PREDICTED: 60S ribosomal protein L31-like [Octopus bimaculoides] >KOF65348.1 hypothetical protein OCBIM_22015735mg [Octopus bimaculoides]
			1.1e-50	159.458	0.618	0.9322	110	Swiss-Prot: Reviewed - Manually annotated (05/13/2019)	Q6NUH0	sp|Q6NUH0|RL31_XENLA 60S ribosomal protein L31 OS=Xenopus laevis OX=8355 GN=rpl31 PE=2 SV=1
	140	lcl|TRINITY_DN10801_c0_g2::TRINITY_DN10801_c0_g2_i2::g.5663::m.5663	1.8e-50	208.8	0.587	0.994	166	nr (06/25/2018)	XP_014780570.1	PREDICTED: translationally-controlled tumor protein homolog [Octopus bimaculoides] >KOF76987.1 hypothetical protein OCBIM_22032645mg [Octopus bimaculoides]
			1.28e-41	140.198	0.435	0.988	168	Swiss-Prot: Reviewed - Manually annotated (05/13/2019)	Q95VY2	sp|Q95VY2|TCTP_BRABE Translationally-controlled tumor protein homolog OS=Branchiostoma belcheri OX=7741 PE=2 SV=1
			2.01e-36	120.553	0.415	0.994	171	Swiss-Prot: Reviewed - venom & toxins (05/13/2019)	U3EQ60	sp|U3EQ60|TCTP_MICFL Translationally-controlled tumor protein homolog OS=Micrurus fulvius OX=8637 PE=2 SV=1
	141	lcl|TRINITY_DN10810_c0_g1::TRINITY_DN10810_c0_g1_i1::g.5679::m.5679	0	625.55	0.671	0.9774	434	Swiss-Prot: Reviewed - Manually annotated (05/13/2019)	P21856	sp|P21856|GDIA_BOVIN Rab GDP dissociation inhibitor alpha OS=Bos taurus OX=9913 GN=GDI1 PE=1 SV=1
			5.5e-248	866.3	0.95	0.9977	442	nr (06/25/2018)	XP_014772262.1	PREDICTED: rab GDP dissociation inhibitor alpha-like [Octopus bimaculoides] >KOF88722.1 hypothetical protein OCBIM_22014379mg [Octopus bimaculoides]
	142	lcl|TRINITY_DN10836_c0_g2_i1_frame_3_orf_1	1.21e-32	118.242	0.739	1	69	Swiss-Prot: Reviewed - Manually annotated (05/13/2019)	A4IFD7	sp|A4IFD7|ZNT7_BOVIN Zinc transporter 7 OS=Bos taurus OX=9913 GN=SLC30A7 PE=2 SV=1
			1.9e-30	141	0.957	1	69	nr (06/25/2018)	XP_014773593.1	PREDICTED: zinc transporter 7-B-like [Octopus bimaculoides] >KOF86887.1 hypothetical protein OCBIM_22017874mg [Octopus bimaculoides]
	143	lcl|TRINITY_DN10845_c0_g1::TRINITY_DN10845_c0_g1_i1::g.5728::m.5728	0	1099.7	0.991	0.9982	544	nr (06/25/2018)	XP_014769300.1	PREDICTED: glutamate dehydrogenase, mitochondrial-like [Octopus bimaculoides] >KOG00277.1 hypothetical protein OCBIM_22005793mg [Octopus bimaculoides]
			0	795.423	0.746	0.9119	497	Swiss-Prot: Reviewed - Manually annotated (05/13/2019)	P82264	sp|P82264|DHE3_CHAAC Glutamate dehydrogenase, mitochondrial OS=Chaenocephalus aceratus OX=36190 GN=glud1 PE=1 SV=1
	144	tr|A0A0L8GKS1_PD	0	534.643	0.71	0.8803	355	Swiss-Prot: Reviewed - Manually annotated (05/13/2019)	Q6P8G1	sp|Q6P8G1|ILF2_XENTR Interleukin enhancer-binding factor 2 homolog OS=Xenopus tropicalis OX=8364 GN=ilf2 PE=2 SV=1
			1.5e-215	758.4	0.957	1	401	nr (06/25/2018)	XP_014780478.1	PREDICTED: interleukin enhancer-binding factor 2 homolog isoform X2 [Octopus bimaculoides] >KOF77130.1 hypothetical protein OCBIM_22032461mg [Octopus bimaculoides]
	145	lcl|TRINITY_DN10853_c0_g1::TRINITY_DN10853_c0_g1_i1::g.5736::m.5736	4.6e-140	507.3	0.79	0.9968	314	nr (06/25/2018)	XP_014779986.1	PREDICTED: annexin A13-like isoform X2 [Octopus bimaculoides]
			2.26e-97	298.901	0.473	0.9937	313	Swiss-Prot: Reviewed - Manually annotated (05/13/2019)	P20073	sp|P20073|ANXA7_HUMAN Annexin A7 OS=Homo sapiens OX=9606 GN=ANXA7 PE=1 SV=3
	146	lcl|TRINITY_DN10856_c0_g1::TRINITY_DN10856_c0_g1_i1::g.5729::m.5729	3.14e-72	221.476	0.59	0.7745	183	Swiss-Prot: Reviewed - Manually annotated (05/13/2019)	Q99497295962	sp|Q99497|PARK7_HUMAN Protein/nucleic acid deglycase DJ-1 OS=Homo sapiens OX=9606 GN=PARK7 PE=1 SV=2
			1.3e-57	233	0.608	0.7915	186	nr (06/25/2018)	XP_025082706.1	protein/nucleic acid deglycase DJ-1-like [Pomacea canaliculata] >PVD35434.1 hypothetical protein C0Q70_02396 [Pomacea canaliculata]
	147	lcl|TRINITY_DN10857_c0_g1::TRINITY_DN10857_c0_g1_i1::g.5734::m.5734	1.1e-99	373.6	0.842	0.4833	202	nr (06/25/2018)	KOF64689.1	hypothetical protein OCBIM_22016934mg, partial [Octopus bimaculoides]
			2.03e-64	216.853	0.364	0.8301	374	Swiss-Prot: Reviewed - Manually annotated (05/13/2019)	Q9D7Q1	sp|Q9D7Q1|CHIT1_MOUSE Chitotriosidase-1 OS=Mus musculus OX=10090 GN=Chit1 PE=1 SV=2
	148	lcl|TRINITY_DN10879_c1_g1::TRINITY_DN10879_c1_g1_i1::g.5773::m.5773	6.6e-129	469.9	0.957	0.9249	234	nr (06/25/2018)	KOF77636.1	hypothetical protein OCBIM_22031873mg [Octopus bimaculoides]
			1.97e-80	257.299	0.594	0.8617	219	Swiss-Prot: Reviewed - Manually annotated (05/13/2019)	Q99MD6	sp|Q99MD6|TRXR3_MOUSE Thioredoxin reductase 3 OS=Mus musculus OX=10090 GN=Txnrd3 PE=1 SV=3
	149	lcl|TRINITY_DN10882_c0_g2::TRINITY_DN10882_c0_g2_i1::g.5785::m.5785	6.6e-67	263.1	0.985	0.9489	130	nr (06/25/2018)	KOF87277.1	hypothetical protein OCBIM_22017127mg, partial [Octopus bimaculoides]
			1.98e-49	159.844	0.645	0.8759	121	Swiss-Prot: Reviewed - Manually annotated (05/13/2019)	Q3T0M7	sp|Q3T0M7|RANG_BOVIN Ran-specific GTPase-activating protein OS=Bos taurus OX=9913 GN=RANBP1 PE=2 SV=1
	150	tr|A0A0L8FYI0_PD	0	1248.4	0.921	1	693	nr (06/25/2018)	XP_014785779.1	PREDICTED: transmembrane protein 214-B-like isoform X1 [Octopus bimaculoides] >KOF69728.1 hypothetical protein OCBIM_22004170mg [Octopus bimaculoides]
			3.67e-109	348.591	0.333	0.8745	616	Swiss-Prot: Reviewed - Manually annotated (05/13/2019)	A1L2I9	sp|A1L2I9|T214B_XENLA Transmembrane protein 214-B OS=Xenopus laevis OX=8355 GN=tmem214-b PE=2 SV=1
	151	lcl|TRINITY_DN10896_c0_g1::TRINITY_DN10896_c0_g1_i1::g.5776::m.5776	2.9e-160	574.3	0.976	1	297	nr (06/25/2018)	KOF93398.1	hypothetical protein OCBIM_22004595mg, partial [Octopus bimaculoides]
			9.57e-22	98.9821	0.319	0.6195	191	Swiss-Prot: Reviewed - Manually annotated (05/13/2019)	Q03001	sp|Q03001|DYST_HUMAN Dystonin OS=Homo sapiens OX=9606 GN=DST PE=1 SV=4
	152	tr|A0A2R7W7A7_PD	1.1e-129	393.66	0.733	0.9515	255	Swiss-Prot: Reviewed - Manually annotated (05/13/2019)	P31007	sp|P31007|DLG1_DROME Disks large 1 tumor suppressor protein OS=Drosophila melanogaster OX=7227 GN=dlg1 PE=1 SV=2
			4.7e-109	404.1	0.824	0.9515	255	nr (06/25/2018)	XP_014262576.1	disks large 1 tumor suppressor protein isoform X1 [Cimex lectularius]
	153	tr|A0A0L8G9A4_PD	1.23e-74	220.705	0.792	1	130	Swiss-Prot: Reviewed - Manually annotated (05/13/2019)	P62246	sp|P62246|RS15A_RAT 40S ribosomal protein S15a OS=Rattus norvegicus OX=10116 GN=Rps15a PE=1 SV=2
			3.5e-70	273.9	1	1	130	nr (06/25/2018)	XP_014783101.1	PREDICTED: 40S ribosomal protein S15a-like [Octopus bimaculoides] >KOF73449.1 hypothetical protein OCBIM_22037875mg [Octopus bimaculoides]
	154	lcl|TRINITY_DN10917_c0_g1_i1_frame_4_orf_3	1.4e-24	122.1	0.797	0.7184	74	nr (06/25/2018)	KOF72526.1	hypothetical protein OCBIM_22039349mg, partial [Octopus bimaculoides]
			2.64e-20	81.2629	0.416	0.835	89	Swiss-Prot: Reviewed - Manually annotated (05/13/2019)	Q8I030	sp|Q8I030|CYTB_PANTR Cystatin-B OS=Pan troglodytes OX=9598 GN=CSTB PE=3 SV=1
	155	SRR3105558_c3140_g3149	3e-105	391	0.965	0.995	198	nr (06/25/2018)	XP_014777311.1	PREDICTED: probable signal peptidase complex subunit 2 isoform X1 [Octopus bimaculoides] >KOF81571.1 hypothetical protein OCBIM_22026345mg [Octopus bimaculoides]
			1.43e-75	228.794	0.589	0.9296	185	Swiss-Prot: Reviewed - Manually annotated (05/13/2019)	Q5BJI9	sp|Q5BJI9|SPCS2_DANRE Probable signal peptidase complex subunit 2 OS=Danio rerio OX=7955 GN=spcs2 PE=2 SV=1
	156	SRR6349992_c1959_g2235	1.8e-102	382.1	0.817	0.996	251	nr (06/25/2018)	XP_014778245.1	PREDICTED: vesicle-associated membrane protein/synaptobrevin-binding protein-like isoform X2 [Octopus bimaculoides]
			3.29e-91	272.707	0.521	0.996	267	Swiss-Prot: Reviewed - Manually annotated (05/13/2019)	Q16943	sp|Q16943|VP33_APLCA Vesicle-associated membrane protein/synaptobrevin-binding protein OS=Aplysia californica OX=6500 PE=2 SV=1
	157	tr|A0A2H4RBS1_PD	0	1283.5	1	1	597	nr (06/25/2018)	ATY46522.1	dopamine beta-hydroxylase [Octopus vulgaris]
			7.98e-168	494.582	0.432	0.9715	584	Swiss-Prot: Reviewed - Manually annotated (05/13/2019)	P09172	sp|P09172|DOPO_HUMAN Dopamine beta-hydroxylase OS=Homo sapiens OX=9606 GN=DBH PE=1 SV=3
	158	lcl|TRINITY_DN10959_c0_g2::TRINITY_DN10959_c0_g2_i1::g.5895::m.5895	9.5e-135	490	0.703	0.9974	391	nr (06/25/2018)	XP_014776168.1	PREDICTED: Golgi reassembly-stacking protein 2-like [Octopus bimaculoides] >KOG00934.1 hypothetical protein OCBIM_22021822mg [Octopus bimaculoides]
			6.07e-74	240.35	0.559	0.5077	227	Swiss-Prot: Reviewed - Manually annotated (05/13/2019)	Q9H8Y8	sp|Q9H8Y8|GORS2_HUMAN Golgi reassembly-stacking protein 2 OS=Homo sapiens OX=9606 GN=GORASP2 PE=1 SV=3
	159	lcl|TRINITY_DN10962_c0_g1::TRINITY_DN10962_c0_g1_i1::g.5888::m.5888	5.2e-49	204.1	0.518	0.9949	199	nr (06/25/2018)	ELT95893.1	hypothetical protein CAPTEDRAFT_176110 [Capitella teleta]
			5.58e-41	140.198	0.405	0.9949	200	Swiss-Prot: Reviewed - Manually annotated (05/13/2019)	Q24799261475	sp|Q24799|MYPH_ECHGR Myophilin OS=Echinococcus granulosus OX=6210 PE=2 SV=1
	160	lcl|TRINITY_DN10969_c0_g1::TRINITY_DN10969_c0_g1_i1::g.5899::m.5899	3.1e-106	394.4	0.866	0.9956	224	nr (06/25/2018)	XP_014791143.1	PREDICTED: UMP-CMP kinase-like isoform X2 [Octopus bimaculoides] >KOF96043.1 hypothetical protein OCBIM_22036563mg [Octopus bimaculoides]
			1.52e-78	237.269	0.608	0.8178	189	Swiss-Prot: Reviewed - Manually annotated (05/13/2019)	Q5ZKE7204297	sp|Q5ZKE7|KCY_CHICK UMP-CMP kinase OS=Gallus gallus OX=9031 GN=CMPK PE=2 SV=1
	161	tr|A0A0L8FMD7_PD	9.4e-92	345.9	1	1	166	nr (06/25/2018)	KOF65803.1	hypothetical protein OCBIM_22014328mg [Octopus bimaculoides]
			3.99e-84	255.373	0.741	0.9518	158	Swiss-Prot: Reviewed - Manually annotated (05/13/2019)	Q16644229631	sp|Q16644|MAPK3_HUMAN MAP kinase-activated protein kinase 3 OS=Homo sapiens OX=9606 GN=MAPKAPK3 PE=1 SV=1
	162	lcl|TRINITY_DN10982_c0_g1::TRINITY_DN10982_c0_g1_i1::g.5913::m.5913	0	1291.6	0.965	0.9985	650	nr (06/25/2018)	XP_014775817.1	PREDICTED: transmembrane 9 superfamily member 2-like [Octopus bimaculoides] >KOF83646.1 hypothetical protein OCBIM_22023439mg [Octopus bimaculoides]
			0	942.569	0.693	0.9677	636	Swiss-Prot: Reviewed - Manually annotated (05/13/2019)	Q5R8Y6	sp|Q5R8Y6|TM9S2_PONAB Transmembrane 9 superfamily member 2 OS=Pongo abelii OX=9601 GN=TM9SF2 PE=2 SV=1
	163	lcl|TRINITY_DN10998_c0_g1::TRINITY_DN10998_c0_g1_i1::g.5927::m.5927	5.1e-127	463.8	0.919	0.9891	272	nr (06/25/2018)	XP_014773785.1	PREDICTED: 60S ribosomal protein L6-like [Octopus bimaculoides] >KOF86563.1 hypothetical protein OCBIM_22018378mg [Octopus bimaculoides]
			3.86e-75	234.187	0.5	0.8836	248	Swiss-Prot: Reviewed - Manually annotated (05/13/2019)	P21533	sp|P21533|RL6_RAT 60S ribosomal protein L6 OS=Rattus norvegicus OX=10116 GN=Rpl6 PE=1 SV=5
	164	lcl|TRINITY_DN11012_c1_g1::TRINITY_DN11012_c1_g1_i1::g.6001::m.6001	1.8e-103	385.2	0.928	0.9585	208	nr (06/25/2018)	XP_014777968.1	PREDICTED: MICOS complex subunit MIC27-like [Octopus bimaculoides] >KOF80538.1 hypothetical protein OCBIM_22027746mg [Octopus bimaculoides]
			1.45e-07	53.1434	0.269	0.7143	156	Swiss-Prot: Reviewed - Manually annotated (05/13/2019)	Q21154246971	sp|Q21154|MOMA1_CAEEL MICOS complex subunit MIC27 OS=Caenorhabditis elegans OX=6239 GN=moma-1 PE=2 SV=1
	165	lcl|TRINITY_DN11014_c0_g2::TRINITY_DN11014_c0_g2_i1::g.5977::m.5977	8.3e-127	463	0.996	0.8931	234	nr (06/25/2018)	XP_014778218.1	PREDICTED: uncharacterized protein LOC106874846 isoform X1 [Octopus bimaculoides]
			1.44e-08	58.151	0.21	0.9733	319	Swiss-Prot: Reviewed - Manually annotated (05/13/2019)	P35803	sp|P35803|GPM6B_MOUSE Neuronal membrane glycoprotein M6-b OS=Mus musculus OX=10090 GN=Gpm6b PE=1 SV=2
	166	tr|A0A0L8I2L1_PD	1.5e-300	1041.2	1	1	516	nr (06/25/2018)	KOF95742.1	hypothetical protein OCBIM_22037424mg [Octopus bimaculoides]
			1.17e-29	121.709	0.308	0.4496	237	Swiss-Prot: Reviewed - Manually annotated (05/13/2019)	P86789	sp|P86789|GIGA6_CRAGI Gigasin-6 OS=Crassostrea gigas OX=29159 PE=1 SV=1
	167	lcl|TRINITY_DN11038_c0_g1::TRINITY_DN11038_c0_g1_i1::g.5951::m.5951	5e-276	959.5	0.841	0.9979	553	nr (06/25/2018)	BAX02571.1	chitinase [Octopus vulgaris]
			5.86e-144	423.32	0.435	0.9807	478	Swiss-Prot: Reviewed - Manually annotated (05/13/2019)	Q6RY07	sp|Q6RY07|CHIA_RAT Acidic mammalian chitinase OS=Rattus norvegicus OX=10116 GN=Chia PE=2 SV=1
	168	lcl|TRINITY_DN11042_c1_g1::TRINITY_DN11042_c1_g1_i1::g.5994::m.5994	3.9e-145	524.2	0.737	0.9671	338	nr (06/25/2018)	XP_014790560.1	PREDICTED: cysteine-rich secretory protein 3-like [Octopus bimaculoides]
			2.87e-42	145.206	0.325	0.8144	295	Swiss-Prot: Reviewed - venom & toxins (05/13/2019)	Q7YT83	sp|Q7YT83|TX31_CONTE Cysteine-rich venom protein OS=Conus textile OX=6494 PE=1 SV=1
			7.74e-40	145.206	0.325	0.8144	295	Swiss-Prot: Reviewed - Manually annotated (05/13/2019)	Q7YT83	sp|Q7YT83|TX31_CONTE Cysteine-rich venom protein OS=Conus textile OX=6494 PE=1 SV=1
	169	SRR5204442_c3118_g3510	2.1e-49	204.9	0.802	0.8788	116	nr (06/25/2018)	XP_014788136.1	PREDICTED: WW domain-binding protein 2-like [Octopus bimaculoides] >KOF66430.1 hypothetical protein OCBIM_22012298mg [Octopus bimaculoides]
			7.84e-35	124.02	0.496	0.9848	137	Swiss-Prot: Reviewed - Manually annotated (05/13/2019)	P97765	sp|P97765|WBP2_MOUSE WW domain-binding protein 2 OS=Mus musculus OX=10090 GN=Wbp2 PE=1 SV=1
	170	lcl|TRINITY_DN11053_c0_g2::TRINITY_DN11053_c0_g2_i1::g.5961::m.5961	0	1199.9	0.945	0.9985	658	nr (06/25/2018)	XP_014785400.1	PREDICTED: 78 kDa glucose-regulated protein-like [Octopus bimaculoides] >KOF70225.1 hypothetical protein OCBIM_22003270mg [Octopus bimaculoides]
			0	1080.47	0.829	0.9635	638	Swiss-Prot: Reviewed - Manually annotated (05/13/2019)	P06761	sp|P06761|BIP_RAT Endoplasmic reticulum chaperone BiP OS=Rattus norvegicus OX=10116 GN=Hspa5 PE=1 SV=1
	171	SRR2047107_c1278_g1658	9.21e-113	322.013	0.883	0.9728	179	Swiss-Prot: Reviewed - Manually annotated (05/13/2019)	B4PEU8	sp|B4PEU8|RS9_DROYA 40S ribosomal protein S9 OS=Drosophila yakuba OX=7245 GN=RpS9 PE=2 SV=1
			1.3e-94	355.5	1	1	184	nr (06/25/2018)	XP_014767610.1	PREDICTED: 40S ribosomal protein S9 [Octopus bimaculoides] >XP_014767611.1 PREDICTED: 40S ribosomal protein S9 [Octopus bimaculoides] >KOF95368.1 hypothetical protein OCBIM_22038743mg [Octopus bimaculoides]
	172	lcl|TRINITY_DN11056_c0_g1::TRINITY_DN11056_c0_g1_i1::g.6027::m.6027	5.7e-213	750	0.848	0.9977	440	nr (06/25/2018)	XP_014776428.1	PREDICTED: retinoid-inducible serine carboxypeptidase-like [Octopus bimaculoides]
			5.7e-123	368.237	0.464	0.9229	422	Swiss-Prot: Reviewed - Manually annotated (05/13/2019)	Q920A5	sp|Q920A5|RISC_MOUSE Retinoid-inducible serine carboxypeptidase OS=Mus musculus OX=10090 GN=Scpep1 PE=1 SV=2
			4.54e-45	159.458	0.285	0.9592	449	Swiss-Prot: Reviewed - venom & toxins (05/13/2019)	C9WMM52505	sp|C9WMM5|VCP_APIME Venom serine carboxypeptidase OS=Apis mellifera OX=7460 PE=2 SV=1
	173	lcl|TRINITY_DN11063_c0_g1::TRINITY_DN11063_c0_g1_i1::g.6051::m.6051	0	781.556	0.648	0.9839	551	Swiss-Prot: Reviewed - Manually annotated (05/13/2019)	Q3ZBD7	sp|Q3ZBD7|G6PI_BOVIN Glucose-6-phosphate isomerase OS=Bos taurus OX=9913 GN=GPI PE=2 SV=4
			5.2e-304	1052.7	0.93	0.9982	558	nr (06/25/2018)	XP_014775585.1	PREDICTED: glucose-6-phosphate isomerase-like [Octopus bimaculoides]
	174	lcl|TRINITY_DN11078_c0_g1::TRINITY_DN11078_c0_g1_i1::g.6054::m.6054	5.4e-60	240	0.966	0.9675	119	nr (06/25/2018)	XP_014786841.1	PREDICTED: peptidyl-prolyl cis-trans isomerase FKBP2-like [Octopus bimaculoides] >KOF68237.1 hypothetical protein OCBIM_22007798mg [Octopus bimaculoides]
			3.41e-49	156.377	0.642	0.9675	120	Swiss-Prot: Reviewed - Manually annotated (05/13/2019)	P45878	sp|P45878|FKBP2_MOUSE Peptidyl-prolyl cis-trans isomerase FKBP2 OS=Mus musculus OX=10090 GN=Fkbp2 PE=1 SV=1
	175	SRR3105321_c7190_g5112	0	1235.3	0.867	0.9985	659	nr (06/25/2018)	XP_014782723.1	PREDICTED: procollagen-lysine,2-oxoglutarate 5-dioxygenase 3-like [Octopus bimaculoides] >KOF73993.1 hypothetical protein OCBIM_22036995mg [Octopus bimaculoides]
			0	689.878	0.467	0.9924	659	Swiss-Prot: Reviewed - Manually annotated (05/13/2019)	Q9R0E1	sp|Q9R0E1|PLOD3_MOUSE Multifunctional procollagen lysine hydroxylase and glycosyltransferase LH3 OS=Mus musculus OX=10090 GN=Plod3 PE=1 SV=1
	176	lcl|TRINITY_DN11088_c0_g1::TRINITY_DN11088_c0_g1_i2::g.6071::m.6071	2.08e-90	264.618	0.684	0.9888	177	Swiss-Prot: Reviewed - Manually annotated (05/13/2019)	P35604	sp|P35604|COPZ1_BOVIN Coatomer subunit zeta-1 OS=Bos taurus OX=9913 GN=COPZ1 PE=1 SV=2
			6.2e-73	283.5	0.808	0.9888	177	nr (06/25/2018)	OWF34076.1	Coatomer subunit zeta-1 [Mizuhopecten yessoensis]
	177	lcl|TRINITY_DN11103_c0_g1::TRINITY_DN11103_c0_g1_i1::g.6126::m.6126	0	623.239	0.582	0.9203	509	Swiss-Prot: Reviewed - Manually annotated (05/13/2019)	P49253	sp|P49253|AOF_ONCMY Amine oxidase [flavin-containing] OS=Oncorhynchus mykiss OX=8022 GN=mao PE=2 SV=2
			6.4e-238	833.2	0.874	0.8514	470	nr (06/25/2018)	XP_014787092.1	PREDICTED: amine oxidase [flavin-containing]-like [Octopus bimaculoides]
			2.15e-29	117.857	0.267	0.8134	472	Swiss-Prot: Reviewed - venom & toxins (05/13/2019)	A6MFL0	sp|A6MFL0|OXLA_DEMVE L-amino-acid oxidase OS=Demansia vestigiata OX=412038 PE=2 SV=1
	178	tr|A0A0L8H5J6_PD	0	1229.5	1	1	608	nr (06/25/2018)	XP_014775332.1	PREDICTED: ATP-binding cassette sub-family E member 1-like [Octopus bimaculoides] >KOF84349.1 hypothetical protein OCBIM_22022194mg [Octopus bimaculoides]
			0	1040.41	0.828	0.9836	598	Swiss-Prot: Reviewed - Manually annotated (05/13/2019)	P61222	sp|P61222|ABCE1_MOUSE ATP-binding cassette sub-family E member 1 OS=Mus musculus OX=10090 GN=Abce1 PE=1 SV=1
	179	lcl|TRINITY_DN11130_c0_g1::TRINITY_DN11130_c0_g1_i1::g.6145::m.6145	4e-276	959.9	0.921	0.9959	482	nr (06/25/2018)	XP_014789311.1	PREDICTED: cytosolic beta-glucosidase-like [Octopus bimaculoides] >KOF64185.1 hypothetical protein OCBIM_22017701mg [Octopus bimaculoides]
			2.98e-148	434.876	0.453	0.9669	470	Swiss-Prot: Reviewed - Manually annotated (05/13/2019)	Q5RF65	sp|Q5RF65|GBA3_PONAB Cytosolic beta-glucosidase OS=Pongo abelii OX=9601 GN=GBA3 PE=2 SV=1
	180	lcl|TRINITY_DN11131_c0_g1::TRINITY_DN11131_c0_g1_i1::g.6099::m.6099	1.8e-170	608.2	0.953	0.9967	300	nr (06/25/2018)	XP_014782227.1	PREDICTED: sodium/potassium-transporting ATPase subunit beta-1-like [Octopus bimaculoides] >KOF98357.1 hypothetical protein OCBIM_22025834mg [Octopus bimaculoides]
			1.06e-67	216.853	0.378	0.9269	286	Swiss-Prot: Reviewed - Manually annotated (05/13/2019)	Q93235	sp|Q93235|AT1B1_CAEEL Sodium/potassium-transporting ATPase subunit beta-1 OS=Caenorhabditis elegans OX=6239 GN=nkb-1 PE=1 SV=1
	181	lcl|TRINITY_DN11152_c0_g1::TRINITY_DN11152_c0_g1_i1::g.6171::m.6171	1.9e-65	258.5	0.846	0.9936	156	nr (06/25/2018)	XP_014777419.1	PREDICTED: myosin catalytic light chain LC-1, mantle muscle-like [Octopus bimaculoides] >KOF81386.1 hypothetical protein OCBIM_22026600mg [Octopus bimaculoides]
			3.04e-57	179.104	0.562	0.9682	153	Swiss-Prot: Reviewed - Manually annotated (05/13/2019)	P05945242012	sp|P05945|MLE_TODPA Myosin catalytic light chain LC-1, mantle muscle OS=Todarodes pacificus OX=6637 PE=1 SV=2
			4.12e-11	54.299	0.272	0.9299	147	Swiss-Prot: Reviewed - venom & toxins (05/13/2019)	Q8AY75	sp|Q8AY75|CALGL_BOTIN Calglandulin OS=Bothrops insularis OX=8723 PE=2 SV=1
	182	tr|A0A0L8G0P5_PD	4.8e-146	526.9	1	1	269	nr (06/25/2018)	XP_014785293.1	PREDICTED: alpha-soluble NSF attachment protein-like [Octopus bimaculoides] >KOF70399.1 hypothetical protein OCBIM_22002912mg [Octopus bimaculoides]
			1.34e-135	387.497	0.668	0.9777	265	Swiss-Prot: Reviewed - Manually annotated (05/13/2019)	Q9DB05	sp|Q9DB05|SNAA_MOUSE Alpha-soluble NSF attachment protein OS=Mus musculus OX=10090 GN=Napa PE=1 SV=1
	183	SRR3105558_c3635_g3584	2.4e-160	574.7	0.892	0.9969	320	nr (06/25/2018)	XP_014771051.1	PREDICTED: dolichyl-phosphate beta-glucosyltransferase-like [Octopus bimaculoides] >KOF90441.1 hypothetical protein OCBIM_22011208mg [Octopus bimaculoides]
			9.34e-139	398.667	0.609	0.9344	299	Swiss-Prot: Reviewed - Manually annotated (05/13/2019)	Q9Y673	sp|Q9Y673|ALG5_HUMAN Dolichyl-phosphate beta-glucosyltransferase OS=Homo sapiens OX=9606 GN=ALG5 PE=1 SV=1
	184	lcl|TRINITY_DN11159_c0_g2::TRINITY_DN11159_c0_g2_i1::g.6111::m.6111	0	677.167	0.601	0.9983	599	Swiss-Prot: Reviewed - Manually annotated (05/13/2019)	P26043	sp|P26043|RADI_MOUSE Radixin OS=Mus musculus OX=10090 GN=Rdx PE=1 SV=3
			7.5e-245	856.3	0.808	0.9897	581	nr (06/25/2018)	XP_014769368.1	PREDICTED: moesin-like [Octopus bimaculoides]
	185	lcl|TRINITY_DN11171_c1_g1::TRINITY_DN11171_c1_g1_i1::g.6211::m.6211	6.01e-12	60.4622	0.455	0.5285	66	Swiss-Prot: Reviewed - Manually annotated (05/13/2019)	P00126	sp|P00126|QCR6_BOVIN Cytochrome b-c1 complex subunit 6, mitochondrial OS=Bos taurus OX=9913 GN=UQCRH PE=1 SV=2
	186	SRR6349992_c10082_g8944	5.47e-146	410.223	0.839	0.9914	230	Swiss-Prot: Reviewed - Manually annotated (05/13/2019)	Q6GR45	sp|Q6GR45|IF6_XENLA Eukaryotic translation initiation factor 6 OS=Xenopus laevis OX=8355 GN=eif6 PE=2 SV=1
			5.1e-104	387.1	0.862	0.9957	231	nr (06/25/2018)	XP_014768740.1	PREDICTED: eukaryotic translation initiation factor 6-like [Octopus bimaculoides] >KOF93651.1 hypothetical protein OCBIM_22003776mg [Octopus bimaculoides]
	187	SRR3105558_c7084_g6052	6e-118	335.88	0.841	0.9947	189	Swiss-Prot: Reviewed - Manually annotated (05/13/2019)	Q3T0F5	sp|Q3T0F5|RAB7A_BOVIN Ras-related protein Rab-7a OS=Bos taurus OX=9913 GN=RAB7A PE=2 SV=1
			6.4e-97	363.2	0.925	0.9947	187	nr (06/25/2018)	XP_021370254.1	ras-related protein Rab-7a [Mizuhopecten yessoensis]
	188	tr|A0A0L8GSV7_PD	5.6e-161	576.6	1	1	284	nr (06/25/2018)	XP_014778589.1	PREDICTED: thioredoxin-like protein 1 [Octopus bimaculoides] >KOF79685.1 hypothetical protein OCBIM_22029119mg [Octopus bimaculoides]
			1.25e-94	283.878	0.486	1	286	Swiss-Prot: Reviewed - Manually annotated (05/13/2019)	O43396	sp|O43396|TXNL1_HUMAN Thioredoxin-like protein 1 OS=Homo sapiens OX=9606 GN=TXNL1 PE=1 SV=3
	189	lcl|TRINITY_DN11205_c0_g1::TRINITY_DN11205_c0_g1_i1::g.6246::m.6246	6.02e-08	53.1434	0.561	0.313	41	Swiss-Prot: Reviewed - Manually annotated (05/13/2019)	P29030	sp|P29030|CHIT_BRUMA Endochitinase OS=Brugia malayi OX=6279 PE=1 SV=1
			1.5e-07	65.9	0.545	0.3359	44	nr (06/25/2018)	XP_026482309.1	atrophin-1-like [Ctenocephalides felis]
	190	lcl|TRINITY_DN11209_c0_g2::TRINITY_DN11209_c0_g2_i1::g.6267::m.6267	0	2107	0.986	0.9991	1064	nr (06/25/2018)	XP_014788814.1	PREDICTED: CAD protein-like isoform X2 [Octopus bimaculoides] >KOF65486.1 hypothetical protein OCBIM_22015397mg [Octopus bimaculoides]
			0	1320.45	0.61	0.9972	1073	Swiss-Prot: Reviewed - Manually annotated (05/13/2019)	Q91437	sp|Q91437|PYR1_SQUAC CAD protein OS=Squalus acanthias OX=7797 GN=CAD PE=2 SV=1
	191	SRR5204441_c5339_g5618	8.1e-86	326.2	0.966	1	176	nr (06/25/2018)	XP_014783340.1	PREDICTED: general vesicular transport factor p115-like isoform X2 [Octopus bimaculoides] >KOF73018.1 hypothetical protein OCBIM_22038520mg [Octopus bimaculoides]
			4.24e-83	266.544	0.727	1	176	Swiss-Prot: Reviewed - Manually annotated (05/13/2019)	Q9Z1Z0	sp|Q9Z1Z0|USO1_MOUSE General vesicular transport factor p115 OS=Mus musculus OX=10090 GN=Uso1 PE=1 SV=2
	192	lcl|TRINITY_DN11236_c0_g3::TRINITY_DN11236_c0_g3_i1::g.6274::m.6274	9.98e-161	454.907	0.711	0.9333	308	Swiss-Prot: Reviewed - Manually annotated (05/13/2019)	Q6DKC0	sp|Q6DKC0|ERL2B_XENLA Erlin-2-B OS=Xenopus laevis OX=8355 GN=erlin2-b PE=2 SV=1
			1e-142	516.2	0.894	0.9303	307	nr (06/25/2018)	XP_014781786.1	PREDICTED: erlin-1-like [Octopus bimaculoides] >KOF75323.1 hypothetical protein OCBIM_22034952mg [Octopus bimaculoides]
	193	SRR3105321_c25677_g12139	3.6e-158	445.277	0.89	1	255	Swiss-Prot: Reviewed - Manually annotated (05/13/2019)	P08181	sp|P08181|CSK2A_DROME Casein kinase II subunit alpha OS=Drosophila melanogaster OX=7227 GN=CkIIalpha PE=1 SV=2
			1.3e-140	508.8	0.937	1	255	nr (06/25/2018)	PVD21054.1	hypothetical protein C0Q70_19220 [Pomacea canaliculata]
	194	SRR2047107_c2893_g3620	5.3e-107	396.7	1	0.9947	188	nr (06/25/2018)	XP_014783401.1	PREDICTED: NADH-quinone oxidoreductase subunit B 2-like [Octopus bimaculoides] >KOF98216.1 hypothetical protein OCBIM_22026664mg [Octopus bimaculoides]
			1.54e-103	299.671	0.778	0.9312	176	Swiss-Prot: Reviewed - Manually annotated (05/13/2019)	Q0MQI0268832	sp|Q0MQI0|NDUS7_PANTR NADH dehydrogenase [ubiquinone] iron-sulfur protein 7, mitochondrial OS=Pan troglodytes OX=9598 GN=NDUFS7 PE=2 SV=1
	195	tr|A0A0L8HDP6_PD	1.7e-99	371.7	1	1	177	nr (06/25/2018)	XP_014773297.1	PREDICTED: programmed cell death protein 6-like isoform X1 [Octopus bimaculoides] >KOF87262.1 hypothetical protein OCBIM_22017173mg [Octopus bimaculoides]
			2.34e-78	234.572	0.635	0.9435	167	Swiss-Prot: Reviewed - Manually annotated (05/13/2019)	O75340298402	sp|O75340|PDCD6_HUMAN Programmed cell death protein 6 OS=Homo sapiens OX=9606 GN=PDCD6 PE=1 SV=1
	196	lcl|TRINITY_DN11301_c0_g1_i1_frame_1_orf_3	1.9e-31	144.8	0.94	0.6768	67	nr (06/25/2018)	KOF97372.1	hypothetical protein OCBIM_22030095mg [Octopus bimaculoides]
	197	lcl|TRINITY_DN11303_c0_g1::TRINITY_DN11303_c0_g1_i1::g.6363::m.6363	8.1e-65	256.1	0.919	0.9927	136	nr (06/25/2018)	XP_014781271.1	PREDICTED: uncharacterized protein LOC106877004 [Octopus bimaculoides] >KOF76043.1 hypothetical protein OCBIM_22033843mg [Octopus bimaculoides]
	198	lcl|TRINITY_DN11317_c0_g2::TRINITY_DN11317_c0_g2_i1::g.6388::m.6388	3.3e-18	102.1	0.484	0.4915	126	nr (06/25/2018)	XP_014780276.1	PREDICTED: uncharacterized protein LOC106876294 isoform X1 [Octopus bimaculoides] >KOF77411.1 hypothetical protein OCBIM_22032148mg [Octopus bimaculoides]
	199	lcl|TRINITY_DN11318_c1_g1::TRINITY_DN11318_c1_g1_i1::g.6411::m.6411	0	1914	0.805	0.9992	1228	nr (06/25/2018)	XP_014788531.1	PREDICTED: laminin subunit alpha-like [Octopus bimaculoides]
			3.48e-107	377.481	0.261	0.952	1229	Swiss-Prot: Reviewed - Manually annotated (05/13/2019)	P19137211936	sp|P19137|LAMA1_MOUSE Laminin subunit alpha-1 OS=Mus musculus OX=10090 GN=Lama1 PE=1 SV=2
	200	SRR3105558_c644_g730	0	1111.7	0.946	0.9984	611	nr (06/25/2018)	XP_014769732.1	PREDICTED: actin-binding LIM protein 1-like isoform X3 [Octopus bimaculoides]
			4.53e-19	95.1301	0.275	0.5254	324	Swiss-Prot: Reviewed - Manually annotated (05/13/2019)	O14639	sp|O14639|ABLM1_HUMAN Actin-binding LIM protein 1 OS=Homo sapiens OX=9606 GN=ABLIM1 PE=1 SV=3
	201	lcl|TRINITY_DN11320_c0_g1::TRINITY_DN11320_c0_g1_i1::g.6376::m.6376	0	595.89	0.684	0.8466	415	Swiss-Prot: Reviewed - Manually annotated (05/13/2019)	P39656290366	sp|P39656|OST48_HUMAN Dolichyl-diphosphooligosaccharide--protein glycosyltransferase 48 kDa subunit OS=Homo sapiens OX=9606 GN=DDOST PE=1 SV=4
			3.1e-236	827.4	0.911	0.9366	458	nr (06/25/2018)	XP_014769939.1	PREDICTED: LOW QUALITY PROTEIN: dolichyl-diphosphooligosaccharide--protein glycosyltransferase 48 kDa subunit-like [Octopus bimaculoides]
	202	lcl|TRINITY_DN11328_c0_g1::TRINITY_DN11328_c0_g1_i1::g.6420::m.6420	6.61e-136	385.571	0.778	0.9605	243	Swiss-Prot: Reviewed - Manually annotated (05/13/2019)	P29310	sp|P29310|1433Z_DROME 14-3-3 protein zeta OS=Drosophila melanogaster OX=7227 GN=14-3-3zeta PE=1 SV=1
			1.4e-134	488.8	0.988	0.996	252	nr (06/25/2018)	XP_014785483.1	PREDICTED: 14-3-3 protein zeta/delta-like [Octopus bimaculoides] >XP_014785484.1 PREDICTED: 14-3-3 protein zeta/delta-like [Octopus bimaculoides] >KOF70105.1 hypothetical protein OCBIM_22003454mg [Octopus bimaculoides] >KOF70106.1 hypothetical protein OCBIM_22003454mg [Octopus bimaculoides]
	203	lcl|TRINITY_DN11329_c0_g1::TRINITY_DN11329_c0_g1_i1::g.6312::m.6312	7.8e-122	446.4	0.839	0.9961	254	nr (06/25/2018)	XP_014770445.1	PREDICTED: trypsin-2-like [Octopus bimaculoides] >KOF91367.1 hypothetical protein OCBIM_22009064mg [Octopus bimaculoides]
			1.65e-34	127.872	0.322	0.9098	239	Swiss-Prot: Reviewed - Manually annotated (05/13/2019)	P40313	sp|P40313|CTRL_HUMAN Chymotrypsin-like protease CTRL-1 OS=Homo sapiens OX=9606 GN=CTRL PE=2 SV=1
			3.83e-25	99.3673	0.3	0.9255	257	Swiss-Prot: Reviewed - venom & toxins (05/13/2019)	P83370	sp|P83370|FAXD_HOPST Venom prothrombin activator hopsarin-D OS=Hoplocephalus stephensii OX=196418 PE=1 SV=2
	204	SRR3105558_c1777_g1905	4.3e-150	540.4	1	0.9964	277	nr (06/25/2018)	XP_014787142.1	PREDICTED: arfaptin-2-like isoform X3 [Octopus bimaculoides] >KOF67860.1 hypothetical protein OCBIM_22008753mg [Octopus bimaculoides]
			3.26e-119	347.821	0.63	0.9712	270	Swiss-Prot: Reviewed - Manually annotated (05/13/2019)	Q6AY6521338	sp|Q6AY65|ARFP2_RAT Arfaptin-2 OS=Rattus norvegicus OX=10116 GN=Arfip2 PE=2 SV=1
	205	SRR2047107_c2761_g3455	0	3012.6	0.901	0.9817	1663	nr (06/25/2018)	XP_021354511.1	clathrin heavy chain 1 isoform X1 [Mizuhopecten yessoensis]
			0	2966.41	0.831	0.9976	1691	Swiss-Prot: Reviewed - Manually annotated (05/13/2019)	P49951	sp|P49951|CLH1_BOVIN Clathrin heavy chain 1 OS=Bos taurus OX=9913 GN=CLTC PE=1 SV=1
	206	lcl|TRINITY_DN11348_c0_g1::TRINITY_DN11348_c0_g1_i1::g.6396::m.6396	3.5e-97	364.4	0.802	0.9956	227	nr (06/25/2018)	XP_014767493.1	PREDICTED: CD9 antigen-like [Octopus bimaculoides] >KOF95553.1 hypothetical protein OCBIM_22038024mg [Octopus bimaculoides]
			1.81e-18	83.9593	0.286	0.9737	231	Swiss-Prot: Reviewed - Manually annotated (05/13/2019)	P30932	sp|P30932|CD9_BOVIN CD9 antigen OS=Bos taurus OX=9913 GN=CD9 PE=2 SV=2
	207	tr|A0A0L8FZH4_PD	0	1224.9	1	1	624	nr (06/25/2018)	XP_014785501.1	PREDICTED: gamma-glutamyltranspeptidase 1-like [Octopus bimaculoides] >KOF70131.1 hypothetical protein OCBIM_22003478mg [Octopus bimaculoides]
			7.4e-112	350.132	0.371	0.8766	561	Swiss-Prot: Reviewed - Manually annotated (05/13/2019)	P07314	sp|P07314|GGT1_RAT Glutathione hydrolase 1 proenzyme OS=Rattus norvegicus OX=10116 GN=Ggt1 PE=1 SV=4
			6.89e-99	310.071	0.358	0.8333	539	Swiss-Prot: Reviewed - venom & toxins (05/13/2019)	P0DPU3	sp|P0DPU3|TX14A_SCOSD Scoloptoxin SSD14 OS=Scolopendra subspinipes dehaani OX=984701 PE=1 SV=1
	208	tr|A0A0L8GKW9_PD	7.82e-158	442.195	0.822	1	264	Swiss-Prot: Reviewed - Manually annotated (05/13/2019)	P61247	sp|P61247|RS3A_HUMAN 40S ribosomal protein S3a OS=Homo sapiens OX=9606 GN=RPS3A PE=1 SV=2
			4.7e-146	526.9	1	1	264	nr (06/25/2018)	XP_014780414.1	PREDICTED: 40S ribosomal protein S3a-like [Octopus bimaculoides] >KOF77220.1 hypothetical protein OCBIM_22032319mg [Octopus bimaculoides]
	209	lcl|TRINITY_DN11386_c0_g1::TRINITY_DN11386_c0_g1_i1::g.6428::m.6428	7.93e-132	389.037	0.533	0.9922	390	Swiss-Prot: Reviewed - Manually annotated (05/13/2019)	P20072	sp|P20072|ANXA7_BOVIN Annexin A7 OS=Bos taurus OX=9913 GN=ANXA7 PE=1 SV=2
			1.8e-117	432.6	0.63	0.8623	332	nr (06/25/2018)	OWF51789.1	Annexin A7 [Mizuhopecten yessoensis]
	210	lcl|TRINITY_DN11389_c0_g1::TRINITY_DN11389_c0_g1_i1::g.6439::m.6439	0	1864	0.903	0.999	996	nr (06/25/2018)	XP_014789463.1	PREDICTED: lysosomal alpha-mannosidase-like [Octopus bimaculoides]
			0	902.894	0.477	0.9699	980	Swiss-Prot: Reviewed - Manually annotated (05/13/2019)	O00754228239	sp|O00754|MA2B1_HUMAN Lysosomal alpha-mannosidase OS=Homo sapiens OX=9606 GN=MAN2B1 PE=1 SV=3
	211	SRR2047107_c4481_g5294	0	1137.1	0.984	0.9982	559	nr (06/25/2018)	XP_014785743.1	PREDICTED: eukaryotic translation initiation factor 2A-like [Octopus bimaculoides]
			2.57e-171	500.745	0.469	0.9732	567	Swiss-Prot: Reviewed - Manually annotated (05/13/2019)	Q4QRJ7	sp|Q4QRJ7|EIF2A_DANRE Eukaryotic translation initiation factor 2A OS=Danio rerio OX=7955 GN=eif2a PE=2 SV=1
	212	SRR6349992_c2402_g2654	0	1358.6	0.991	0.9985	682	nr (06/25/2018)	XP_014777970.1	PREDICTED: dolichyl-diphosphooligosaccharide--protein glycosyltransferase subunit STT3A isoform X2 [Octopus bimaculoides] >KOF80541.1 hypothetical protein OCBIM_22027750mg [Octopus bimaculoides]
			0	1204.12	0.833	0.9985	683	Swiss-Prot: Reviewed - Manually annotated (05/13/2019)	Q2KJI2	sp|Q2KJI2|STT3A_BOVIN Dolichyl-diphosphooligosaccharide--protein glycosyltransferase subunit STT3A OS=Bos taurus OX=9913 GN=STT3A PE=2 SV=1
	213	SRR3105321_c7540_g5296	1.1e-178	636.3	0.947	0.6617	358	nr (06/25/2018)	KOF82795.1	hypothetical protein OCBIM_22024818mg, partial [Octopus bimaculoides]
			6.85e-144	439.113	0.43	0.9797	556	Swiss-Prot: Reviewed - Manually annotated (05/13/2019)	Q8WUM4298377	sp|Q8WUM4|PDC6I_HUMAN Programmed cell death 6-interacting protein OS=Homo sapiens OX=9606 GN=PDCD6IP PE=1 SV=1
	214	SRR3105321_c3726_g3048	4.3e-90	340.5	0.954	0.956	174	nr (06/25/2018)	XP_014791182.1	PREDICTED: CAAX prenyl protease 2-like [Octopus bimaculoides] >KOF95978.1 hypothetical protein OCBIM_22036734mg [Octopus bimaculoides]
			1.29e-34	126.716	0.442	0.8407	154	Swiss-Prot: Reviewed - Manually annotated (05/13/2019)	Q9U1H8	sp|Q9U1H8|FACE2_DROME CAAX prenyl protease 2 OS=Drosophila melanogaster OX=7227 GN=Sras PE=2 SV=3
	215	SRR2047107_c4295_g5108	1.29e-65	200.29	0.821	0.8485	112	Swiss-Prot: Reviewed - Manually annotated (05/13/2019)	P79800	sp|P79800|RASK_MELGA GTPase KRas OS=Meleagris gallopavo OX=9103 GN=KRAS PE=2 SV=1
			3.6e-62	247.3	1	0.9394	124	nr (06/25/2018)	KOF85932.1	hypothetical protein OCBIM_22019558mg, partial [Octopus bimaculoides]
	216	lcl|TRINITY_DN11427_c0_g1::TRINITY_DN11427_c0_g1_i1::g.6473::m.6473	6.6e-101	377.1	0.8	0.7396	213	nr (06/25/2018)	XP_014788643.1	PREDICTED: LOW QUALITY PROTEIN: phospholipid scramblase 1-like, partial [Octopus bimaculoides]
			2.6e-78	242.662	0.487	0.9479	277	Swiss-Prot: Reviewed - Manually annotated (05/13/2019)	Q3ZBG9	sp|Q3ZBG9|PLS2_BOVIN Phospholipid scramblase 2 OS=Bos taurus OX=9913 GN=PLSCR2 PE=2 SV=1
	217	lcl|TRINITY_DN11433_c0_g1::TRINITY_DN11433_c0_g1_i1::g.6504::m.6504	2.07e-08	52.373	0.438	0.4321	73	Swiss-Prot: Reviewed - Manually annotated (05/13/2019)	O46162	sp|O46162|SGP1_SCHGR Serine protease inhibitor I/II OS=Schistocerca gregaria OX=7010 PE=1 SV=1
			2.2e-08	68.9	0.564	0.3333	55	nr (06/25/2018)	XP_014772728.1	PREDICTED: kielin/chordin-like protein isoform X1 [Octopus bimaculoides] >KOF87963.1 hypothetical protein OCBIM_22015839mg [Octopus bimaculoides]
	218	tr|A0A0L8HI19_PD	6e-179	636.7	0.846	1	372	nr (06/25/2018)	XP_014772231.1	PREDICTED: actin-related protein 2/3 complex subunit 1A-like [Octopus bimaculoides] >KOF88754.1 hypothetical protein OCBIM_22014290mg [Octopus bimaculoides]
			1.88e-159	454.907	0.561	0.9892	369	Swiss-Prot: Reviewed - Manually annotated (05/13/2019)	Q1JP7920761	sp|Q1JP79|ARC1A_BOVIN Actin-related protein 2/3 complex subunit 1A OS=Bos taurus OX=9913 GN=ARPC1A PE=2 SV=1
	219	lcl|TRINITY_DN11444_c0_g2::TRINITY_DN11444_c0_g2_i1::g.6524::m.6524	2.9e-235	823.9	0.965	0.9975	405	nr (06/25/2018)	XP_014786407.1	PREDICTED: opine dehydrogenase-like [Octopus bimaculoides] >KOF68853.1 hypothetical protein OCBIM_22006362mg [Octopus bimaculoides]
			1.01e-155	448.358	0.529	0.9803	401	Swiss-Prot: Reviewed - Manually annotated (05/13/2019)	Q8N0N9287303	sp|Q8N0N9|ODH_HALDH Opine dehydrogenase OS=Haliotis discus hannai OX=42344 GN=tadh PE=2 SV=1
	220	lcl|TRINITY_DN11450_c0_g1::TRINITY_DN11450_c0_g1_i1::g.6520::m.6520	9e-207	729.2	0.987	0.9974	378	nr (06/25/2018)	XP_014788305.1	PREDICTED: eukaryotic translation initiation factor 3 subunit M-like [Octopus bimaculoides] >KOF66215.1 hypothetical protein OCBIM_22013192mg [Octopus bimaculoides]
			2.52e-138	401.749	0.537	0.9842	374	Swiss-Prot: Reviewed - Manually annotated (05/13/2019)	Q5ZJ64	sp|Q5ZJ64|EIF3M_CHICK Eukaryotic translation initiation factor 3 subunit M OS=Gallus gallus OX=9031 GN=EIF3M PE=2 SV=1
	221	SRR2047107_c7475_g8152	0	533.487	0.593	0.9349	445	Swiss-Prot: Reviewed - Manually annotated (05/13/2019)	Q6P371	sp|Q6P371|HOT_XENTR Hydroxyacid-oxoacid transhydrogenase, mitochondrial OS=Xenopus tropicalis OX=8364 GN=adhfe1 PE=2 SV=1
			2.2e-271	944.1	0.998	0.9979	475	nr (06/25/2018)	XP_014781117.1	PREDICTED: hydroxyacid-oxoacid transhydrogenase, mitochondrial-like [Octopus bimaculoides]
	222	lcl|TRINITY_DN11471_c0_g1::TRINITY_DN11471_c0_g1_i1::g.6538::m.6538	0	557.37	0.663	0.9799	392	Swiss-Prot: Reviewed - Manually annotated (05/13/2019)	Q3T0R7	sp|Q3T0R7|THIM_BOVIN 3-ketoacyl-CoA thiolase, mitochondrial OS=Bos taurus OX=9913 GN=ACAA2 PE=2 SV=1
			6.8e-213	749.6	0.962	0.9975	398	nr (06/25/2018)	XP_014768465.1	PREDICTED: 3-ketoacyl-CoA thiolase, mitochondrial-like [Octopus bimaculoides] >KOF94070.1 hypothetical protein OCBIM_22002791mg [Octopus bimaculoides]
	223	SRR6349992_c3531_g3807	7.5e-98	366.3	0.984	0.9947	186	nr (06/25/2018)	XP_014781407.1	PREDICTED: prefoldin subunit 3-like [Octopus bimaculoides] >KOF75868.1 hypothetical protein OCBIM_22034123mg [Octopus bimaculoides]
			7.65e-77	231.491	0.677	0.893	167	Swiss-Prot: Reviewed - Manually annotated (05/13/2019)	Q5RCG9	sp|Q5RCG9|PFD3_PONAB Prefoldin subunit 3 OS=Pongo abelii OX=9601 GN=VBP1 PE=2 SV=1
	224	lcl|TRINITY_DN11487_c0_g1::TRINITY_DN11487_c0_g1_i1::g.6515::m.6515	0	627.091	0.623	0.925	469	Swiss-Prot: Reviewed - Manually annotated (05/13/2019)	P12955	sp|P12955|PEPD_HUMAN Xaa-Pro dipeptidase OS=Homo sapiens OX=9606 GN=PEPD PE=1 SV=3
			2e-286	994.2	0.968	0.9842	499	nr (06/25/2018)	XP_014770873.1	PREDICTED: xaa-Pro dipeptidase-like isoform X3 [Octopus bimaculoides]
	225	lcl|TRINITY_DN11490_c1_g1::TRINITY_DN11490_c1_g1_i1::g.6452::m.6452	6.6e-41	176.8	0.938	0.669	97	nr (06/25/2018)	KOF88267.1	hypothetical protein OCBIM_22015120mg [Octopus bimaculoides]
			8.4e-15	69.707	0.333	0.9517	144	Swiss-Prot: Reviewed - Manually annotated (05/13/2019)	P74897	sp|P74897|YQA3_THEAQ Universal stress protein in QAH/OAS sulfhydrylase 3'region OS=Thermus aquaticus OX=271 PE=3 SV=1
	226	lcl|TRINITY_DN11506_c0_g1::TRINITY_DN11506_c0_g1_i2::g.6610::m.6610	6.5e-182	647.1	0.655	0.9982	544	nr (06/25/2018)	XP_014786940.1	PREDICTED: glucosidase 2 subunit beta-like isoform X2 [Octopus bimaculoides] >KOF68150.1 hypothetical protein OCBIM_22007996mg [Octopus bimaculoides]
			3.25e-128	387.882	0.409	0.9284	506	Swiss-Prot: Reviewed - Manually annotated (05/13/2019)	P14314	sp|P14314|GLU2B_HUMAN Glucosidase 2 subunit beta OS=Homo sapiens OX=9606 GN=PRKCSH PE=1 SV=2
	227	SRR6349992_c5581_g5650	1e-181	646	0.914	0.9208	349	nr (06/25/2018)	XP_014787453.1	PREDICTED: 26S proteasome non-ATPase regulatory subunit 13-like [Octopus bimaculoides] >KOF67474.1 hypothetical protein OCBIM_22009606mg [Octopus bimaculoides]
			2.26e-154	442.58	0.585	0.9921	376	Swiss-Prot: Reviewed - Manually annotated (05/13/2019)	P84169	sp|P84169|PSD13_CHICK 26S proteasome non-ATPase regulatory subunit 13 OS=Gallus gallus OX=9031 GN=PSMD13 PE=1 SV=1
	228	lcl|TRINITY_DN11511_c0_g1::TRINITY_DN11511_c0_g1_i1::g.6603::m.6603	1.5e-84	322	0.926	0.9645	163	nr (06/25/2018)	XP_014777815.1	PREDICTED: NADH dehydrogenase [ubiquinone] 1 beta subcomplex subunit 10-like [Octopus bimaculoides] >KOF80775.1 hypothetical protein OCBIM_22027430mg [Octopus bimaculoides]
			9.38e-50	160.614	0.52	0.8994	152	Swiss-Prot: Reviewed - Manually annotated (05/13/2019)	Q1HPL8268654	sp|Q1HPL8|NDUBA_BOMMO NADH dehydrogenase [ubiquinone] 1 beta subcomplex subunit 10 OS=Bombyx mori OX=7091 PE=1 SV=1
	229	SRR725937_c651_g336	1.8e-61	245	1	0.9923	129	nr (06/25/2018)	XP_014790682.1	PREDICTED: nascent polypeptide-associated complex subunit alpha-like [Octopus bimaculoides] >KOG00658.1 hypothetical protein OCBIM_22038851mg [Octopus bimaculoides]
			6.83e-57	179.104	0.806	0.9846	129	Swiss-Prot: Reviewed - Manually annotated (05/13/2019)	Q8AWF2262065	sp|Q8AWF2|NACA_ORENI Nascent polypeptide-associated complex subunit alpha OS=Oreochromis niloticus OX=8128 GN=naca PE=2 SV=1
	230	lcl|TRINITY_DN11524_c0_g1::TRINITY_DN11524_c0_g1_i1::g.6616::m.6616	1.8e-78	301.6	0.973	0.9933	149	nr (06/25/2018)	XP_014788181.1	PREDICTED: nucleoside diphosphate kinase-like [Octopus bimaculoides] >KOF66385.1 hypothetical protein OCBIM_22012462mg [Octopus bimaculoides]
			5.66e-70	210.69	0.638	0.9933	149	Swiss-Prot: Reviewed - Manually annotated (05/13/2019)	Q3AFJ7267669	sp|Q3AFJ7|NDK_CARHZ Nucleoside diphosphate kinase OS=Carboxydothermus hydrogenoformans (strain ATCC BAA-161 / DSM 6008 / Z-2901) OX=246194 GN=ndk PE=3 SV=1
	231	lcl|TRINITY_DN11531_c0_g1::TRINITY_DN11531_c0_g1_i1::g.6576::m.6576	3.4e-275	956.8	0.932	0.9979	486	nr (06/25/2018)	XP_014782301.1	PREDICTED: dipeptidyl peptidase 2-like [Octopus bimaculoides] >KOF74593.1 hypothetical protein OCBIM_22035882mg [Octopus bimaculoides]
			2.97e-140	415.231	0.471	0.9093	452	Swiss-Prot: Reviewed - Manually annotated (05/13/2019)	Q9UHL4	sp|Q9UHL4|DPP2_HUMAN Dipeptidyl peptidase 2 OS=Homo sapiens OX=9606 GN=DPP7 PE=1 SV=3
	232	tr|A0A0L8H9Y2_PD	9.3e-130	472.6	1	1	232	nr (06/25/2018)	XP_014774160.1	PREDICTED: hypoxanthine-guanine phosphoribosyltransferase-like isoform X1 [Octopus bimaculoides] >KOF86098.1 hypothetical protein OCBIM_22019241mg [Octopus bimaculoides]
			4.86e-99	290.426	0.657	0.9181	213	Swiss-Prot: Reviewed - Manually annotated (05/13/2019)	Q3SZ18	sp|Q3SZ18|HPRT_BOVIN Hypoxanthine-guanine phosphoribosyltransferase OS=Bos taurus OX=9913 GN=HPRT1 PE=2 SV=3
	233	SRR2047107_c5065_g5887	0	1113.6	0.825	0.9774	652	nr (06/25/2018)	XP_005104791.1	PREDICTED: succinate dehydrogenase [ubiquinone] flavoprotein subunit, mitochondrial-like isoform X1 [Aplysia californica]
			0	1031.55	0.779	0.985	657	Swiss-Prot: Reviewed - Manually annotated (05/13/2019)	Q7ZVF3	sp|Q7ZVF3|SDHA_DANRE Succinate dehydrogenase [ubiquinone] flavoprotein subunit, mitochondrial OS=Danio rerio OX=7955 GN=sdha PE=2 SV=2
	234	lcl|TRINITY_DN11563_c0_g1::TRINITY_DN11563_c0_g1_i1::g.6667::m.6667	0	596.275	0.701	0.9976	415	Swiss-Prot: Reviewed - Manually annotated (05/13/2019)	Q01604	sp|Q01604|PGK_DROME Phosphoglycerate kinase OS=Drosophila melanogaster OX=7227 GN=Pgk PE=2 SV=2
			4.7e-225	790	0.952	0.9976	415	nr (06/25/2018)	XP_014774190.1	PREDICTED: phosphoglycerate kinase-like isoform X2 [Octopus bimaculoides] >KOF99617.1 hypothetical protein OCBIM_22014453mg [Octopus bimaculoides]
	235	SRR6349992_c361_g456	2.8e-119	438.3	0.9	0.7303	241	nr (06/25/2018)	KOF95825.1	hypothetical protein OCBIM_22037121mg, partial [Octopus bimaculoides]
			4.88e-109	320.472	0.596	0.7273	240	Swiss-Prot: Reviewed - Manually annotated (05/13/2019)	O01802	sp|O01802|RL7_CAEEL 60S ribosomal protein L7 OS=Caenorhabditis elegans OX=6239 GN=rpl-7 PE=3 SV=1
	236	lcl|TRINITY_DN11593_c0_g1::TRINITY_DN11593_c0_g1_i1::g.6682::m.6682	1.4e-229	805.1	0.993	0.9976	416	nr (06/25/2018)	XP_014785883.1	PREDICTED: basic leucine zipper and W2 domain-containing protein 1-like [Octopus bimaculoides] >XP_014785884.1 PREDICTED: basic leucine zipper and W2 domain-containing protein 1-like [Octopus bimaculoides]
			3.98e-175	498.434	0.556	0.9832	410	Swiss-Prot: Reviewed - Manually annotated (05/13/2019)	Q5ZLT7	sp|Q5ZLT7|BZW1_CHICK Basic leucine zipper and W2 domain-containing protein 1 OS=Gallus gallus OX=9031 GN=BZW1 PE=2 SV=1
	237	lcl|TRINITY_DN11600_c0_g2::TRINITY_DN11600_c0_g2_i1::g.6717::m.6717	1.8e-147	531.9	0.91	0.8375	268	nr (06/25/2018)	XP_014790913.1	PREDICTED: tryptase-2-like [Octopus bimaculoides] >KOF96356.1 hypothetical protein OCBIM_22035360mg [Octopus bimaculoides]
			1.23e-32	125.176	0.327	0.7406	260	Swiss-Prot: Reviewed - Manually annotated (05/13/2019)	Q9XSM2	sp|Q9XSM2|TRYT_SHEEP Tryptase-2 OS=Ovis aries OX=9940 PE=2 SV=1
			1.16e-25	99.3673	0.358	0.7156	246	Swiss-Prot: Reviewed - venom & toxins (05/13/2019)	Q7M4I3	sp|Q7M4I3|SP4_BOMPE Venom protease OS=Bombus pensylvanicus OX=28643 PE=1 SV=1
	238	lcl|TRINITY_DN11605_c0_g1::TRINITY_DN11605_c0_g1_i1::g.6731::m.6731	1.2e-164	589	0.98	0.9934	300	nr (06/25/2018)	XP_014784710.1	PREDICTED: coatomer subunit epsilon-like [Octopus bimaculoides] >KOF71209.1 hypothetical protein OCBIM_22001412mg [Octopus bimaculoides]
			6.79e-151	427.943	0.672	0.9702	293	Swiss-Prot: Reviewed - Manually annotated (05/13/2019)	Q60445	sp|Q60445|COPE_CRIGR Coatomer subunit epsilon OS=Cricetulus griseus OX=10029 GN=COPE PE=2 SV=2
	239	SRR3105558_c888_g998	3.6e-169	604	0.981	0.9968	309	nr (06/25/2018)	XP_014772958.1	PREDICTED: innexin unc-9-like [Octopus bimaculoides] >KOF87661.1 hypothetical protein OCBIM_22016460mg [Octopus bimaculoides]
			6.37e-63	206.838	0.386	0.8903	277	Swiss-Prot: Reviewed - Manually annotated (05/13/2019)	O01393	sp|O01393|UNC9_CAEEL Innexin unc-9 OS=Caenorhabditis elegans OX=6239 GN=unc-9 PE=2 SV=1
	240	SRR2047107_c4401_g5214	6.5e-54	219.5	1	0.9906	105	nr (06/25/2018)	KOF75234.1	hypothetical protein OCBIM_22035091mg [Octopus bimaculoides]
			1.7e-45	145.206	0.702	0.8868	94	Swiss-Prot: Reviewed - Manually annotated (05/13/2019)	P0C8L6	sp|P0C8L6|PHS_HYPDU Probable pterin-4-alpha-carbinolamine dehydratase OS=Hypsibius dujardini OX=232323 GN=Pcd PE=3 SV=1
	241	lcl|TRINITY_DN11617_c0_g1::TRINITY_DN11617_c0_g1_i1::g.6742::m.6742	0	618.616	0.646	0.8857	457	Swiss-Prot: Reviewed - Manually annotated (05/13/2019)	P0442423850	sp|P04424|ARLY_HUMAN Argininosuccinate lyase OS=Homo sapiens OX=9606 GN=ASL PE=1 SV=4
			1.3e-285	991.5	0.978	0.9787	505	nr (06/25/2018)	XP_014778296.1	PREDICTED: argininosuccinate lyase-like [Octopus bimaculoides] >XP_014778298.1 PREDICTED: argininosuccinate lyase-like [Octopus bimaculoides] >KOF80121.1 hypothetical protein OCBIM_22028418mg [Octopus bimaculoides]
	242	lcl|TRINITY_DN11621_c0_g1::TRINITY_DN11621_c0_g1_i1::g.6761::m.6761	2.1e-294	1020.8	0.956	0.9887	523	nr (06/25/2018)	XP_014780541.1	PREDICTED: dolichyl pyrophosphate Man9GlcNAc2 alpha-1,3-glucosyltransferase-like [Octopus bimaculoides]
			1.2e-156	459.529	0.501	0.8847	483	Swiss-Prot: Reviewed - Manually annotated (05/13/2019)	Q9Y672	sp|Q9Y672|ALG6_HUMAN Dolichyl pyrophosphate Man9GlcNAc2 alpha-1,3-glucosyltransferase OS=Homo sapiens OX=9606 GN=ALG6 PE=1 SV=2
	243	lcl|TRINITY_DN11627_c0_g1::TRINITY_DN11627_c0_g1_i1::g.6685::m.6685	9.7e-48	201.1	0.899	0.265	115	nr (06/25/2018)	XP_014769373.1	PREDICTED: MICOS complex subunit Mic19-like [Octopus bimaculoides] >KOF92719.1 hypothetical protein OCBIM_22006040mg [Octopus bimaculoides]
			1.66e-15	78.9518	0.345	0.2535	110	Swiss-Prot: Reviewed - Manually annotated (05/13/2019)	Q9CRB9240576	sp|Q9CRB9|MIC19_MOUSE MICOS complex subunit Mic19 OS=Mus musculus OX=10090 GN=Chchd3 PE=1 SV=1
	244	SRR3105558_c4053_g3906	2.2e-148	534.6	0.992	1	262	nr (06/25/2018)	XP_014774891.1	PREDICTED: trimeric intracellular cation channel type B-like [Octopus bimaculoides] >KOF85071.1 hypothetical protein OCBIM_22020862mg [Octopus bimaculoides]
			3.5e-104	307.375	0.51	1	263	Swiss-Prot: Reviewed - Manually annotated (05/13/2019)	Q9NA75	sp|Q9NA75|T38B1_CAEEL Trimeric intracellular cation channel type 1B.1 OS=Caenorhabditis elegans OX=6239 GN=tric-1B.1 PE=1 SV=2
	245	lcl|TRINITY_DN11635_c2_g1::TRINITY_DN11635_c2_g1_i1::g.6690::m.6690	5.7e-34	153.7	0.971	0.4928	68	nr (06/25/2018)	KOF70950.1	hypothetical protein OCBIM_22001914mg, partial [Octopus bimaculoides]
			1.42e-24	101.293	0.41	1	144	Swiss-Prot: Reviewed - Manually annotated (05/13/2019)	P98133	sp|P98133|FBN1_BOVIN Fibrillin-1 OS=Bos taurus OX=9913 GN=FBN1 PE=1 SV=2
	246	lcl|TRINITY_DN11644_c0_g1::TRINITY_DN11644_c0_g1_i4::g.6803::m.6803	3e-102	381.3	0.745	0.996	251	nr (06/25/2018)	KOF76555.1	hypothetical protein OCBIM_22033271mg [Octopus bimaculoides]
	247	lcl|TRINITY_DN11645_c0_g1::TRINITY_DN11645_c0_g1_i1::g.6713::m.6713	6.7e-194	686.4	0.872	0.9948	384	nr (06/25/2018)	XP_014782844.1	PREDICTED: carbonic anhydrase 1-like [Octopus bimaculoides]
			1.1e-49	173.326	0.356	0.8399	326	Swiss-Prot: Reviewed - Manually annotated (05/13/2019)	Q9ULX7	sp|Q9ULX7|CAH14_HUMAN Carbonic anhydrase 14 OS=Homo sapiens OX=9606 GN=CA14 PE=1 SV=1
	248	lcl|TRINITY_DN11646_c0_g1::TRINITY_DN11646_c0_g1_i1::g.6728::m.6728	1.16e-174	491.5	0.732	0.9906	317	Swiss-Prot: Reviewed - Manually annotated (05/13/2019)	Q9VWH4	sp|Q9VWH4|IDH3A_DROME Probable isocitrate dehydrogenase [NAD] subunit alpha, mitochondrial OS=Drosophila melanogaster OX=7227 GN=l(1)G0156 PE=2 SV=1
			1.4e-173	618.6	0.972	0.9969	319	nr (06/25/2018)	KOF78595.1	hypothetical protein OCBIM_22030541mg [Octopus bimaculoides]
	249	lcl|TRINITY_DN11647_c0_g1::TRINITY_DN11647_c0_g1_i1::g.6782::m.6782	1e-213	752.3	0.935	0.9974	387	nr (06/25/2018)	XP_014774168.1	PREDICTED: NADH dehydrogenase [ubiquinone] 1 alpha subcomplex subunit 9, mitochondrial-like [Octopus bimaculoides] >KOF86092.1 hypothetical protein OCBIM_22019273mg [Octopus bimaculoides]
			2.77e-98	300.442	0.477	0.8711	342	Swiss-Prot: Reviewed - Manually annotated (05/13/2019)	Q5BK63268547	sp|Q5BK63|NDUA9_RAT NADH dehydrogenase [ubiquinone] 1 alpha subcomplex subunit 9, mitochondrial OS=Rattus norvegicus OX=10116 GN=Ndufa9 PE=1 SV=2
	250	lcl|TRINITY_DN11650_c0_g1::TRINITY_DN11650_c0_g1_i1::g.6842::m.6842	0	1100.9	0.825	0.9924	654	nr (06/25/2018)	XP_014771305.1	PREDICTED: protein DD3-3-like [Octopus bimaculoides] >KOF90164.1 hypothetical protein OCBIM_22011688mg [Octopus bimaculoides]
			5.79e-97	313.538	0.346	0.9711	664	Swiss-Prot: Reviewed - Manually annotated (05/13/2019)	Q58A42	sp|Q58A42|DD3_DICDI Protein DD3-3 OS=Dictyostelium discoideum OX=44689 GN=DD3-3 PE=2 SV=1
	251	lcl|TRINITY_DN11654_c0_g1::TRINITY_DN11654_c0_g1_i1::g.6815::m.6815	6.5e-88	333.2	0.965	0.9942	171	nr (06/25/2018)	XP_014770938.1	PREDICTED: soma ferritin-like [Octopus bimaculoides] >KOF90611.1 hypothetical protein OCBIM_22010880mg [Octopus bimaculoides]
			2.53e-87	256.529	0.708	0.9767	168	Swiss-Prot: Reviewed - Manually annotated (05/13/2019)	P42577	sp|P42577|FRIS_LYMST Soma ferritin OS=Lymnaea stagnalis OX=6523 PE=2 SV=2
	252	tr|A0A0L8FU56_PD	0	1367.8	1	0.9437	671	nr (06/25/2018)	KOF68232.1	hypothetical protein OCBIM_22007820mg [Octopus bimaculoides]
			0	937.947	0.603	0.962	744	Swiss-Prot: Reviewed - Manually annotated (05/13/2019)	P46975	sp|P46975|STT3_CAEEL Dolichyl-diphosphooligosaccharide--protein glycosyltransferase subunit stt-3 OS=Caenorhabditis elegans OX=6239 GN=stt-3 PE=1 SV=1
	253	lcl|TRINITY_DN11662_c0_g1::TRINITY_DN11662_c0_g1_i1::g.6830::m.6830	0	621.698	0.509	0.9652	627	Swiss-Prot: Reviewed - Manually annotated (05/13/2019)	Q3V0K9	sp|Q3V0K9|PLSI_MOUSE Plastin-1 OS=Mus musculus OX=10090 GN=Pls1 PE=1 SV=1
			1.4e-300	1041.6	0.87	0.962	609	nr (06/25/2018)	XP_014776635.1	PREDICTED: plastin-1-like [Octopus bimaculoides]
	254	lcl|TRINITY_DN1167_c0_g2::TRINITY_DN1167_c0_g2_i1::g.458::m.458	4e-101	377.5	0.772	0.9913	228	nr (06/25/2018)	XP_014783396.1	PREDICTED: peptidyl-prolyl cis-trans isomerase-like [Octopus bimaculoides] >KOF72937.1 hypothetical protein OCBIM_22038632mg [Octopus bimaculoides]
			4.8e-56	181.03	0.45	0.9174	211	Swiss-Prot: Reviewed - Manually annotated (05/13/2019)	P23284	sp|P23284|PPIB_HUMAN Peptidyl-prolyl cis-trans isomerase B OS=Homo sapiens OX=9606 GN=PPIB PE=1 SV=2
	255	lcl|TRINITY_DN11676_c0_g1::TRINITY_DN11676_c0_g1_i1::g.6699::m.6699	2.8e-128	468	0.843	0.9964	280	nr (06/25/2018)	XP_014778869.1	PREDICTED: uncharacterized protein LOC106875293 [Octopus bimaculoides] >KOF79366.1 hypothetical protein OCBIM_22029591mg [Octopus bimaculoides]
	256	lcl|TRINITY_DN11685_c0_g1::TRINITY_DN11685_c0_g1_i3::g.6848::m.6848	5.15e-15	80.1073	0.313	0.4031	182	Swiss-Prot: Reviewed - Manually annotated (05/13/2019)	O00461	sp|O00461|GOLI4_HUMAN Golgi integral membrane protein 4 OS=Homo sapiens OX=9606 GN=GOLIM4 PE=1 SV=1
			0.00012	57.8	0.903	0.0801	31	nr (06/25/2018)	XP_014780299.1	PREDICTED: Golgi integral membrane protein 4-like [Octopus bimaculoides]
	257	tr|A0A0L8FTW4_PD	7.8e-129	469.5	1	1	231	nr (06/25/2018)	XP_014786960.1	PREDICTED: transmembrane emp24 domain-containing protein eca-like isoform X2 [Octopus bimaculoides] >KOF68122.1 hypothetical protein OCBIM_22008066mg [Octopus bimaculoides]
			5.98e-108	313.153	0.665	0.9481	221	Swiss-Prot: Reviewed - Manually annotated (05/13/2019)	Q8R1V4	sp|Q8R1V4|TMED4_MOUSE Transmembrane emp24 domain-containing protein 4 OS=Mus musculus OX=10090 GN=Tmed4 PE=1 SV=1
	258	tr|A0A0L8HL05_PD	9.7e-86	325.9	1	1	160	nr (06/25/2018)	KOF89897.1	hypothetical protein OCBIM_22012392mg [Octopus bimaculoides]
			1.57e-71	215.312	0.637	1	160	Swiss-Prot: Reviewed - Manually annotated (05/13/2019)	P49666	sp|P49666|RL21_PIG 60S ribosomal protein L21 OS=Sus scrofa OX=9823 GN=RPL21 PE=1 SV=3
	259	lcl|TRINITY_DN11699_c0_g1::TRINITY_DN11699_c0_g1_i1::g.6709::m.6709	1.74e-19	85.8853	0.38	0.8629	158	Swiss-Prot: Reviewed - Manually annotated (05/13/2019)	P43689	sp|P43689|TPM2_BIOGL Tropomyosin-2 OS=Biomphalaria glabrata OX=6526 PE=2 SV=1
			9.5e-10	73.6	0.8	0.2857	50	nr (06/25/2018)	AAT69739.1	tropomysin-like protein [Todarodes pacificus]
	260	lcl|TRINITY_DN11703_c0_g1::TRINITY_DN11703_c0_g1_i1::g.6879::m.6879	1.2e-124	456.1	0.96	0.712	225	nr (06/25/2018)	XP_014772894.1	PREDICTED: serine/threonine-protein phosphatase 2A activator-like [Octopus bimaculoides]
			1.01e-123	360.147	0.55	0.9494	300	Swiss-Prot: Reviewed - Manually annotated (05/13/2019)	P58389	sp|P58389|PTPA_MOUSE Serine/threonine-protein phosphatase 2A activator OS=Mus musculus OX=10090 GN=Ptpa PE=1 SV=1
	261	lcl|TRINITY_DN11704_c0_g1::TRINITY_DN11704_c0_g1_i1::g.6896::m.6896	1.3e-111	412.1	0.957	0.9952	207	nr (06/25/2018)	XP_014775832.1	PREDICTED: maleylacetoacetate isomerase-like [Octopus bimaculoides] >KOF83584.1 hypothetical protein OCBIM_22023528mg [Octopus bimaculoides]
			1.57e-91	270.011	0.611	0.9712	203	Swiss-Prot: Reviewed - Manually annotated (05/13/2019)	Q9WVL0228280	sp|Q9WVL0|MAAI_MOUSE Maleylacetoacetate isomerase OS=Mus musculus OX=10090 GN=Gstz1 PE=1 SV=1
	262	SRR6349992_c9266_g8400	5.44e-128	362.459	0.833	0.9953	216	Swiss-Prot: Reviewed - Manually annotated (05/13/2019)	Q5ZHW4	sp|Q5ZHW4|RAB5B_CHICK Ras-related protein Rab-5B OS=Gallus gallus OX=9031 GN=RAB5B PE=2 SV=1
			2.1e-112	414.8	0.986	0.9953	213	nr (06/25/2018)	XP_014771363.1	PREDICTED: ras-related protein Rab-5B-like [Octopus bimaculoides] >XP_014771364.1 PREDICTED: ras-related protein Rab-5B-like [Octopus bimaculoides] >XP_014771365.1 PREDICTED: ras-related protein Rab-5B-like [Octopus bimaculoides] >KOF90050.1 hypothetical protein OCBIM_22011994mg [Octopus bimaculoides]
	263	SRR3105558_c1506_g1658	2e-200	708	0.983	0.9971	348	nr (06/25/2018)	XP_014782983.1	PREDICTED: sorbitol dehydrogenase-like [Octopus bimaculoides] >KOF73626.1 hypothetical protein OCBIM_22037603mg [Octopus bimaculoides]
			5.04e-147	422.165	0.571	0.9885	345	Swiss-Prot: Reviewed - Manually annotated (05/13/2019)	P0DMQ6	sp|P0DMQ6|DHSO_CHICK Sorbitol dehydrogenase OS=Gallus gallus OX=9031 GN=SORD PE=1 SV=1
	264	SRR3105558_c3047_g3077	0	1437.6	0.901	0.9987	769	nr (06/25/2018)	XP_014783789.1	PREDICTED: Golgi apparatus protein 1-like [Octopus bimaculoides] >KOF72419.1 hypothetical protein OCBIM_22039485mg [Octopus bimaculoides]
			0	677.167	0.448	0.9987	776	Swiss-Prot: Reviewed - Manually annotated (05/13/2019)	Q92896	sp|Q92896|GSLG1_HUMAN Golgi apparatus protein 1 OS=Homo sapiens OX=9606 GN=GLG1 PE=1 SV=2
	265	lcl|TRINITY_DN11728_c0_g3::TRINITY_DN11728_c0_g3_i1::g.6939::m.6939	0	1307.4	0.961	0.9985	670	nr (06/25/2018)	KOF63224.1	hypothetical protein OCBIM_22019816mg [Octopus bimaculoides]
			0	780.4	0.548	0.9776	657	Swiss-Prot: Reviewed - Manually annotated (05/13/2019)	P52888	sp|P52888|THOP1_HUMAN Thimet oligopeptidase OS=Homo sapiens OX=9606 GN=THOP1 PE=1 SV=2
	266	SRR3105558_c22998_g13671	1.4e-51	211.8	0.972	0.9908	108	nr (06/25/2018)	XP_014790623.1	PREDICTED: transmembrane channel-like protein 7 [Octopus bimaculoides]
			1.51e-15	73.9442	0.398	0.9817	108	Swiss-Prot: Reviewed - Manually annotated (05/13/2019)	Q5YCC5	sp|Q5YCC5|TMC7_CHICK Transmembrane channel-like protein 7 OS=Gallus gallus OX=9031 GN=Tmc7 PE=2 SV=1
	267	SRR6349992_c2601_g2886	0	1723	0.851	1	1030	nr (06/25/2018)	KOF77122.1	hypothetical protein OCBIM_22032456mg [Octopus bimaculoides]
			0	750.355	0.438	0.8935	991	Swiss-Prot: Reviewed - Manually annotated (05/13/2019)	Q6NZC7	sp|Q6NZC7|S23IP_MOUSE SEC23-interacting protein OS=Mus musculus OX=10090 GN=Sec23ip PE=1 SV=2
	268	lcl|TRINITY_DN11750_c0_g1::TRINITY_DN11750_c0_g1_i1::g.6873::m.6873	4.5e-59	236.9	0.933	0.9917	120	nr (06/25/2018)	XP_014782636.1	PREDICTED: glutaredoxin-like [Octopus bimaculoides] >XP_014782637.1 PREDICTED: glutaredoxin-like [Octopus bimaculoides] >XP_014782638.1 PREDICTED: glutaredoxin-like [Octopus bimaculoides] >XP_014782639.1 PREDICTED: glutaredoxin-like [Octopus bimaculoides] >XP_014782640.1 PREDICTED: glutaredoxin-like [Octopus bimaculoides] >KOF74104.1 hypothetical protein OCBIM_22036770mg [Octopus bimaculoides]
			3.14e-29	105.531	0.505	0.8347	101	Swiss-Prot: Reviewed - Manually annotated (05/13/2019)	Q8LFQ6	sp|Q8LFQ6|GRXC4_ARATH Glutaredoxin-C4 OS=Arabidopsis thaliana OX=3702 GN=GRXC4 PE=2 SV=2
	269	tr|A0A0L8FNH6_PD	4e-156	560.5	1	1	275	nr (06/25/2018)	XP_014788322.1	PREDICTED: proteasome subunit beta type-7-like [Octopus bimaculoides] >KOF66188.1 hypothetical protein OCBIM_22013251mg [Octopus bimaculoides]
			4.07e-134	383.259	0.659	1	279	Swiss-Prot: Reviewed - Manually annotated (05/13/2019)	Q99436	sp|Q99436|PSB7_HUMAN Proteasome subunit beta type-7 OS=Homo sapiens OX=9606 GN=PSMB7 PE=1 SV=1
	270	lcl|TRINITY_DN11758_c0_g2::TRINITY_DN11758_c0_g2_i1::g.6987::m.6987	0	1090.1	0.971	0.9982	560	nr (06/25/2018)	XP_014780469.1	PREDICTED: pyruvate kinase PKM-like isoform X3 [Octopus bimaculoides] >KOF77141.1 hypothetical protein OCBIM_22032473mg [Octopus bimaculoides]
			0	712.22	0.65	0.934	528	Swiss-Prot: Reviewed - Manually annotated (05/13/2019)	P14618209449	sp|P14618|KPYM_HUMAN Pyruvate kinase PKM OS=Homo sapiens OX=9606 GN=PKM PE=1 SV=4
	271	tr|A0A0L8GFA2_PD	2.9e-97	279.641	0.855	1	152	Swiss-Prot: Reviewed - Manually annotated (05/13/2019)	Q5R7J6	sp|Q5R7J6|UBE2N_PONAB Ubiquitin-conjugating enzyme E2 N OS=Pongo abelii OX=9601 GN=UBE2N PE=2 SV=1
			1.2e-80	308.9	1	1	152	nr (06/25/2018)	XP_014781549.1	PREDICTED: ubiquitin-conjugating enzyme E2 N isoform X1 [Octopus bimaculoides] >KOF75681.1 hypothetical protein OCBIM_22034375mg [Octopus bimaculoides]
	272	lcl|TRINITY_DN11770_c0_g1::TRINITY_DN11770_c0_g1_i1::g.6884::m.6884	7.4e-277	963	0.924	0.6693	506	nr (06/25/2018)	XP_014784453.1	PREDICTED: protein disulfide-isomerase A5-like [Octopus bimaculoides]
			3.42e-138	420.624	0.446	0.6521	504	Swiss-Prot: Reviewed - Manually annotated (05/13/2019)	Q14554298701	sp|Q14554|PDIA5_HUMAN Protein disulfide-isomerase A5 OS=Homo sapiens OX=9606 GN=PDIA5 PE=1 SV=1
	273	tr|A0A0L8FPJ5_PD	2.03e-56	173.326	0.681	1	113	Swiss-Prot: Reviewed - Manually annotated (05/13/2019)	Q29036	sp|Q29036|DAD1_PIG Dolichyl-diphosphooligosaccharide--protein glycosyltransferase subunit DAD1 OS=Sus scrofa OX=9823 GN=DAD1 PE=3 SV=3
			1.6e-55	224.9	1	1	113	nr (06/25/2018)	XP_014788016.1	PREDICTED: dolichyl-diphosphooligosaccharide--protein glycosyltransferase subunit dad1-like [Octopus bimaculoides] >KOF66602.1 hypothetical protein OCBIM_22011856mg [Octopus bimaculoides]
	274	lcl|TRINITY_DN11793_c0_g1::TRINITY_DN11793_c0_g1_i2::g.6999::m.6999	5.8e-173	616.7	0.878	0.997	336	nr (06/25/2018)	XP_014783746.1	PREDICTED: glycoprotein-N-acetylgalactosamine 3-beta-galactosyltransferase 1-like isoform X1 [Octopus bimaculoides]
			3.04e-95	291.197	0.445	0.9496	346	Swiss-Prot: Reviewed - Manually annotated (05/13/2019)	Q18515	sp|Q18515|C1GLT_CAEEL Glycoprotein-N-acetylgalactosamine 3-beta-galactosyltransferase 1 OS=Caenorhabditis elegans OX=6239 GN=C38H2.2 PE=2 SV=2
	275	lcl|TRINITY_DN11795_c1_g1::TRINITY_DN11795_c1_g1_i2::g.7003::m.7003	0	1615.5	0.959	0.9988	835	nr (06/25/2018)	XP_014775364.1	PREDICTED: V-type proton ATPase 116 kDa subunit a isoform 1-like [Octopus bimaculoides] >KOF84287.1 hypothetical protein OCBIM_22022329mg [Octopus bimaculoides]
			0	950.658	0.565	0.9964	853	Swiss-Prot: Reviewed - Manually annotated (05/13/2019)	Q9Z1G4	sp|Q9Z1G4|VPP1_MOUSE V-type proton ATPase 116 kDa subunit a isoform 1 OS=Mus musculus OX=10090 GN=Atp6v0a1 PE=1 SV=3
	277	lcl|TRINITY_DN11802_c0_g1::TRINITY_DN11802_c0_g1_i1::g.7054::m.7054	8.28e-29	105.916	0.34	0.9733	147	Swiss-Prot: Reviewed - Manually annotated (05/13/2019)	Q6FV81	sp|Q6FV81|COFI_CANGA Cofilin OS=Candida glabrata (strain ATCC 2001 / CBS 138 / JCM 3761 / NBRC 0622 / NRRL Y-65) OX=284593 GN=COF1 PE=3 SV=1
			3.9e-28	134.4	0.602	0.6533	98	nr (06/25/2018)	KOF69311.1	hypothetical protein OCBIM_22005258mg [Octopus bimaculoides]
	276	lcl|TRINITY_DN11796_c0_g1::TRINITY_DN11796_c0_g1_i1::g.6996::m.6996	NA	NA	NA	NA	NA	nr (09/12/2019) - using automatic adjustment of BLASTp program	NA	Not found
	278	SRR2047107_c15698_g13565	1.5e-41	179.1	0.972	0.6012	101	nr (06/25/2018)	XP_014777384.1	PREDICTED: histone H1.0-B-like [Octopus bimaculoides] >KOF81437.1 hypothetical protein OCBIM_22026503mg [Octopus bimaculoides]
			1.77e-20	86.6557	0.486	0.6488	109	Swiss-Prot: Reviewed - Manually annotated (05/13/2019)	P07305	sp|P07305|H10_HUMAN Histone H1.0 OS=Homo sapiens OX=9606 GN=H1F0 PE=1 SV=3
	279	lcl|TRINITY_DN11819_c1_g1::TRINITY_DN11819_c1_g1_i1::g.7100::m.7100	2.6e-184	654.4	0.98	0.9971	344	nr (06/25/2018)	XP_014774603.1	PREDICTED: malate dehydrogenase, mitochondrial-like [Octopus bimaculoides] >KOF85499.1 hypothetical protein OCBIM_22020205mg [Octopus bimaculoides]
			3.09e-171	482.641	0.682	0.9652	333	Swiss-Prot: Reviewed - Manually annotated (05/13/2019)	P04636232578	sp|P04636|MDHM_RAT Malate dehydrogenase, mitochondrial OS=Rattus norvegicus OX=10116 GN=Mdh2 PE=1 SV=2
	280	lcl|TRINITY_DN11822_c0_g2::TRINITY_DN11822_c0_g2_i2::g.7104::m.7104	0	1323.9	0.973	0.9985	677	nr (06/25/2018)	XP_014778461.1	PREDICTED: glutamine--fructose-6-phosphate aminotransferase [isomerizing] 2-like isoform X2 [Octopus bimaculoides] >KOF79880.1 hypothetical protein OCBIM_22028783mg [Octopus bimaculoides]
			0	957.207	0.668	0.9971	681	Swiss-Prot: Reviewed - Manually annotated (05/13/2019)	Q4KMC4	sp|Q4KMC4|GFPT2_RAT Glutamine--fructose-6-phosphate aminotransferase [isomerizing] 2 OS=Rattus norvegicus OX=10116 GN=Gfpt2 PE=1 SV=3
	281	lcl|TRINITY_DN11826_c0_g1::TRINITY_DN11826_c0_g1_i1::g.7010::m.7010	0	731.095	0.785	0.9097	433	Swiss-Prot: Reviewed - Manually annotated (05/13/2019)	Q641Y2268764	sp|Q641Y2|NDUS2_RAT NADH dehydrogenase [ubiquinone] iron-sulfur protein 2, mitochondrial OS=Rattus norvegicus OX=10116 GN=Ndufs2 PE=1 SV=1
			5.3e-273	949.5	0.974	0.979	466	nr (06/25/2018)	XP_014768428.1	PREDICTED: NADH-ubiquinone oxidoreductase 49 kDa subunit-like [Octopus bimaculoides] >KOF94166.1 hypothetical protein OCBIM_22002646mg [Octopus bimaculoides]
	282	lcl|TRINITY_DN11832_c1_g2::TRINITY_DN11832_c1_g2_i1::g.7091::m.7091	1.4e-132	482.3	0.847	0.9648	274	nr (06/25/2018)	XP_014772668.1	PREDICTED: chymotrypsin-1-like [Octopus bimaculoides] >KOF88065.1 hypothetical protein OCBIM_22015634mg [Octopus bimaculoides]
			9.24e-29	112.464	0.342	0.7958	231	Swiss-Prot: Reviewed - Manually annotated (05/13/2019)	Q7SIG2	sp|Q7SIG2|CTR1_SOLIN Chymotrypsin-1 OS=Solenopsis invicta OX=13686 PE=1 SV=1
			3.11e-23	94.7449	0.296	0.8028	250	Swiss-Prot: Reviewed - venom & toxins (05/13/2019)	P83370	sp|P83370|FAXD_HOPST Venom prothrombin activator hopsarin-D OS=Hoplocephalus stephensii OX=196418 PE=1 SV=2
	283	lcl|TRINITY_DN11839_c0_g1::TRINITY_DN11839_c0_g1_i1::g.7088::m.7088	0	1138.6	0.888	0.9905	626	nr (06/25/2018)	XP_014771274.1	PREDICTED: angiotensin-converting enzyme-like isoform X1 [Octopus bimaculoides]
			0	561.992	0.461	0.9256	592	Swiss-Prot: Reviewed - Manually annotated (05/13/2019)	Q9GLN7	sp|Q9GLN7|ACE_PANTR Angiotensin-converting enzyme OS=Pan troglodytes OX=9598 GN=ACE PE=3 SV=1
	284	lcl|TRINITY_DN11847_c0_g2::TRINITY_DN11847_c0_g2_i1::g.7027::m.7027	2.3e-114	421.4	0.982	0.9775	217	nr (06/25/2018)	XP_014783926.1	PREDICTED: 60S ribosomal protein L10a-2-like [Octopus bimaculoides] >KOF72224.1 hypothetical protein OCBIM_22039813mg [Octopus bimaculoides]
			9.89e-106	306.605	0.737	0.9775	217	Swiss-Prot: Reviewed - Manually annotated (05/13/2019)	Q9VTP4	sp|Q9VTP4|R10AB_DROME 60S ribosomal protein L10a-2 OS=Drosophila melanogaster OX=7227 GN=RpL10Ab PE=1 SV=2
	285	lcl|TRINITY_DN11851_c0_g1::TRINITY_DN11851_c0_g1_i1::g.7087::m.7087	1.4e-117	432.2	0.901	0.9872	242	nr (06/25/2018)	KOF68683.1	hypothetical protein OCBIM_22006703mg [Octopus bimaculoides]
			3.09e-79	239.965	0.521	0.9359	219	Swiss-Prot: Reviewed - Manually annotated (05/13/2019)	Q9UBQ5	sp|Q9UBQ5|EIF3K_HUMAN Eukaryotic translation initiation factor 3 subunit K OS=Homo sapiens OX=9606 GN=EIF3K PE=1 SV=1
	286	lcl|TRINITY_DN11855_c0_g1::TRINITY_DN11855_c0_g1_i1::g.7114::m.7114	0	1550	0.907	0.9455	886	nr (06/25/2018)	KOF97438.1	hypothetical protein OCBIM_22029509mg [Octopus bimaculoides]
			7.41e-131	439.499	0.441	0.4947	474	Swiss-Prot: Reviewed - Manually annotated (05/13/2019)	Q9W596	sp|Q9W596|FUTSC_DROME Microtubule-associated protein futsch OS=Drosophila melanogaster OX=7227 GN=futsch PE=1 SV=4
	287	lcl|TRINITY_DN11868_c1_g1::TRINITY_DN11868_c1_g1_i1::g.7008::m.7008	1.9e-104	303.908	0.665	0.9868	224	Swiss-Prot: Reviewed - Manually annotated (05/13/2019)	P54611	sp|P54611|VATE_DROME V-type proton ATPase subunit E OS=Drosophila melanogaster OX=7227 GN=Vha26 PE=2 SV=1
			4.7e-78	300.8	0.716	0.9956	243	nr (06/25/2018)	XP_014783722.1	PREDICTED: V-type proton ATPase subunit E-like [Octopus bimaculoides]
	288	tr|A0A0L8FPI1_PD	6.7e-176	626.3	1	1	308	nr (06/25/2018)	XP_014788038.1	PREDICTED: ELAV-like protein 1 [Octopus bimaculoides] >XP_014788039.1 PREDICTED: ELAV-like protein 1 [Octopus bimaculoides] >XP_014788040.1 PREDICTED: ELAV-like protein 1 [Octopus bimaculoides] >XP_014788041.1 PREDICTED: ELAV-like protein 1 [Octopus bimaculoides] >KOF66558.1 hypothetical protein OCBIM_22011905mg [Octopus bimaculoides]
			1.97e-97	293.123	0.472	0.987	307	Swiss-Prot: Reviewed - Manually annotated (05/13/2019)	Q6GLB5	sp|Q6GLB5|ELAV1_XENTR ELAV-like protein 1 OS=Xenopus tropicalis OX=8364 GN=elavl1 PE=2 SV=1
	289	lcl|TRINITY_DN11879_c0_g1::TRINITY_DN11879_c0_g1_i1::g.7134::m.7134	0	695.656	0.645	0.9899	493	Swiss-Prot: Reviewed - Manually annotated (05/13/2019)	O94788	sp|O94788|AL1A2_HUMAN Retinal dehydrogenase 2 OS=Homo sapiens OX=9606 GN=ALDH1A2 PE=1 SV=3
			7.7e-283	982.2	0.958	0.998	496	nr (06/25/2018)	XP_014771979.1	PREDICTED: retinal dehydrogenase 1-like [Octopus bimaculoides] >KOF89164.1 hypothetical protein OCBIM_22013584mg [Octopus bimaculoides]
	290	lcl|TRINITY_DN11883_c0_g1::TRINITY_DN11883_c0_g1_i3::g.7014::m.7014	4.9e-157	563.5	0.982	0.9965	282	nr (06/25/2018)	XP_014781329.1	PREDICTED: voltage-dependent anion-selective channel protein 2-like [Octopus bimaculoides] >KOF75997.1 hypothetical protein OCBIM_22033921mg [Octopus bimaculoides]
			2.85e-147	417.157	0.686	0.9894	280	Swiss-Prot: Reviewed - Manually annotated (05/13/2019)	P81004	sp|P81004|VDAC2_XENLA Voltage-dependent anion-selective channel protein 2 OS=Xenopus laevis OX=8355 GN=vdac2 PE=1 SV=1
	291	tr|A0A0L8GAX7_PD	0	1778.8	1	1	890	nr (06/25/2018)	XP_014782702.1	PREDICTED: staphylococcal nuclease domain-containing protein 1-like [Octopus bimaculoides] >KOF74019.1 hypothetical protein OCBIM_22036895mg [Octopus bimaculoides]
			0	1041.18	0.577	0.9944	904	Swiss-Prot: Reviewed - Manually annotated (05/13/2019)	Q863B3	sp|Q863B3|SND1_BOVIN Staphylococcal nuclease domain-containing protein 1 OS=Bos taurus OX=9913 GN=SND1 PE=1 SV=1
	292	lcl|TRINITY_DN11888_c1_g1::TRINITY_DN11888_c1_g1_i3::g.7155::m.7155	3.4e-116	427.9	0.835	0.8638	260	nr (06/25/2018)	XP_014775528.1	PREDICTED: uncharacterized protein LOC106872886 [Octopus bimaculoides] >KOF84078.1 hypothetical protein OCBIM_22022661mg [Octopus bimaculoides]
			5.82e-06	50.8322	0.227	0.7176	247	Swiss-Prot: Reviewed - Manually annotated (05/13/2019)	O18330249543	sp|O18330|MRJP1_APIME Major royal jelly protein 1 OS=Apis mellifera OX=7460 GN=MRJP1 PE=1 SV=1
	293	SRR3105558_c54_g59	1.1e-232	815.5	0.92	0.9978	448	nr (06/25/2018)	KOF68221.1	hypothetical protein OCBIM_22007810mg, partial [Octopus bimaculoides]
			1.7e-92	302.368	0.369	0.9777	496	Swiss-Prot: Reviewed - Manually annotated (05/13/2019)	Q8K596261958	sp|Q8K596|NAC2_MOUSE Sodium/calcium exchanger 2 OS=Mus musculus OX=10090 GN=Slc8a2 PE=1 SV=1
	294	lcl|TRINITY_DN11893_c0_g1::TRINITY_DN11893_c0_g1_i1::g.7156::m.7156	1.9e-75	291.6	0.986	0.9932	147	nr (06/25/2018)	XP_014769904.1	PREDICTED: myosin-2 essential light chain-like [Octopus bimaculoides] >KOF92004.1 hypothetical protein OCBIM_22007563mg [Octopus bimaculoides]
			6.24e-55	172.555	0.524	0.9932	147	Swiss-Prot: Reviewed - Manually annotated (05/13/2019)	P54357241972	sp|P54357|MLC2_DROME Myosin-2 essential light chain OS=Drosophila melanogaster OX=7227 GN=Mlc-c PE=1 SV=1
			8.99e-17	68.9366	0.275	0.9662	149	Swiss-Prot: Reviewed - venom & toxins (05/13/2019)	Q8AY75	sp|Q8AY75|CALGL_BOTIN Calglandulin OS=Bothrops insularis OX=8723 PE=2 SV=1
	295	lcl|TRINITY_DN11894_c0_g1::TRINITY_DN11894_c0_g1_i1::g.7050::m.7050	2.9e-97	364.4	0.989	0.9947	186	nr (06/25/2018)	XP_014786476.1	PREDICTED: 60S ribosomal protein L17-like [Octopus bimaculoides] >KOF68750.1 hypothetical protein OCBIM_22006581mg [Octopus bimaculoides]
			9.71e-97	281.182	0.758	0.9947	186	Swiss-Prot: Reviewed - Manually annotated (05/13/2019)	Q09JW2	sp|Q09JW2|RL17_ARGMO 60S ribosomal protein L17 OS=Argas monolakensis OX=34602 GN=RpL17 PE=2 SV=1
	296	lcl|TRINITY_DN11896_c0_g1::TRINITY_DN11896_c0_g1_i1::g.7141::m.7141	2.5e-226	794.3	0.895	0.9976	411	nr (06/25/2018)	XP_014775432.1	PREDICTED: alpha-N-acetylgalactosaminidase-like [Octopus bimaculoides] >XP_014775433.1 PREDICTED: alpha-N-acetylgalactosaminidase-like [Octopus bimaculoides] >KOF84227.1 hypothetical protein OCBIM_22022443mg [Octopus bimaculoides] >KOF84228.1 hypothetical protein OCBIM_22022443mg [Octopus bimaculoides]
			3.37e-145	421.779	0.526	0.932	390	Swiss-Prot: Reviewed - Manually annotated (05/13/2019)	Q90744263774	sp|Q90744|NAGAB_CHICK Alpha-N-acetylgalactosaminidase OS=Gallus gallus OX=9031 GN=NAGA PE=1 SV=1
	297	lcl|TRINITY_DN11899_c0_g1::TRINITY_DN11899_c0_g1_i2::g.7049::m.7049	4.5e-07	63.9	0.619	0.5481	63	nr (06/25/2018)	KOG00518.1	hypothetical protein OCBIM_22002140mg [Octopus bimaculoides]
	298	tr|A0A0L8I258_PD	6e-149	537	0.833	1	349	nr (06/25/2018)	KOF95588.1	hypothetical protein OCBIM_22037780mg [Octopus bimaculoides]
			8.24e-22	98.9821	0.406	0.4814	180	Swiss-Prot: Reviewed - Manually annotated (05/13/2019)	Q8NC51293533	sp|Q8NC51|PAIRB_HUMAN Plasminogen activator inhibitor 1 RNA-binding protein OS=Homo sapiens OX=9606 GN=SERBP1 PE=1 SV=2
	299	lcl|TRINITY_DN11916_c0_g1::TRINITY_DN11916_c0_g1_i2::g.7181::m.7181	5.3e-180	640.6	0.734	0.9979	479	nr (06/25/2018)	XP_014791006.1	PREDICTED: adenylyl cyclase-associated protein 1-like [Octopus bimaculoides]
			9.92e-137	405.601	0.461	0.9708	475	Swiss-Prot: Reviewed - Manually annotated (05/13/2019)	Q5R5X8	sp|Q5R5X8|CAP2_PONAB Adenylyl cyclase-associated protein 2 OS=Pongo abelii OX=9601 GN=CAP2 PE=2 SV=1
	300	lcl|TRINITY_DN11923_c0_g1::TRINITY_DN11923_c0_g1_i2::g.7190::m.7190	5.6e-105	391	0.923	0.5315	194	nr (06/25/2018)	XP_014788268.1	PREDICTED: GLIPR1-like protein 2 [Octopus bimaculoides]
			1.6e-13	72.7886	0.255	0.5397	212	Swiss-Prot: Reviewed - Manually annotated (05/13/2019)	Q6UWM5	sp|Q6UWM5|GPRL1_HUMAN GLIPR1-like protein 1 OS=Homo sapiens OX=9606 GN=GLIPR1L1 PE=1 SV=2
			8.26e-10	54.6842	0.258	0.4795	190	Swiss-Prot: Reviewed - venom & toxins (05/13/2019)	Q2XXQ0	sp|Q2XXQ0|CRVP_ERYPO Cysteine-rich venom protein LIO1 (Fragment) OS=Erythrolamprus poecilogyrus OX=338838 PE=2 SV=1
	301	lcl|TRINITY_DN11939_c0_g1::TRINITY_DN11939_c0_g1_i2::g.7274::m.7274	8.9e-121	443.7	0.969	0.4353	195	nr (06/25/2018)	XP_014769270.1	PREDICTED: LIM domain-binding protein 3-like isoform X1 [Octopus bimaculoides] >KOF92883.1 hypothetical protein OCBIM_22005763mg [Octopus bimaculoides]
			5.18e-74	241.506	0.35	0.9576	446	Swiss-Prot: Reviewed - Manually annotated (05/13/2019)	Q6P7E4298787	sp|Q6P7E4|PDLI7_DANRE PDZ and LIM domain protein 7 OS=Danio rerio OX=7955 GN=pdlim7 PE=2 SV=1
	302	tr|A0A0L8I839_PD	0	1241.1	1	1	634	nr (06/25/2018)	XP_014787455.1	PREDICTED: sec1 family domain-containing protein 1-like [Octopus bimaculoides] >KOF97646.1 hypothetical protein OCBIM_22028912mg [Octopus bimaculoides]
			0	889.026	0.667	0.9968	634	Swiss-Prot: Reviewed - Manually annotated (05/13/2019)	Q8BRF7	sp|Q8BRF7|SCFD1_MOUSE Sec1 family domain-containing protein 1 OS=Mus musculus OX=10090 GN=Scfd1 PE=1 SV=1
	303	SRR2047107_c909_g1223	0	575.859	0.679	0.9877	402	Swiss-Prot: Reviewed - Manually annotated (05/13/2019)	Q5R613	sp|Q5R613|SNX6_PONAB Sorting nexin-6 OS=Pongo abelii OX=9601 GN=SNX6 PE=2 SV=1
			5.3e-221	776.5	1	0.9975	406	nr (06/25/2018)	XP_014776536.1	PREDICTED: sorting nexin-6-like [Octopus bimaculoides]
	304	lcl|TRINITY_DN11955_c0_g1::TRINITY_DN11955_c0_g1_i1::g.7294::m.7294	5.1e-100	373.6	0.922	0.995	200	nr (06/25/2018)	XP_014786305.1	PREDICTED: receptor expression-enhancing protein 5-like isoform X2 [Octopus bimaculoides] >KOF69000.1 hypothetical protein OCBIM_22006009mg [Octopus bimaculoides]
			1.55e-76	230.72	0.572	0.8955	180	Swiss-Prot: Reviewed - Manually annotated (05/13/2019)	Q29RM3	sp|Q29RM3|REEP5_BOVIN Receptor expression-enhancing protein 5 OS=Bos taurus OX=9913 GN=REEP5 PE=2 SV=1
	305	tr|A0A0L8GGP3_PD	2.9e-78	300.8	1	1	139	nr (06/25/2018)	XP_014781273.1	PREDICTED: uncharacterized protein LOC106877008 [Octopus bimaculoides] >KOF76049.1 hypothetical protein OCBIM_22033850mg [Octopus bimaculoides]
	306	tr|A0A0L8HLP3_PD	8.7e-170	605.9	1	1	288	nr (06/25/2018)	XP_014771596.1	PREDICTED: spermidine synthase-like [Octopus bimaculoides] >KOF89705.1 hypothetical protein OCBIM_22012605mg [Octopus bimaculoides]
			7.86e-147	416.772	0.644	0.9861	284	Swiss-Prot: Reviewed - Manually annotated (05/13/2019)	Q64674	sp|Q64674|SPEE_MOUSE Spermidine synthase OS=Mus musculus OX=10090 GN=Srm PE=1 SV=1
	307	tr|A0A0L8GBA9_PD	0	1650.6	0.966	1	886	nr (06/25/2018)	KOF74316.1	hypothetical protein OCBIM_22036439mg [Octopus bimaculoides]
			0	1212.98	0.662	0.9977	904	Swiss-Prot: Reviewed - Manually annotated (05/13/2019)	P56701	sp|P56701|PSMD2_BOVIN 26S proteasome non-ATPase regulatory subunit 2 OS=Bos taurus OX=9913 GN=PSMD2 PE=1 SV=2
	308	SRR6349992_c2751_g3044	3.4e-136	494.2	0.913	0.9925	264	nr (06/25/2018)	XP_014784148.1	PREDICTED: putative hydroxypyruvate isomerase [Octopus bimaculoides] >KOF71926.1 hypothetical protein OCBIM_22000266mg [Octopus bimaculoides]
			2.54e-96	286.96	0.491	0.9774	265	Swiss-Prot: Reviewed - Manually annotated (05/13/2019)	Q7T3H9	sp|Q7T3H9|HYI_DANRE Putative hydroxypyruvate isomerase OS=Danio rerio OX=7955 GN=hyi PE=2 SV=2
	309	SRR6349992_c160_g217	5.19e-147	410.609	0.902	0.9953	215	Swiss-Prot: Reviewed - Manually annotated (05/13/2019)	Q5R8Z8	sp|Q5R8Z8|RAB14_PONAB Ras-related protein Rab-14 OS=Pongo abelii OX=9601 GN=RAB14 PE=2 SV=3
			4.9e-109	403.7	0.929	0.9953	214	nr (06/25/2018)	XP_014767689.1	PREDICTED: ras-related protein Rab-14 [Octopus bimaculoides] >KOF95201.1 hypothetical protein OCBIM_22039192mg [Octopus bimaculoides]
	310	lcl|TRINITY_DN12005_c0_g1::TRINITY_DN12005_c0_g1_i1::g.7418::m.7418	2.99e-111	317.39	0.838	0.9834	179	Swiss-Prot: Reviewed - Manually annotated (05/13/2019)	P5164421229	sp|P51644|ARF4_XENLA ADP-ribosylation factor 4 OS=Xenopus laevis OX=8355 GN=arf4 PE=1 SV=2
			5.1e-91	343.6	0.95	0.9945	180	nr (06/25/2018)	XP_014783760.1	PREDICTED: ADP-ribosylation factor 4-like [Octopus bimaculoides] >KOF98200.1 hypothetical protein OCBIM_22026741mg [Octopus bimaculoides]
	311	SRR6349992_c9462_g8517	7.7e-130	473	0.964	0.996	252	nr (06/25/2018)	XP_014771183.1	PREDICTED: ribosome maturation protein SBDS-like isoform X1 [Octopus bimaculoides] >KOF90325.1 hypothetical protein OCBIM_22011396mg [Octopus bimaculoides]
			8.5e-124	355.14	0.734	0.996	252	Swiss-Prot: Reviewed - Manually annotated (05/13/2019)	A5D8M6	sp|A5D8M6|SBDS_XENLA Ribosome maturation protein SBDS OS=Xenopus laevis OX=8355 GN=sbds PE=2 SV=1
	312	lcl|TRINITY_DN12006_c1_g1::TRINITY_DN12006_c1_g1_i1::g.7437::m.7437	2.3e-77	298.1	0.933	0.8765	149	nr (06/25/2018)	XP_014783169.1	PREDICTED: NADH dehydrogenase [ubiquinone] 1 alpha subcomplex subunit 13-like [Octopus bimaculoides] >KOF98260.1 hypothetical protein OCBIM_22026570mg [Octopus bimaculoides]
			1.39e-24	95.9005	0.431	0.7529	130	Swiss-Prot: Reviewed - Manually annotated (05/13/2019)	Q95KV7268575	sp|Q95KV7|NDUAD_BOVIN NADH dehydrogenase [ubiquinone] 1 alpha subcomplex subunit 13 OS=Bos taurus OX=9913 GN=NDUFA13 PE=1 SV=3
	313	lcl|TRINITY_DN12012_c0_g1::TRINITY_DN12012_c0_g1_i1::g.7342::m.7342	0	2252.6	0.926	0.9992	1249	nr (06/25/2018)	XP_014775103.1	PREDICTED: vigilin-like [Octopus bimaculoides] >KOF84720.1 hypothetical protein OCBIM_22021537mg [Octopus bimaculoides]
			0	1382.85	0.562	0.9928	1257	Swiss-Prot: Reviewed - Manually annotated (05/13/2019)	Q00341	sp|Q00341|VIGLN_HUMAN Vigilin OS=Homo sapiens OX=9606 GN=HDLBP PE=1 SV=2
	314	lcl|TRINITY_DN12014_c0_g1::TRINITY_DN12014_c0_g1_i1::g.7429::m.7429	2e-83	251.906	0.55	0.8178	211	Swiss-Prot: Reviewed - Manually annotated (05/13/2019)	P21266	sp|P21266|GSTM3_HUMAN Glutathione S-transferase Mu 3 OS=Homo sapiens OX=9606 GN=GSTM3 PE=1 SV=3
			1.6e-82	315.8	0.73	0.7907	204	nr (06/25/2018)	KOF62390.1	hypothetical protein OCBIM_22023716mg, partial [Octopus bimaculoides]
	315	SRR5204442_c2758_g3158	0	1451.4	0.912	0.9988	820	nr (06/25/2018)	XP_014784175.1	PREDICTED: AP-1 complex subunit gamma-1-like isoform X5 [Octopus bimaculoides] >KOF71906.1 hypothetical protein OCBIM_22000322mg [Octopus bimaculoides]
			0	1078.93	0.637	0.9988	832	Swiss-Prot: Reviewed - Manually annotated (05/13/2019)	P22892	sp|P22892|AP1G1_MOUSE AP-1 complex subunit gamma-1 OS=Mus musculus OX=10090 GN=Ap1g1 PE=1 SV=3
	316	lcl|TRINITY_DN12020_c1_g1::TRINITY_DN12020_c1_g1_i1::g.7351::m.7351	3e-238	833.9	0.919	0.9977	431	nr (06/25/2018)	XP_014783673.1	PREDICTED: saccharopine dehydrogenase-like oxidoreductase [Octopus bimaculoides] >KOF98186.1 hypothetical protein OCBIM_22026727mg [Octopus bimaculoides]
			9.34e-96	297.36	0.373	0.9815	437	Swiss-Prot: Reviewed - Manually annotated (05/13/2019)	Q8NBX0	sp|Q8NBX0|SCPDL_HUMAN Saccharopine dehydrogenase-like oxidoreductase OS=Homo sapiens OX=9606 GN=SCCPDH PE=1 SV=1
	317	lcl|TRINITY_DN12034_c1_g1::TRINITY_DN12034_c1_g1_i1::g.7451::m.7451	1.2e-31	146.7	0.455	0.996	247	nr (06/25/2018)	XP_014783441.1	PREDICTED: tropomyosin-like [Octopus bimaculoides] >KOF72869.1 hypothetical protein OCBIM_22038719mg [Octopus bimaculoides]
			1.21e-19	88.5817	0.266	0.9919	289	Swiss-Prot: Reviewed - Manually annotated (05/13/2019)	Q9GZ69	sp|Q9GZ69|TPM_MIMNO Tropomyosin OS=Mimachlamys nobilis OX=106276 PE=2 SV=1
	318	lcl|TRINITY_DN12047_c0_g1::TRINITY_DN12047_c0_g1_i1::g.7469::m.7469	0	1104	0.938	0.9257	548	nr (06/25/2018)	KOF95562.1	hypothetical protein OCBIM_22037980mg [Octopus bimaculoides]
			4.16e-42	156.377	0.366	0.3834	235	Swiss-Prot: Reviewed - Manually annotated (05/13/2019)	O44126213710	sp|O44126|LEG1_HAECO 32 kDa beta-galactoside-binding lectin OS=Haemonchus contortus OX=6289 GN=GAL-1 PE=2 SV=1
	319	lcl|TRINITY_DN12056_c0_g1::TRINITY_DN12056_c0_g1_i1::g.7475::m.7475	9.6e-116	426	0.919	0.991	221	nr (06/25/2018)	XP_014776227.1	PREDICTED: uncharacterized protein LOC106873394 [Octopus bimaculoides] >KOF83082.1 hypothetical protein OCBIM_22024432mg [Octopus bimaculoides]
	320	lcl|TRINITY_DN12067_c0_g1::TRINITY_DN12067_c0_g1_i1::g.7511::m.7511	1.3e-296	1028.1	0.947	0.9981	533	nr (06/25/2018)	XP_014779233.1	PREDICTED: protein ERGIC-53-like [Octopus bimaculoides] >KOF78853.1 hypothetical protein OCBIM_22030212mg [Octopus bimaculoides]
			2.22e-133	400.208	0.413	0.9476	513	Swiss-Prot: Reviewed - Manually annotated (05/13/2019)	Q9TU32220338	sp|Q9TU32|LMAN1_CHLAE Protein ERGIC-53 OS=Chlorocebus aethiops OX=9534 GN=LMAN1 PE=2 SV=1
	321	tr|A0A0L8GRE9_PD	1.2e-42	181.8	1	1	87	nr (06/25/2018)	KOF79414.1	hypothetical protein OCBIM_22029555mg, partial [Octopus bimaculoides]
			3.27e-08	50.447	0.475	0.4598	40	Swiss-Prot: Reviewed - Manually annotated (05/13/2019)	P59083	sp|P59083|PHP14_PIG 14 kDa phosphohistidine phosphatase OS=Sus scrofa OX=9823 GN=PHPT1 PE=1 SV=2
	322	tr|A0A0L8HQW7_PD	3.5e-12	81.3	0.47	1	135	nr (06/25/2018)	XP_014770280.1	PREDICTED: nuclear localization sequence-binding protein-like [Octopus bimaculoides] >KOF91584.1 hypothetical protein OCBIM_22008505mg [Octopus bimaculoides]
	323	SRR3105321_c11998_g7468	0	686.026	0.851	0.9974	388	Swiss-Prot: Reviewed - Manually annotated (05/13/2019)	Q4V7C728331	sp|Q4V7C7|ARP3_RAT Actin-related protein 3 OS=Rattus norvegicus OX=10116 GN=Actr3 PE=1 SV=1
			4e-210	740.3	0.889	0.9974	388	nr (06/25/2018)	XP_013393702.1	actin-related protein 3 [Lingula anatina]
	324	lcl|TRINITY_DN12074_c0_g2::TRINITY_DN12074_c0_g2_i2::g.7510::m.7510	1.2e-12	82.8	0.596	0.6742	89	nr (06/25/2018)	KOG00519.1	hypothetical protein OCBIM_22002141mg [Octopus bimaculoides]
	325	SRR2047107_c560_g769	3.26e-35	125.946	0.577	0.9624	130	Swiss-Prot: Reviewed - Manually annotated (05/13/2019)	Q7M3Y3	sp|Q7M3Y3|TNNI_CHLNI Troponin I OS=Chlamys nipponensis akazara OX=6571 PE=1 SV=2
			3.6e-17	97.8	1	0.3835	51	nr (06/25/2018)	KOF82715.1	hypothetical protein OCBIM_22024875mg [Octopus bimaculoides]
	326	lcl|TRINITY_DN12104_c0_g2::TRINITY_DN12104_c0_g2_i1::g.7644::m.7644	9.6e-159	569.3	0.979	0.9316	286	nr (06/25/2018)	KOF77515.1	hypothetical protein OCBIM_22032032mg [Octopus bimaculoides]
			4.75e-90	276.559	0.579	0.7785	242	Swiss-Prot: Reviewed - Manually annotated (05/13/2019)	Q28EB4274156	sp|Q28EB4|NP1L1_XENTR Nucleosome assembly protein 1-like 1 OS=Xenopus tropicalis OX=8364 GN=nap1l1 PE=2 SV=1
	327	tr|A0A0L8GR81_PD	1e-148	535.8	1	1	270	nr (06/25/2018)	XP_014778833.1	PREDICTED: surfeit locus protein 4-like [Octopus bimaculoides] >KOF79397.1 hypothetical protein OCBIM_22029538mg [Octopus bimaculoides]
			1.04e-134	384.03	0.712	0.9889	267	Swiss-Prot: Reviewed - Manually annotated (05/13/2019)	O57590	sp|O57590|SURF4_TAKRU Surfeit locus protein 4 OS=Takifugu rubripes OX=31033 GN=surf4 PE=3 SV=1
	328	SRR725937_c513_g280	5.6e-61	244.2	0.629	0.9959	242	nr (06/25/2018)	XP_014785022.1	PREDICTED: Y-box factor homolog [Octopus bimaculoides] >KOF70754.1 hypothetical protein OCBIM_22002282mg [Octopus bimaculoides]
			1.81e-16	79.337	0.46	0.5597	139	Swiss-Prot: Reviewed - Manually annotated (05/13/2019)	P41824	sp|P41824|YBOXH_APLCA Y-box factor homolog OS=Aplysia californica OX=6500 PE=2 SV=1
	329	tr|A0A0L8G6Y9_PD	0	1280.8	1	0.9834	652	nr (06/25/2018)	KOF72801.1	hypothetical protein OCBIM_22038918mg [Octopus bimaculoides]
			8.17e-79	272.322	0.646	0.3183	226	Swiss-Prot: Reviewed - Manually annotated (05/13/2019)	Q5R7J9	sp|Q5R7J9|IF4G2_PONAB Eukaryotic translation initiation factor 4 gamma 2 OS=Pongo abelii OX=9601 GN=EIF4G2 PE=2 SV=2
	330	lcl|TRINITY_DN12119_c0_g1::TRINITY_DN12119_c0_g1_i1::g.7696::m.7696	1.7e-280	974.5	0.922	0.9981	536	nr (06/25/2018)	XP_014780485.1	PREDICTED: pyruvate kinase PKM-like [Octopus bimaculoides] >KOF77140.1 hypothetical protein OCBIM_22032472mg [Octopus bimaculoides]
			6.1e-144	427.943	0.425	0.9739	527	Swiss-Prot: Reviewed - Manually annotated (05/13/2019)	P14618209449	sp|P14618|KPYM_HUMAN Pyruvate kinase PKM OS=Homo sapiens OX=9606 GN=PKM PE=1 SV=4
	331	SRR725780_c229_g151	1.62e-104	297.745	1	0.9933	149	Swiss-Prot: Reviewed - Manually annotated (05/13/2019)	P62154	sp|P62154|CALM_LOCMI Calmodulin OS=Locusta migratoria OX=7004 PE=1 SV=2
			2.94e-40	129.413	0.446	0.98	148	Swiss-Prot: Reviewed - venom & toxins (05/13/2019)	Q3SB11	sp|Q3SB11|CALGL_TROCA Calglandulin OS=Tropidechis carinatus OX=100989 PE=2 SV=1
			5.1e-28	134	0.558	0.9933	149	nr (06/25/2018)	2VB6_B	Chain B, Myosin Vi (Md-Insert2-Cam, Delta Insert1) Post-Rigor State ( Crystal Form 2) >4PJJ_B Chain B, Myosin Vi (md-insert2-cam, Delta-insert1) Post-rigor State - Long Soaking With Po4
	332	tr|A0A0L8FHS7_PD	0	673.315	0.745	0.9058	423	Swiss-Prot: Reviewed - Manually annotated (05/13/2019)	O46629	sp|O46629|ECHB_BOVIN Trifunctional enzyme subunit beta, mitochondrial OS=Bos taurus OX=9913 GN=HADHB PE=2 SV=1
			5.2e-257	896.3	1	1	467	nr (06/25/2018)	XP_014789695.1	PREDICTED: trifunctional enzyme subunit beta, mitochondrial-like [Octopus bimaculoides] >KOF63228.1 hypothetical protein OCBIM_22019820mg [Octopus bimaculoides]
	333	SRR2047107_c9667_g9868	0	514.227	0.641	1	379	Swiss-Prot: Reviewed - Manually annotated (05/13/2019)	P35815	sp|P35815|PPM1B_RAT Protein phosphatase 1B OS=Rattus norvegicus OX=10116 GN=Ppm1b PE=2 SV=1
			2e-222	781.2	1	1	379	nr (06/25/2018)	KOF82667.1	hypothetical protein OCBIM_22024939mg [Octopus bimaculoides] >KOF82669.1 hypothetical protein OCBIM_22024939mg [Octopus bimaculoides] >KOF82670.1 hypothetical protein OCBIM_22024939mg [Octopus bimaculoides]
	334	lcl|TRINITY_DN12126_c0_g1::TRINITY_DN12126_c0_g1_i1::g.7672::m.7672	0	731.865	0.958	0.9921	377	Swiss-Prot: Reviewed - Manually annotated (05/13/2019)	P81431	sp|P81431|ADHX_OCTVU Alcohol dehydrogenase class-3 OS=Octopus vulgaris OX=6645 PE=1 SV=1
			1.6e-208	734.9	0.958	0.9921	377	nr (06/25/2018)	P81431.1	RecName: Full=Alcohol dehydrogenase class-3; AltName: Full=Alcohol dehydrogenase class-III; AltName: Full=Glutathione-dependent formaldehyde dehydrogenase; Short=FALDH; Short=FDH; Short=GSH-FDH; AltName: Full=S-(hydroxymethyl)glutathione dehydrogenase >AAA16316.1 class III alcohol dehydrogenase, formaldehyde:NAD+ oxidoreductase (glutathione-formylating), ADH {EC 1.2.1.1} [octopus, gills, salivary…
	335	lcl|TRINITY_DN12131_c2_g1::TRINITY_DN12131_c2_g1_i1::g.7698::m.7698	4.2e-174	620.5	0.967	0.9216	329	nr (06/25/2018)	XP_014785531.1	PREDICTED: large neutral amino acids transporter small subunit 1-like isoform X1 [Octopus bimaculoides] >XP_014785532.1 PREDICTED: large neutral amino acids transporter small subunit 1-like isoform X1 [Octopus bimaculoides] >XP_014785533.1 PREDICTED: large neutral amino acids transporter small subunit 1-like isoform X1 [Octopus bimaculoides] >KOF70059.1 hypothetical protein OCBIM_22003603mg [Octo…
			3.9e-110	334.724	0.521	0.902	326	Swiss-Prot: Reviewed - Manually annotated (05/13/2019)	Q9WVR6212336	sp|Q9WVR6|LAT2_RAT Large neutral amino acids transporter small subunit 2 OS=Rattus norvegicus OX=10116 GN=Slc7a8 PE=1 SV=1
	336	SRR6349992_c3938_g4203	0	802.357	0.741	0.9981	536	Swiss-Prot: Reviewed - Manually annotated (05/13/2019)	Q9NZN3	sp|Q9NZN3|EHD3_HUMAN EH domain-containing protein 3 OS=Homo sapiens OX=9606 GN=EHD3 PE=1 SV=2
			1.8e-306	1060.8	0.965	0.9981	536	nr (06/25/2018)	XP_014767554.1	PREDICTED: EH domain-containing protein 3-like isoform X2 [Octopus bimaculoides]
	337	tr|A0A0L8HBJ9_PD	2e-68	268.1	1	1	131	nr (06/25/2018)	XP_014773672.1	PREDICTED: nuclear transport factor 2-like [Octopus bimaculoides] >KOF86683.1 hypothetical protein OCBIM_22018093mg [Octopus bimaculoides]
			7.14e-29	104.76	0.442	0.9008	120	Swiss-Prot: Reviewed - Manually annotated (05/13/2019)	Q75AA5277948	sp|Q75AA5|NTF2_ASHGO Nuclear transport factor 2 OS=Ashbya gossypii (strain ATCC 10895 / CBS 109.51 / FGSC 9923 / NRRL Y-1056) OX=284811 GN=NTF2 PE=3 SV=1
	338	tr|A0A0L8IBI0_PD	6.6e-77	296.6	0.811	1	167	nr (06/25/2018)	XP_014779673.1	PREDICTED: four and a half LIM domains protein 2-like [Octopus bimaculoides] >KOF98802.1 hypothetical protein OCBIM_22022796mg [Octopus bimaculoides]
			1.01e-67	210.305	0.539	1	167	Swiss-Prot: Reviewed - Manually annotated (05/13/2019)	O35115	sp|O35115|FHL2_RAT Four and a half LIM domains protein 2 OS=Rattus norvegicus OX=10116 GN=Fhl2 PE=1 SV=1
	339	lcl|TRINITY_DN12138_c0_g1::TRINITY_DN12138_c0_g1_i1::g.7690::m.7690	4.38e-174	499.975	0.661	0.8413	407	Swiss-Prot: Reviewed - Manually annotated (05/13/2019)	P11179287401	sp|P11179|ODO2_BOVIN Dihydrolipoyllysine-residue succinyltransferase component of 2-oxoglutarate dehydrogenase complex, mitochondrial OS=Bos taurus OX=9913 GN=DLST PE=1 SV=2
			1.2e-160	576.2	0.796	0.8205	393	nr (06/25/2018)	KOF72447.1	hypothetical protein OCBIM_22039430mg [Octopus bimaculoides]
	340	tr|A0A0L8H548_PD	0	602.823	0.807	0.9971	348	Swiss-Prot: Reviewed - Manually annotated (05/13/2019)	Q25531	sp|Q25531|VA0D_MANSE V-type proton ATPase subunit d OS=Manduca sexta OX=7130 PE=2 SV=1
			2e-200	708	1	1	349	nr (06/25/2018)	XP_014775341.1	PREDICTED: V-type proton ATPase subunit d-like [Octopus bimaculoides] >KOF84322.1 hypothetical protein OCBIM_22022283mg [Octopus bimaculoides]
	341	lcl|TRINITY_DN12141_c1_g1::TRINITY_DN12141_c1_g1_i1::g.7775::m.7775	2.31e-102	298.901	0.621	0.9956	232	Swiss-Prot: Reviewed - Manually annotated (05/13/2019)	P30151	sp|P30151|EF1B_XENLA Elongation factor 1-beta OS=Xenopus laevis OX=8355 GN=eef1b PE=1 SV=3
			7e-90	340.1	0.765	0.9956	226	nr (06/25/2018)	XP_014770941.1	PREDICTED: elongation factor 1-beta-like [Octopus bimaculoides] >KOG00067.1 hypothetical protein OCBIM_22008458mg [Octopus bimaculoides]
	342	tr|A0A0L8HIA3_PD	0	931.013	0.909	0.947	482	Swiss-Prot: Reviewed - Manually annotated (05/13/2019)	P31401	sp|P31401|VATB_MANSE V-type proton ATPase subunit B OS=Manduca sexta OX=7130 GN=VHA55 PE=2 SV=1
			2.1e-296	1027.3	1	1	509	nr (06/25/2018)	XP_014772097.1	PREDICTED: V-type proton ATPase subunit B [Octopus bimaculoides] >KOF88988.1 hypothetical protein OCBIM_22013873mg [Octopus bimaculoides]
	343	lcl|TRINITY_DN12154_c0_g1::TRINITY_DN12154_c0_g1_i1::g.7783::m.7783	8.2e-152	546.2	0.969	0.9966	289	nr (06/25/2018)	XP_014767491.1	PREDICTED: aquaporin-like [Octopus bimaculoides] >KOF95548.1 hypothetical protein OCBIM_22038019mg [Octopus bimaculoides]
			1.5e-65	211.075	0.466	0.8241	251	Swiss-Prot: Reviewed - Manually annotated (05/13/2019)	P5508820290	sp|P55088|AQP4_MOUSE Aquaporin-4 OS=Mus musculus OX=10090 GN=Aqp4 PE=1 SV=2
	344	lcl|TRINITY_DN12160_c0_g1::TRINITY_DN12160_c0_g1_i1::g.7677::m.7677	3e-191	677.6	0.953	0.9972	361	nr (06/25/2018)	XP_014782982.1	PREDICTED: puromycin-sensitive aminopeptidase-like [Octopus bimaculoides] >KOF73620.1 hypothetical protein OCBIM_22037595mg [Octopus bimaculoides]
			1.11e-125	386.341	0.52	0.9696	352	Swiss-Prot: Reviewed - Manually annotated (05/13/2019)	Q11011	sp|Q11011|PSA_MOUSE Puromycin-sensitive aminopeptidase OS=Mus musculus OX=10090 GN=Npepps PE=1 SV=2
	345	lcl|TRINITY_DN12162_c1_g1::TRINITY_DN12162_c1_g1_i2::g.7745::m.7745	5.3e-232	813.5	0.747	0.9518	537	nr (06/25/2018)	XP_014781814.1	PREDICTED: hemocyte protein-glutamine gamma-glutamyltransferase-like [Octopus bimaculoides]
			3.15e-135	416.001	0.445	0.9071	515	Swiss-Prot: Reviewed - Manually annotated (05/13/2019)	Q9GLK0	sp|Q9GLK0|TGM1_CANLF Protein-glutamine gamma-glutamyltransferase K OS=Canis lupus familiaris OX=9615 GN=TGM1 PE=2 SV=1
	346	lcl|TRINITY_DN12163_c0_g1::TRINITY_DN12163_c0_g1_i1::g.7787::m.7787	0	1188.3	0.994	0.9449	617	nr (06/25/2018)	XP_014784774.1	PREDICTED: heat shock cognate 71 kDa protein-like [Octopus bimaculoides] >KOF71105.1 hypothetical protein OCBIM_22001601mg [Octopus bimaculoides]
			0	1094.34	0.856	0.9357	611	Swiss-Prot: Reviewed - Manually annotated (05/13/2019)	P63018	sp|P63018|HSP7C_RAT Heat shock cognate 71 kDa protein OS=Rattus norvegicus OX=10116 GN=Hspa8 PE=1 SV=1
	347	lcl|TRINITY_DN12163_c1_g1::TRINITY_DN12163_c1_g1_i1::g.7788::m.7788	6.88e-177	495.352	0.791	0.897	297	Swiss-Prot: Reviewed - Manually annotated (05/13/2019)	Q02978227854	sp|Q02978|M2OM_HUMAN Mitochondrial 2-oxoglutarate/malate carrier protein OS=Homo sapiens OX=9606 GN=SLC25A11 PE=1 SV=3
			1.3e-148	535.8	0.899	0.9273	306	nr (06/25/2018)	XP_014779998.1	PREDICTED: mitochondrial 2-oxoglutarate/malate carrier protein-like [Octopus bimaculoides]
	348	lcl|TRINITY_DN12167_c0_g1::TRINITY_DN12167_c0_g1_i1::g.7629::m.7629	0	960.288	0.46	0.9896	1819	Swiss-Prot: Reviewed - Manually annotated (05/13/2019)	P08120	sp|P08120|CO4A1_DROME Collagen alpha-1(IV) chain OS=Drosophila melanogaster OX=7227 GN=Col4a1 PE=1 SV=3
			9.6e-139	505.4	0.968	0.1404	242	nr (06/25/2018)	XP_014781927.1	PREDICTED: collagen alpha-2(IV) chain-like [Octopus bimaculoides] >KOF75099.1 hypothetical protein OCBIM_22035245mg [Octopus bimaculoides]
	349	tr|A0A0L8G443_PD	8.1e-92	346.3	1	1	188	nr (06/25/2018)	XP_014784243.1	PREDICTED: translocon-associated protein subunit gamma-like [Octopus bimaculoides] >KOF71806.1 hypothetical protein OCBIM_22000453mg [Octopus bimaculoides]
			3.6e-85	251.906	0.678	0.9628	183	Swiss-Prot: Reviewed - Manually annotated (05/13/2019)	Q3SZ87	sp|Q3SZ87|SSRG_BOVIN Translocon-associated protein subunit gamma OS=Bos taurus OX=9913 GN=SSR3 PE=2 SV=1
	350	tr|A0A0L8GLG2_PD	0	1390.2	0.925	1	794	nr (06/25/2018)	XP_014780250.1	PREDICTED: endoplasmin-like [Octopus bimaculoides] >KOF77440.1 hypothetical protein OCBIM_22032112mg [Octopus bimaculoides]
			0	1024.62	0.684	0.9433	757	Swiss-Prot: Reviewed - Manually annotated (05/13/2019)	Q66HD0	sp|Q66HD0|ENPL_RAT Endoplasmin OS=Rattus norvegicus OX=10116 GN=Hsp90b1 PE=1 SV=2
	351	lcl|TRINITY_DN12175_c0_g1::TRINITY_DN12175_c0_g1_i1::g.7667::m.7667	7.4e-117	430.3	0.794	0.7853	256	nr (06/25/2018)	KOF87573.1	hypothetical protein OCBIM_22016617mg, partial [Octopus bimaculoides]
			2.75e-51	182.185	0.399	0.8252	278	Swiss-Prot: Reviewed - Manually annotated (05/13/2019)	P98068	sp|P98068|SPAN_STRPU Protein SpAN OS=Strongylocentrotus purpuratus OX=7668 GN=SPAN PE=2 SV=1
			7.25e-31	114.39	0.355	0.6963	231	Swiss-Prot: Reviewed - venom & toxins (05/13/2019)	K7Z9Q92675	sp|K7Z9Q9|VMP_NEMVE Nematocyst expressed protein 6 OS=Nematostella vectensis OX=45351 PE=2 SV=1
	352	lcl|TRINITY_DN12180_c1_g1::TRINITY_DN12180_c1_g1_i1::g.7802::m.7802	4.1e-198	700.3	1	0.9971	346	nr (06/25/2018)	XP_014768142.1	PREDICTED: uncharacterized protein ZK1073.1-like isoform X2 [Octopus bimaculoides]
			4.49e-79	247.669	0.39	0.9568	336	Swiss-Prot: Reviewed - Manually annotated (05/13/2019)	O02485	sp|O02485|YDJ1_CAEEL Uncharacterized protein ZK1073.1 OS=Caenorhabditis elegans OX=6239 GN=ZK1073.1 PE=3 SV=1
	353	lcl|TRINITY_DN12182_c0_g1::TRINITY_DN12182_c0_g1_i1::g.7652::m.7652	0	547.74	0.73	0.8969	348	Swiss-Prot: Reviewed - Manually annotated (05/13/2019)	P11966287565	sp|P11966|ODPB_BOVIN Pyruvate dehydrogenase E1 component subunit beta, mitochondrial OS=Bos taurus OX=9913 GN=PDHB PE=1 SV=2
			1.2e-203	718.8	0.981	0.9304	361	nr (06/25/2018)	XP_014784831.1	PREDICTED: pyruvate dehydrogenase E1 component subunit beta, mitochondrial-like [Octopus bimaculoides] >KOF71035.1 hypothetical protein OCBIM_22001795mg [Octopus bimaculoides]
	354	tr|A0A0L8GP61_PD	0	731.095	0.767	0.928	438	Swiss-Prot: Reviewed - Manually annotated (05/13/2019)	Q6S9V6	sp|Q6S9V6|CISY_XIPGL Citrate synthase, mitochondrial OS=Xiphias gladius OX=8245 GN=cs PE=2 SV=1
			1.7e-279	971.1	1	1	472	nr (06/25/2018)	XP_014779370.1	PREDICTED: citrate synthase, mitochondrial-like [Octopus bimaculoides] >KOF78647.1 hypothetical protein OCBIM_22030459mg [Octopus bimaculoides]
	355	lcl|TRINITY_DN12194_c0_g1::TRINITY_DN12194_c0_g1_i1::g.7803::m.7803	1.84e-169	477.248	0.689	0.9939	328	Swiss-Prot: Reviewed - Manually annotated (05/13/2019)	P37837	sp|P37837|TALDO_HUMAN Transaldolase OS=Homo sapiens OX=9606 GN=TALDO1 PE=1 SV=2
			3.7e-148	534.3	0.971	0.8364	276	nr (06/25/2018)	XP_014776710.1	PREDICTED: transaldolase-like [Octopus bimaculoides] >KOF99239.1 hypothetical protein OCBIM_22018431mg [Octopus bimaculoides]
	356	lcl|TRINITY_DN12195_c0_g1::TRINITY_DN12195_c0_g1_i1::g.7801::m.7801	1.9e-120	442.2	0.858	0.762	253	nr (06/25/2018)	XP_014768467.1	PREDICTED: uncharacterized protein LOC106867912 isoform X1 [Octopus bimaculoides] >XP_014768468.1 PREDICTED: uncharacterized protein LOC106867912 isoform X1 [Octopus bimaculoides]
			8.87e-54	179.104	0.468	0.5602	188	Swiss-Prot: Reviewed - Manually annotated (05/13/2019)	Q5EAR5	sp|Q5EAR5|TRPT1_DANRE tRNA 2'-phosphotransferase 1 OS=Danio rerio OX=7955 GN=trpt1 PE=2 SV=2
	357	lcl|TRINITY_DN12217_c0_g1::TRINITY_DN12217_c0_g1_i1::g.7892::m.7892	0	790.415	0.889	0.993	425	Swiss-Prot: Reviewed - Manually annotated (05/13/2019)	Q5WR10	sp|Q5WR10|DX39B_CANLF Spliceosome RNA helicase DDX39B OS=Canis lupus familiaris OX=9615 GN=DDX39B PE=3 SV=1
			1.6e-236	828.2	0.988	0.9977	427	nr (06/25/2018)	XP_014784192.1	PREDICTED: spliceosome RNA helicase DDX39B [Octopus bimaculoides] >KOF71859.1 hypothetical protein OCBIM_22000359mg [Octopus bimaculoides]
	358	lcl|TRINITY_DN12223_c0_g1::TRINITY_DN12223_c0_g1_i1::g.7890::m.7890	4.8e-256	893.3	0.879	0.998	505	nr (06/25/2018)	KOF82644.1	hypothetical protein OCBIM_22024979mg [Octopus bimaculoides]
			2.79e-62	215.698	0.294	0.8893	462	Swiss-Prot: Reviewed - Manually annotated (05/13/2019)	P35503	sp|P35503|UD13_HUMAN UDP-glucuronosyltransferase 1-3 OS=Homo sapiens OX=9606 GN=UGT1A3 PE=1 SV=1
	359	lcl|TRINITY_DN12228_c0_g1::TRINITY_DN12228_c0_g1_i1::g.7891::m.7891	9e-66	259.2	0.945	0.9922	128	nr (06/25/2018)	XP_014787627.1	PREDICTED: uncharacterized HIT-like protein Synpcc7942_1390 [Octopus bimaculoides] >KOF67223.1 hypothetical protein OCBIM_22010156mg [Octopus bimaculoides]
			3.23e-48	155.221	0.56	0.969	125	Swiss-Prot: Reviewed - Manually annotated (05/13/2019)	Q9BX68	sp|Q9BX68|HINT2_HUMAN Histidine triad nucleotide-binding protein 2, mitochondrial OS=Homo sapiens OX=9606 GN=HINT2 PE=1 SV=1
	360	lcl|TRINITY_DN12230_c0_g1::TRINITY_DN12230_c0_g1_i1::g.7903::m.7903	1.9e-104	389	0.852	0.6304	203	nr (06/25/2018)	KOF95488.1	hypothetical protein OCBIM_22038209mg [Octopus bimaculoides]
			1.31e-15	80.8777	0.302	0.5901	202	Swiss-Prot: Reviewed - Manually annotated (05/13/2019)	D4PHA7	sp|D4PHA7|WSCD2_MOUSE WSC domain-containing protein 2 OS=Mus musculus OX=10090 GN=Wscd2 PE=2 SV=1
	361	lcl|TRINITY_DN12232_c0_g1::TRINITY_DN12232_c0_g1_i1::g.7905::m.7905	5.1e-99	370.2	0.956	0.9945	181	nr (06/25/2018)	XP_014778098.1	PREDICTED: lactoylglutathione lyase-like [Octopus bimaculoides] >KOF80374.1 hypothetical protein OCBIM_22027999mg [Octopus bimaculoides]
			1.95e-75	227.254	0.563	0.967	176	Swiss-Prot: Reviewed - Manually annotated (05/13/2019)	Q6P7Q4217993	sp|Q6P7Q4|LGUL_RAT Lactoylglutathione lyase OS=Rattus norvegicus OX=10116 GN=Glo1 PE=1 SV=3
	362	lcl|TRINITY_DN12247_c0_g1::TRINITY_DN12247_c0_g1_i1::g.7947::m.7947	0	1637.9	0.971	0.9988	836	nr (06/25/2018)	XP_014786297.1	PREDICTED: translation elongation factor 2-like [Octopus bimaculoides] >KOF68988.1 hypothetical protein OCBIM_22006006mg [Octopus bimaculoides]
			0	1303.89	0.731	0.9988	860	Swiss-Prot: Reviewed - Manually annotated (05/13/2019)	Q90705	sp|Q90705|EF2_CHICK Elongation factor 2 OS=Gallus gallus OX=9031 GN=EEF2 PE=1 SV=3
	363	SRR2047107_c6484_g7320	2.1e-120	441.4	1	0.9953	214	nr (06/25/2018)	XP_014788906.1	PREDICTED: proteasome subunit beta type-6-like [Octopus bimaculoides] >KOG00756.1 hypothetical protein OCBIM_22035042mg [Octopus bimaculoides]
			3.96e-104	303.138	0.659	0.9674	208	Swiss-Prot: Reviewed - Manually annotated (05/13/2019)	Q3MHN0	sp|Q3MHN0|PSB6_BOVIN Proteasome subunit beta type-6 OS=Bos taurus OX=9913 GN=PSMB6 PE=1 SV=1
	364	lcl|TRINITY_DN12251_c0_g1::TRINITY_DN12251_c0_g1_i1::g.7832::m.7832	1.2e-82	317	0.43	0.9931	433	nr (06/25/2018)	XP_014771777.1	PREDICTED: collagen alpha-4(VI) chain-like [Octopus bimaculoides]
			1.08e-27	120.168	0.282	0.8716	390	Swiss-Prot: Reviewed - Manually annotated (05/13/2019)	A6NMZ7	sp|A6NMZ7|CO6A6_HUMAN Collagen alpha-6(VI) chain OS=Homo sapiens OX=9606 GN=COL6A6 PE=1 SV=2
	365	lcl|TRINITY_DN12255_c0_g1::TRINITY_DN12255_c0_g1_i1::g.7921::m.7921	6.5e-149	537	0.828	0.9387	352	nr (06/25/2018)	XP_014782856.1	PREDICTED: stomatin-like protein 2, mitochondrial [Octopus bimaculoides] >KOF73822.1 hypothetical protein OCBIM_22037262mg [Octopus bimaculoides]
			1.83e-139	403.675	0.635	0.8187	307	Swiss-Prot: Reviewed - Manually annotated (05/13/2019)	Q99JB2	sp|Q99JB2|STML2_MOUSE Stomatin-like protein 2, mitochondrial OS=Mus musculus OX=10090 GN=Stoml2 PE=1 SV=1
	366	lcl|TRINITY_DN12271_c0_g1::TRINITY_DN12271_c0_g1_i1::g.7959::m.7959	1.1e-174	622.9	0.747	0.9364	427	nr (06/25/2018)	KOF96539.1	hypothetical protein OCBIM_22034660mg, partial [Octopus bimaculoides]
			8.89e-63	213.386	0.311	0.9211	441	Swiss-Prot: Reviewed - Manually annotated (05/13/2019)	Q9I8C7	sp|Q9I8C7|ACH10_CHICK Neuronal acetylcholine receptor subunit alpha-10 OS=Gallus gallus OX=9031 GN=CHRNA10 PE=3 SV=1
	367	lcl|TRINITY_DN12279_c1_g2::TRINITY_DN12279_c1_g2_i1::g.7870::m.7870	0	1439.5	0.982	0.9986	704	nr (06/25/2018)	XP_014779963.1	PREDICTED: eukaryotic translation initiation factor 3 subunit B-like [Octopus bimaculoides] >KOF77791.1 hypothetical protein OCBIM_22031684mg [Octopus bimaculoides]
			0	929.858	0.604	0.9957	702	Swiss-Prot: Reviewed - Manually annotated (05/13/2019)	Q8JZQ9	sp|Q8JZQ9|EIF3B_MOUSE Eukaryotic translation initiation factor 3 subunit B OS=Mus musculus OX=10090 GN=Eif3b PE=1 SV=1
	368	lcl|TRINITY_DN12282_c1_g1::TRINITY_DN12282_c1_g1_i1::g.8051::m.8051	3.6e-241	843.6	0.983	1	416	nr (06/25/2018)	KOF62412.1	hypothetical protein OCBIM_22023609mg [Octopus bimaculoides]
			7.67e-169	493.812	0.564	1	417	Swiss-Prot: Reviewed - Manually annotated (05/13/2019)	Q8IS64	sp|Q8IS64|ECE_LOCMI Endothelin-converting enzyme homolog OS=Locusta migratoria OX=7004 PE=2 SV=1
			1.01e-74	243.432	0.346	0.9712	416	Swiss-Prot: Reviewed - venom & toxins (05/13/2019)	W4VS99	sp|W4VS99|NEP_TRILK Neprilysin-1 OS=Trittame loki OX=1295018 PE=1 SV=1
	369	SRR2047107_c4701_g5533	0	1783.1	0.991	0.9989	931	nr (06/25/2018)	KOF87471.1	hypothetical protein OCBIM_22016805mg [Octopus bimaculoides]
			0	1413.67	0.74	0.9989	950	Swiss-Prot: Reviewed - Manually annotated (05/13/2019)	P63009	sp|P63009|AP2B1_BOVIN AP-2 complex subunit beta OS=Bos taurus OX=9913 GN=AP2B1 PE=1 SV=2
	370	lcl|TRINITY_DN12286_c0_g1::TRINITY_DN12286_c0_g1_i1::g.7973::m.7973	1.52e-143	407.912	0.67	0.9488	279	Swiss-Prot: Reviewed - Manually annotated (05/13/2019)	Q08E20	sp|Q08E20|ESTD_BOVIN S-formylglutathione hydrolase OS=Bos taurus OX=9913 GN=ESD PE=2 SV=1
			3.6e-139	504.2	0.941	0.8737	256	nr (06/25/2018)	XP_014779905.1	PREDICTED: S-formylglutathione hydrolase-like [Octopus bimaculoides] >KOF77849.1 hypothetical protein OCBIM_22031609mg [Octopus bimaculoides]
	371	lcl|TRINITY_DN12287_c1_g2::TRINITY_DN12287_c1_g2_i1::g.8058::m.8058	0	666.381	0.472	0.8832	1304	Swiss-Prot: Reviewed - Manually annotated (05/13/2019)	P02466	sp|P02466|CO1A2_RAT Collagen alpha-2(I) chain OS=Rattus norvegicus OX=10116 GN=Col1a2 PE=1 SV=3
			2e-113	421	0.808	0.1678	240	nr (06/25/2018)	XP_014768999.1	PREDICTED: collagen alpha-1(I) chain-like [Octopus bimaculoides]
	372	lcl|TRINITY_DN12288_c0_g1::TRINITY_DN12288_c0_g1_i1::g.7971::m.7971	2.4e-156	561.2	0.971	0.9964	279	nr (06/25/2018)	XP_014785119.1	PREDICTED: inositol monophosphatase 1-like [Octopus bimaculoides] >XP_014785120.1 PREDICTED: inositol monophosphatase 1-like [Octopus bimaculoides] >XP_014785121.1 PREDICTED: inositol monophosphatase 1-like [Octopus bimaculoides] >XP_014785122.1 PREDICTED: inositol monophosphatase 1-like [Octopus bimaculoides] >XP_014785123.1 PREDICTED: inositol monophosphatase 1-like [Octopus bimaculoides] >XP_0…
			3.27e-89	269.626	0.481	0.9536	268	Swiss-Prot: Reviewed - Manually annotated (05/13/2019)	P97697	sp|P97697|IMPA1_RAT Inositol monophosphatase 1 OS=Rattus norvegicus OX=10116 GN=Impa1 PE=1 SV=2
	373	tr|A0A0L8GT34_PD	0	759.599	0.828	0.9151	431	Swiss-Prot: Reviewed - Manually annotated (05/13/2019)	Q0MQI4268863	sp|Q0MQI4|NDUV1_PONPY NADH dehydrogenase [ubiquinone] flavoprotein 1, mitochondrial OS=Pongo pygmaeus OX=9600 GN=NDUFV1 PE=2 SV=1
			2.2e-279	970.7	1	1	471	nr (06/25/2018)	XP_014778330.1	PREDICTED: NADH dehydrogenase [ubiquinone] flavoprotein 1, mitochondrial-like [Octopus bimaculoides] >KOF80062.1 hypothetical protein OCBIM_22028481mg [Octopus bimaculoides]
	374	lcl|TRINITY_DN12296_c0_g1::TRINITY_DN12296_c0_g1_i1::g.8017::m.8017	1.2e-240	842	0.949	0.9519	455	nr (06/25/2018)	XP_014789963.1	PREDICTED: cytochrome b-c1 complex subunit 2, mitochondrial-like isoform X2 [Octopus bimaculoides] >KOF97241.1 hypothetical protein OCBIM_22030797mg [Octopus bimaculoides]
			3.34e-105	323.939	0.392	0.8682	416	Swiss-Prot: Reviewed - Manually annotated (05/13/2019)	P23004	sp|P23004|QCR2_BOVIN Cytochrome b-c1 complex subunit 2, mitochondrial OS=Bos taurus OX=9913 GN=UQCRC2 PE=1 SV=2
	375	lcl|TRINITY_DN12299_c0_g1::TRINITY_DN12299_c0_g1_i2::g.8022::m.8022	1.3e-48	203	0.425	0.9342	228	nr (06/25/2018)	XP_025083285.1	saxiphilin-like [Pomacea canaliculata]
			1.7e-08	56.225	0.306	0.4825	124	Swiss-Prot: Reviewed - Manually annotated (05/13/2019)	P81439	sp|P81439|EQST_ACTEQ Equistatin OS=Actinia equina OX=6106 PE=1 SV=1
			1.13e-07	45.8246	0.254	0.5044	118	Swiss-Prot: Reviewed - venom & toxins (05/13/2019)	P84032	sp|P84032|PN16_PHONI U24-ctenitoxin-Pn1a OS=Phoneutria nigriventer OX=6918 PE=1 SV=1
	376	lcl|TRINITY_DN1230_c0_g1::TRINITY_DN1230_c0_g1_i1::g.497::m.497	1.1e-192	682.6	0.957	0.8188	348	nr (06/25/2018)	XP_014768076.1	PREDICTED: putative hexokinase HKDC1 [Octopus bimaculoides] >KOG00409.1 hypothetical protein OCBIM_22004407mg [Octopus bimaculoides]
			1.87e-82	274.633	0.384	0.9271	404	Swiss-Prot: Reviewed - Manually annotated (05/13/2019)	Q5RC71	sp|Q5RC71|HXK1_PONAB Hexokinase-1 OS=Pongo abelii OX=9601 GN=HK1 PE=2 SV=1
	377	SRR3105558_c8391_g6842	0	614.379	0.746	0.8839	417	Swiss-Prot: Reviewed - Manually annotated (05/13/2019)	Q5R481	sp|Q5R481|SEPT7_PONAB Septin-7 OS=Pongo abelii OX=9601 GN=SEPT7 PE=2 SV=2
			3.8e-223	783.9	0.862	0.9978	464	nr (06/25/2018)	KOF83277.1	hypothetical protein OCBIM_22024079mg [Octopus bimaculoides]
	378	lcl|TRINITY_DN12301_c0_g1::TRINITY_DN12301_c0_g1_i1::g.8104::m.8104	0	1191	0.967	0.9983	603	nr (06/25/2018)	XP_014767925.1	PREDICTED: NADP-dependent malic enzyme-like isoform X1 [Octopus bimaculoides] >KOG00450.1 hypothetical protein OCBIM_22004207mg [Octopus bimaculoides]
			0	729.169	0.607	0.9089	550	Swiss-Prot: Reviewed - Manually annotated (05/13/2019)	P28227229393	sp|P28227|MAOX_ANAPL NADP-dependent malic enzyme OS=Anas platyrhynchos OX=8839 GN=ME1 PE=1 SV=1
	379	lcl|TRINITY_DN12314_c0_g1::TRINITY_DN12314_c0_g1_i1::g.8188::m.8188	3.2e-48	201.1	0.674	0.9787	138	nr (06/25/2018)	XP_014781207.1	PREDICTED: fatty acid-binding protein 2, liver-like [Octopus bimaculoides] >KOF76149.1 hypothetical protein OCBIM_22033753mg [Octopus bimaculoides]
	380	lcl|TRINITY_DN12314_c0_g2::TRINITY_DN12314_c0_g2_i1::g.8189::m.8189	1.6e-65	258.5	0.905	0.9928	137	nr (06/25/2018)	XP_014781207.1	PREDICTED: fatty acid-binding protein 2, liver-like [Octopus bimaculoides] >KOF76149.1 hypothetical protein OCBIM_22033753mg [Octopus bimaculoides]
	381	SRR3105558_c4160_g3976	0	701.819	0.801	0.9878	407	Swiss-Prot: Reviewed - Manually annotated (05/13/2019)	P41562	sp|P41562|IDHC_RAT Isocitrate dehydrogenase [NADP] cytoplasmic OS=Rattus norvegicus OX=10116 GN=Idh1 PE=1 SV=1
			9.4e-202	712.6	0.82	0.9951	410	nr (06/25/2018)	XP_015929606.1	isocitrate dehydrogenase [NADP] cytoplasmic [Parasteatoda tepidariorum]
	382	SRR3105321_c16563_g9274	5.1e-56	226.9	0.782	0.9925	133	nr (06/25/2018)	KOF77222.1	hypothetical protein OCBIM_22032321mg [Octopus bimaculoides]
			1.6e-53	170.629	0.606	0.9478	127	Swiss-Prot: Reviewed - Manually annotated (05/13/2019)	Q78IS1	sp|Q78IS1|TMED3_MOUSE Transmembrane emp24 domain-containing protein 3 OS=Mus musculus OX=10090 GN=Tmed3 PE=1 SV=1
	383	lcl|TRINITY_DN12319_c0_g1::TRINITY_DN12319_c0_g1_i1::g.8141::m.8141	0	742.265	0.719	0.9156	488	Swiss-Prot: Reviewed - Manually annotated (05/13/2019)	P55809	sp|P55809|SCOT1_HUMAN Succinyl-CoA:3-ketoacid coenzyme A transferase 1, mitochondrial OS=Homo sapiens OX=9606 GN=OXCT1 PE=1 SV=1
			2.3e-293	1017.3	0.962	0.9962	531	nr (06/25/2018)	XP_014781392.1	PREDICTED: succinyl-CoA:3-ketoacid coenzyme A transferase 1, mitochondrial-like [Octopus bimaculoides]
	384	lcl|TRINITY_DN12326_c0_g1::TRINITY_DN12326_c0_g1_i1::g.8153::m.8153	7.7e-184	652.9	0.908	0.9972	358	nr (06/25/2018)	XP_014772522.1	PREDICTED: basigin-like [Octopus bimaculoides] >KOF88367.1 hypothetical protein OCBIM_22015078mg [Octopus bimaculoides]
			6.28e-24	104.76	0.324	0.7493	296	Swiss-Prot: Reviewed - Manually annotated (05/13/2019)	P17790	sp|P17790|BASI_CHICK Basigin OS=Gallus gallus OX=9031 GN=BSG PE=1 SV=2
	385	lcl|TRINITY_DN12333_c0_g1::TRINITY_DN12333_c0_g1_i2::g.8183::m.8183	8.9e-41	178.3	0.738	0.2387	149	nr (06/25/2018)	XP_014779578.1	PREDICTED: platelet binding protein GspB-like [Octopus bimaculoides]
	386	SRR6349992_c3496_g3780	6e-146	526.6	0.996	1	258	nr (06/25/2018)	XP_014768237.1	PREDICTED: tumor suppressor candidate 3-like isoform X1 [Octopus bimaculoides]
			1.97e-119	347.821	0.659	0.8992	232	Swiss-Prot: Reviewed - Manually annotated (05/13/2019)	Q13454	sp|Q13454|TUSC3_HUMAN Tumor suppressor candidate 3 OS=Homo sapiens OX=9606 GN=TUSC3 PE=1 SV=1
	387	lcl|TRINITY_DN12338_c0_g2::TRINITY_DN12338_c0_g2_i1::g.8177::m.8177	5.1e-183	650.2	0.893	0.9945	364	nr (06/25/2018)	XP_014771262.1	PREDICTED: protein amalgam-like [Octopus bimaculoides] >KOF90245.1 hypothetical protein OCBIM_22011512mg [Octopus bimaculoides]
			6.09e-32	125.946	0.315	0.6393	235	Swiss-Prot: Reviewed - Manually annotated (05/13/2019)	P15364	sp|P15364|AMAL_DROME Protein amalgam OS=Drosophila melanogaster OX=7227 GN=Ama PE=2 SV=2
	388	lcl|TRINITY_DN12339_c0_g1::TRINITY_DN12339_c0_g1_i3::g.8099::m.8099	4.6e-50	208.8	0.971	0.2447	104	nr (06/25/2018)	KOF88823.1	hypothetical protein OCBIM_22014178mg, partial [Octopus bimaculoides]
			9.18e-18	84.3445	0.404	0.2376	104	Swiss-Prot: Reviewed - Manually annotated (05/13/2019)	Q9CXL3	sp|Q9CXL3|CG050_MOUSE Uncharacterized protein C7orf50 homolog OS=Mus musculus OX=10090 PE=1 SV=3
	389	SRR3105321_c8921_g6000	5.42e-96	280.026	0.667	0.9948	192	Swiss-Prot: Reviewed - Manually annotated (05/13/2019)	A5PJ65	sp|A5PJ65|RER1_BOVIN Protein RER1 OS=Bos taurus OX=9913 GN=RER1 PE=2 SV=2
			1.6e-74	288.9	0.76	0.9378	183	nr (06/25/2018)	XP_012943094.1	PREDICTED: protein RER1-like [Aplysia californica]
	390	lcl|TRINITY_DN12357_c0_g1::TRINITY_DN12357_c0_g1_i1::g.8215::m.8215	4.9e-61	244.2	0.61	0.9953	213	nr (06/25/2018)	KOF75272.1	hypothetical protein OCBIM_22035006mg [Octopus bimaculoides]
			6.64e-29	116.701	0.327	0.9159	196	Swiss-Prot: Reviewed - Manually annotated (05/13/2019)	Q05187	sp|Q05187|TGMH_TACTR Hemocyte protein-glutamine gamma-glutamyltransferase OS=Tachypleus tridentatus OX=6853 PE=1 SV=1
	391	SRR5204442_c887_g1143	1.05e-155	441.425	0.714	0.9863	290	Swiss-Prot: Reviewed - Manually annotated (05/13/2019)	B0WEV529299	sp|B0WEV5|ASNA_CULQU ATPase ASNA1 homolog OS=Culex quinquefasciatus OX=7176 GN=CPIJ005690 PE=3 SV=1
			7.1e-151	543.1	0.913	0.9863	289	nr (06/25/2018)	XP_014784089.1	PREDICTED: ATPase ASNA1 homolog [Octopus bimaculoides] >KOF98139.1 hypothetical protein OCBIM_22027038mg [Octopus bimaculoides]
	392	lcl|TRINITY_DN12364_c0_g1::TRINITY_DN12364_c0_g1_i1::g.8239::m.8239	3.5e-145	524.2	0.963	0.8967	269	nr (06/25/2018)	XP_014785411.1	PREDICTED: cytochrome b-c1 complex subunit Rieske, mitochondrial-like [Octopus bimaculoides] >KOF70212.1 hypothetical protein OCBIM_22003282mg [Octopus bimaculoides]
			2.74e-113	331.257	0.667	0.75	225	Swiss-Prot: Reviewed - Manually annotated (05/13/2019)	Q69BJ8	sp|Q69BJ8|UCRI_LAGLA Cytochrome b-c1 complex subunit Rieske, mitochondrial OS=Lagothrix lagotricha OX=9519 GN=UQCRFS1 PE=3 SV=1
	393	SRR3105558_c5449_g4922	0	538.11	0.662	0.5381	382	Swiss-Prot: Reviewed - Manually annotated (05/13/2019)	Q9UEW8	sp|Q9UEW8|STK39_HUMAN STE20/SPS1-related proline-alanine-rich protein kinase OS=Homo sapiens OX=9606 GN=STK39 PE=1 SV=3
			6.9e-189	670.6	1	0.4748	330	nr (06/25/2018)	KOF71790.1	hypothetical protein OCBIM_22000474mg, partial [Octopus bimaculoides]
	394	lcl|TRINITY_DN12382_c0_g1::TRINITY_DN12382_c0_g1_i1::g.8254::m.8254	0	1635.2	0.941	0.9988	852	nr (06/25/2018)	XP_014774569.1	PREDICTED: glycogen phosphorylase, brain form-like [Octopus bimaculoides]
			0	1287.71	0.728	0.9835	838	Swiss-Prot: Reviewed - Manually annotated (05/13/2019)	P11217	sp|P11217|PYGM_HUMAN Glycogen phosphorylase, muscle form OS=Homo sapiens OX=9606 GN=PYGM PE=1 SV=6
	395	lcl|TRINITY_DN12385_c0_g1::TRINITY_DN12385_c0_g1_i1::g.8247::m.8247	2.1e-197	698	0.96	0.9972	351	nr (06/25/2018)	XP_014784829.1	PREDICTED: phosphate carrier protein, mitochondrial-like [Octopus bimaculoides] >KOF71032.1 hypothetical protein OCBIM_22001790mg [Octopus bimaculoides]
			2.26e-175	494.197	0.707	0.9972	358	Swiss-Prot: Reviewed - Manually annotated (05/13/2019)	Q8VEM8247455	sp|Q8VEM8|MPCP_MOUSE Phosphate carrier protein, mitochondrial OS=Mus musculus OX=10090 GN=Slc25a3 PE=1 SV=1
	396	lcl|TRINITY_DN12388_c0_g1::TRINITY_DN12388_c0_g1_i2::g.8246::m.8246	3.4e-10	74.7	0.452	0.6691	93	nr (06/25/2018)	KOF91878.1	hypothetical protein OCBIM_22007922mg [Octopus bimaculoides]
	397	lcl|TRINITY_DN12392_c1_g2::TRINITY_DN12392_c1_g2_i1::g.8263::m.8263	1.47e-112	320.857	0.896	0.9611	173	Swiss-Prot: Reviewed - Manually annotated (05/13/2019)	P6120721221	sp|P61207|ARF3_TAKRU ADP-ribosylation factor 3 OS=Takifugu rubripes OX=31033 GN=arf3 PE=3 SV=2
			2.3e-91	344.7	0.983	0.9556	172	nr (06/25/2018)	XP_014775078.1	PREDICTED: ADP-ribosylation factor 1-like 2 [Octopus bimaculoides] >XP_014775079.1 PREDICTED: ADP-ribosylation factor 1-like 2 [Octopus bimaculoides] >XP_014775080.1 PREDICTED: ADP-ribosylation factor 1-like 2 [Octopus bimaculoides] >KOF84750.1 hypothetical protein OCBIM_22021483mg [Octopus bimaculoides] >KOF84751.1 hypothetical protein OCBIM_22021483mg [Octopus bimaculoides]
	398	lcl|TRINITY_DN12401_c0_g1::TRINITY_DN12401_c0_g1_i1::g.8298::m.8298	4.4e-15	91.3	0.82	0.2825	50	nr (06/25/2018)	KOF62899.1	hypothetical protein OCBIM_22021376mg, partial [Octopus bimaculoides]
			6.04e-06	46.2098	0.354	0.4407	79	Swiss-Prot: Reviewed - Manually annotated (05/13/2019)	O46162	sp|O46162|SGP1_SCHGR Serine protease inhibitor I/II OS=Schistocerca gregaria OX=7010 PE=1 SV=1
	399	lcl|TRINITY_DN12454_c0_g2::TRINITY_DN12454_c0_g2_i1::g.8364::m.8364	0	2022.3	0.98	0.999	1017	nr (06/25/2018)	XP_014774426.1	PREDICTED: uncharacterized protein C05D11.1-like [Octopus bimaculoides] >KOF85715.1 hypothetical protein OCBIM_22019887mg [Octopus bimaculoides]
			3.12e-164	512.301	0.319	0.9597	983	Swiss-Prot: Reviewed - Manually annotated (05/13/2019)	P48053	sp|P48053|YPD1_CAEEL Uncharacterized protein C05D11.1 OS=Caenorhabditis elegans OX=6239 GN=C05D11.1 PE=4 SV=2
	400	lcl|TRINITY_DN12455_c0_g1::TRINITY_DN12455_c0_g1_i1::g.8307::m.8307	0	560.451	0.595	0.8582	454	Swiss-Prot: Reviewed - Manually annotated (05/13/2019)	P07237298677	sp|P07237|PDIA1_HUMAN Protein disulfide-isomerase OS=Homo sapiens OX=9606 GN=P4HB PE=1 SV=3
			1.8e-282	981.1	0.974	0.9579	500	nr (06/25/2018)	XP_014785437.1	PREDICTED: protein disulfide-isomerase 2-like [Octopus bimaculoides] >KOF70178.1 hypothetical protein OCBIM_22003356mg [Octopus bimaculoides]
	401	SRR2047107_c1202_g1578	2.4e-49	204.5	1	0.8167	98	nr (06/25/2018)	XP_014787978.1	PREDICTED: uncharacterized protein LOC106881960 isoform X1 [Octopus bimaculoides] >KOF66672.1 hypothetical protein OCBIM_22011636mg [Octopus bimaculoides]
	402	tr|A0A0L8HR35_PD	1.1e-215	758.8	0.956	1	410	nr (06/25/2018)	XP_014770176.1	PREDICTED: nucleolin-like isoform X2 [Octopus bimaculoides] >KOF91657.1 hypothetical protein OCBIM_22008327mg [Octopus bimaculoides]
			2.93e-09	62.3882	0.315	0.3512	162	Swiss-Prot: Reviewed - Manually annotated (05/13/2019)	P20397281062	sp|P20397|NUCL_XENLA Nucleolin OS=Xenopus laevis OX=8355 GN=ncl PE=2 SV=3
	403	lcl|TRINITY_DN12464_c0_g1::TRINITY_DN12464_c0_g1_i1::g.8371::m.8371	1.1e-170	609.4	0.918	0.792	316	nr (06/25/2018)	XP_014769099.1	PREDICTED: NADH dehydrogenase [ubiquinone] 1 alpha subcomplex subunit 10, mitochondrial-like [Octopus bimaculoides]
			8.46e-69	225.713	0.343	0.9749	394	Swiss-Prot: Reviewed - Manually annotated (05/13/2019)	P91929268551	sp|P91929|NDUAA_DROME NADH dehydrogenase [ubiquinone] 1 alpha subcomplex subunit 10, mitochondrial OS=Drosophila melanogaster OX=7227 GN=ND-42 PE=2 SV=2
	404	lcl|TRINITY_DN12465_c0_g1::TRINITY_DN12465_c0_g1_i1::g.8374::m.8374	2e-244	855.1	0.83	0.7281	506	nr (06/25/2018)	KOF90658.1	hypothetical protein OCBIM_22010792mg, partial [Octopus bimaculoides]
			6.37e-104	336.65	0.309	0.9554	735	Swiss-Prot: Reviewed - Manually annotated (05/13/2019)	P08582	sp|P08582|TRFM_HUMAN Melanotransferrin OS=Homo sapiens OX=9606 GN=MELTF PE=1 SV=2
	405	lcl|TRINITY_DN12471_c0_g1::TRINITY_DN12471_c0_g1_i1::g.8381::m.8381	0	862.448	0.412	0.9489	1060	Swiss-Prot: Reviewed - Manually annotated (05/13/2019)	B3EWZ9	sp|B3EWZ9|HEPHL_ACRMI Hephaestin-like protein OS=Acropora millepora OX=45264 PE=1 SV=1
			1.7e-303	1052	0.46	0.9526	1075	nr (06/25/2018)	XP_014771358.1	PREDICTED: hephaestin-like protein 1 [Octopus bimaculoides]
			1.22e-114	384.415	0.344	0.6204	695	Swiss-Prot: Reviewed - venom & toxins (05/13/2019)	Q593B6	sp|Q593B6|FA5_PSETE Coagulation factor V OS=Pseudonaja textilis OX=8673 GN=F5 PE=1 SV=1
	406	lcl|TRINITY_DN12473_c0_g1::TRINITY_DN12473_c0_g1_i1::g.8417::m.8417	2.3e-118	434.9	0.84	1	253	nr (06/25/2018)	KOF65478.1	hypothetical protein OCBIM_22015409mg, partial [Octopus bimaculoides]
			5.27e-88	288.115	0.524	0.996	252	Swiss-Prot: Reviewed - Manually annotated (05/13/2019)	P15215212040	sp|P15215|LAMC1_DROME Laminin subunit gamma-1 OS=Drosophila melanogaster OX=7227 GN=LanB2 PE=2 SV=2
	407	lcl|TRINITY_DN12473_c1_g2::TRINITY_DN12473_c1_g2_i1::g.8418::m.8418	0	704.131	0.391	0.9959	988	Swiss-Prot: Reviewed - Manually annotated (05/13/2019)	P15215212040	sp|P15215|LAMC1_DROME Laminin subunit gamma-1 OS=Drosophila melanogaster OX=7227 GN=LanB2 PE=2 SV=2
			3.5e-226	795	0.633	0.6744	665	nr (06/25/2018)	XP_014788823.1	PREDICTED: laminin subunit gamma-1-like, partial [Octopus bimaculoides]
	408	lcl|TRINITY_DN12473_c2_g1::TRINITY_DN12473_c2_g1_i1::g.8422::m.8422	4.3e-115	423.7	0.99	1	201	nr (06/25/2018)	XP_014788823.1	PREDICTED: laminin subunit gamma-1-like, partial [Octopus bimaculoides]
			1.47e-83	273.092	0.639	0.9652	194	Swiss-Prot: Reviewed - Manually annotated (05/13/2019)	P11047212041	sp|P11047|LAMC1_HUMAN Laminin subunit gamma-1 OS=Homo sapiens OX=9606 GN=LAMC1 PE=1 SV=3
	409	lcl|TRINITY_DN12484_c0_g1::TRINITY_DN12484_c0_g1_i2::g.8389::m.8389	5.56e-114	328.561	0.689	0.9955	225	Swiss-Prot: Reviewed - Manually annotated (05/13/2019)	Q9IB83	sp|Q9IB83|PSB1B_CARAU Proteasome subunit beta type-1-B OS=Carassius auratus OX=7957 GN=psmb1-B PE=2 SV=1
			8.5e-88	333.2	0.719	0.9688	217	nr (06/25/2018)	XP_022089004.1	proteasome subunit beta type-1-B-like [Acanthaster planci]
	410	lcl|TRINITY_DN12492_c0_g2::TRINITY_DN12492_c0_g2_i1::g.8428::m.8428	0	532.717	0.778	0.8436	329	Swiss-Prot: Reviewed - Manually annotated (05/13/2019)	P56649	sp|P56649|G3P_PANVR Glyceraldehyde-3-phosphate dehydrogenase OS=Panulirus versicolor OX=150436 PE=1 SV=1
			2.4e-202	714.5	0.913	0.9949	389	nr (06/25/2018)	XP_014791243.1	PREDICTED: glyceraldehyde-3-phosphate dehydrogenase-like isoform X1 [Octopus bimaculoides] >KOF95901.1 hypothetical protein OCBIM_22036855mg [Octopus bimaculoides]
	411	lcl|TRINITY_DN12494_c0_g1::TRINITY_DN12494_c0_g1_i2::g.8431::m.8431	4.8e-122	447.2	0.823	0.9585	254	nr (06/25/2018)	XP_014768493.1	PREDICTED: chymotrypsin-1-like [Octopus bimaculoides] >KOF94063.1 hypothetical protein OCBIM_22002835mg [Octopus bimaculoides]
			4.01e-36	132.109	0.356	0.8604	236	Swiss-Prot: Reviewed - Manually annotated (05/13/2019)	P35045	sp|P35045|TRYA_MANSE Trypsin, alkaline A OS=Manduca sexta OX=7130 PE=2 SV=1
			1.02e-29	108.997	0.297	0.9472	266	Swiss-Prot: Reviewed - venom & toxins (05/13/2019)	P18965	sp|P18965|VSPG_DABSI Factor V activator RVV-V gamma OS=Daboia siamensis OX=343250 PE=1 SV=2
	412	lcl|TRINITY_DN12502_c0_g1::TRINITY_DN12502_c0_g1_i1::g.8535::m.8535	0	1672.9	0.877	0.9698	998	nr (06/25/2018)	XP_014778273.1	PREDICTED: 26S proteasome non-ATPase regulatory subunit 1-like [Octopus bimaculoides]
			0	1275	0.668	0.9474	975	Swiss-Prot: Reviewed - Manually annotated (05/13/2019)	Q99460	sp|Q99460|PSMD1_HUMAN 26S proteasome non-ATPase regulatory subunit 1 OS=Homo sapiens OX=9606 GN=PSMD1 PE=1 SV=2
	413	SRR3105321_c6729_g4847	2.5e-203	717.6	0.933	0.9746	345	nr (06/25/2018)	XP_014778618.1	PREDICTED: cysteine-rich with EGF-like domain protein 2 isoform X2 [Octopus bimaculoides] >KOF98980.1 hypothetical protein OCBIM_22021358mg [Octopus bimaculoides]
			2.37e-82	257.684	0.423	0.9463	336	Swiss-Prot: Reviewed - Manually annotated (05/13/2019)	Q4V7M2	sp|Q4V7M2|CRE2B_XENLA Cysteine-rich with EGF-like domain protein 2-B OS=Xenopus laevis OX=8355 GN=creld2-b PE=2 SV=1
	414	lcl|TRINITY_DN12510_c0_g1::TRINITY_DN12510_c0_g1_i1::g.8544::m.8544	0	1258.4	0.662	0.9481	1067	nr (06/25/2018)	KOF77628.1	hypothetical protein OCBIM_22031876mg [Octopus bimaculoides]
	415	lcl|TRINITY_DN12510_c0_g1::TRINITY_DN12510_c0_g1_i2::g.8548::m.8548	1e-303	1052	0.911	0.924	596	nr (06/25/2018)	KOF77628.1	hypothetical protein OCBIM_22031876mg [Octopus bimaculoides]
	416	lcl|TRINITY_DN12516_c0_g1::TRINITY_DN12516_c0_g1_i1::g.8576::m.8576	4.8e-166	593.6	0.949	0.9642	296	nr (06/25/2018)	KOF85021.1	hypothetical protein OCBIM_22020950mg [Octopus bimaculoides]
			6.61e-114	335.495	0.605	0.8339	261	Swiss-Prot: Reviewed - Manually annotated (05/13/2019)	P13280	sp|P13280|GLYG_RABIT Glycogenin-1 OS=Oryctolagus cuniculus OX=9986 GN=GYG1 PE=1 SV=3
	417	SRR5204442_c6120_g6016	0	660.218	0.833	0.9973	378	Swiss-Prot: Reviewed - Manually annotated (05/13/2019)	P31319202773	sp|P31319|KAPR_APLCA cAMP-dependent protein kinase regulatory subunit OS=Aplysia californica OX=6500 PE=2 SV=2
			2.1e-176	628.2	0.833	0.9973	377	nr (06/25/2018)	XP_025112168.1	cAMP-dependent protein kinase regulatory subunit isoform X2 [Pomacea canaliculata]
	418	lcl|TRINITY_DN12518_c0_g1::TRINITY_DN12518_c0_g1_i1::g.8574::m.8574	0	1634.8	0.925	0.9526	924	nr (06/25/2018)	XP_014790879.1	PREDICTED: AP-2 complex subunit alpha-2-like, partial [Octopus bimaculoides]
			0	1429.46	0.724	0.9989	952	Swiss-Prot: Reviewed - Manually annotated (05/13/2019)	P17427	sp|P17427|AP2A2_MOUSE AP-2 complex subunit alpha-2 OS=Mus musculus OX=10090 GN=Ap2a2 PE=1 SV=2
	419	lcl|TRINITY_DN12523_c0_g1::TRINITY_DN12523_c0_g1_i1::g.8566::m.8566	0	1264.2	0.963	0.9969	647	nr (06/25/2018)	XP_014771059.1	PREDICTED: lipase maturation factor 2-like isoform X2 [Octopus bimaculoides] >KOF90448.1 hypothetical protein OCBIM_22011217mg [Octopus bimaculoides]
			1.83e-172	511.916	0.458	0.9199	614	Swiss-Prot: Reviewed - Manually annotated (05/13/2019)	Q5ZKZ9220437	sp|Q5ZKZ9|LMF2_CHICK Lipase maturation factor 2 OS=Gallus gallus OX=9031 GN=LMF2 PE=2 SV=2
	420	lcl|TRINITY_DN12528_c2_g1::TRINITY_DN12528_c2_g1_i1::g.8629::m.8629	1.36e-85	250.751	0.857	0.9872	154	Swiss-Prot: Reviewed - Manually annotated (05/13/2019)	Q03105	sp|Q03105|VATL_TORMA V-type proton ATPase 16 kDa proteolipid subunit OS=Torpedo marmorata OX=7788 PE=1 SV=1
			1.2e-69	272.3	0.981	0.9936	155	nr (06/25/2018)	XP_014770420.1	PREDICTED: V-type proton ATPase 16 kDa proteolipid subunit [Octopus bimaculoides] >KOF91394.1 hypothetical protein OCBIM_22008965mg [Octopus bimaculoides]
	421	SRR3105558_c2633_g2696	2e-173	618.2	0.953	0.9971	338	nr (06/25/2018)	XP_014784370.1	PREDICTED: electron transfer flavoprotein subunit alpha, mitochondrial-like [Octopus bimaculoides] >KOF71656.1 hypothetical protein OCBIM_22000760mg [Octopus bimaculoides]
			7.94e-160	452.981	0.693	0.9292	316	Swiss-Prot: Reviewed - Manually annotated (05/13/2019)	P13804	sp|P13804|ETFA_HUMAN Electron transfer flavoprotein subunit alpha, mitochondrial OS=Homo sapiens OX=9606 GN=ETFA PE=1 SV=1
	422	lcl|TRINITY_DN12536_c0_g1::TRINITY_DN12536_c0_g1_i1::g.8471::m.8471	2.4e-121	444.9	0.823	0.9963	267	nr (06/25/2018)	XP_014781128.1	PREDICTED: 17-beta-hydroxysteroid dehydrogenase 14-like isoform X1 [Octopus bimaculoides] >KOF76261.1 hypothetical protein OCBIM_22033553mg [Octopus bimaculoides]
			7.23e-71	221.861	0.432	0.9813	264	Swiss-Prot: Reviewed - Manually annotated (05/13/2019)	Q9MYP6	sp|Q9MYP6|DHB14_BOVIN 17-beta-hydroxysteroid dehydrogenase 14 OS=Bos taurus OX=9913 GN=HSD17B14 PE=2 SV=1
	423	lcl|TRINITY_DN12544_c0_g1::TRINITY_DN12544_c0_g1_i1::g.8583::m.8583	0	788.489	0.826	0.9849	460	Swiss-Prot: Reviewed - Manually annotated (05/13/2019)	Q92005	sp|Q92005|EF1A_DANRE Elongation factor 1-alpha OS=Danio rerio OX=7955 GN=eef1a PE=2 SV=1
			1.2e-237	832	0.892	0.9978	463	nr (06/25/2018)	XP_014782958.1	PREDICTED: elongation factor 1-alpha-like [Octopus bimaculoides] >KOF73655.1 hypothetical protein OCBIM_22037527mg [Octopus bimaculoides]
	424	lcl|TRINITY_DN12545_c0_g1::TRINITY_DN12545_c0_g1_i1::g.8522::m.8522	2.5e-82	314.7	0.969	0.8989	160	nr (06/25/2018)	XP_014774824.1	PREDICTED: peroxiredoxin-5, mitochondrial-like isoform X2 [Octopus bimaculoides]
			8.62e-55	175.637	0.486	0.9831	177	Swiss-Prot: Reviewed - Manually annotated (05/13/2019)	Q9GLW7	sp|Q9GLW7|PRDX5_CHLAE Peroxiredoxin-5, mitochondrial OS=Chlorocebus aethiops OX=9534 GN=PRDX5 PE=2 SV=1
	425	lcl|TRINITY_DN12547_c0_g1::TRINITY_DN12547_c0_g1_i1::g.8604::m.8604	0	1410.6	0.963	0.8561	708	nr (06/25/2018)	XP_014788626.1	PREDICTED: filamin-A-like, partial [Octopus bimaculoides]
			0	683.715	0.429	0.9891	828	Swiss-Prot: Reviewed - Manually annotated (05/13/2019)	Q9VEN1	sp|Q9VEN1|FLNA_DROME Filamin-A OS=Drosophila melanogaster OX=7227 GN=cher PE=1 SV=2
	426	tr|A0A0L8FPS4_PD	4.4e-134	488	0.613	1	484	nr (06/25/2018)	KOF66633.1	hypothetical protein OCBIM_22011740mg [Octopus bimaculoides]
			4.21e-80	266.159	0.605	0.4339	210	Swiss-Prot: Reviewed - Manually annotated (05/13/2019)	P23246	sp|P23246|SFPQ_HUMAN Splicing factor, proline- and glutamine-rich OS=Homo sapiens OX=9606 GN=SFPQ PE=1 SV=2
	427	lcl|TRINITY_DN12549_c0_g2::TRINITY_DN12549_c0_g2_i2::g.8595::m.8595	6.7e-105	390.6	0.979	0.5804	195	nr (06/25/2018)	XP_014773899.1	PREDICTED: heterogeneous nuclear ribonucleoprotein A1, A2/B1 homolog [Octopus bimaculoides] >XP_014773900.1 PREDICTED: heterogeneous nuclear ribonucleoprotein A1, A2/B1 homolog [Octopus bimaculoides] >XP_014773901.1 PREDICTED: heterogeneous nuclear ribonucleoprotein A1, A2/B1 homolog [Octopus bimaculoides] >KOF86384.1 hypothetical protein OCBIM_22018723mg [Octopus bimaculoides] >KOF86385.1 hypoth…
			1.79e-65	213.772	0.577	0.5149	175	Swiss-Prot: Reviewed - Manually annotated (05/13/2019)	P07909	sp|P07909|ROA1_DROME Heterogeneous nuclear ribonucleoprotein A1 OS=Drosophila melanogaster OX=7227 GN=Hrb98DE PE=2 SV=1
	428	lcl|TRINITY_DN1255_c0_g1_i1_frame_6_orf_45	0.00211	43.1282	1	0.5758	19	nr (09/12/2019) - Automatically adjust parameters for short input sequences	XP_029651131	chymotrypsin-1-like [Octopus vulgaris]
	429	lcl|TRINITY_DN12555_c0_g1::TRINITY_DN12555_c0_g1_i1::g.8598::m.8598	0	520.776	0.716	0.7823	345	Swiss-Prot: Reviewed - Manually annotated (05/13/2019)	P02385	sp|P02385|RL4B_XENLA 60S ribosomal protein L4-B OS=Xenopus laevis OX=8355 GN=rpl4-b PE=2 SV=2
			4.7e-215	756.9	0.967	0.898	396	nr (06/25/2018)	XP_014767601.1	PREDICTED: 60S ribosomal protein L4-A-like [Octopus bimaculoides] >KOF95356.1 hypothetical protein OCBIM_22038731mg [Octopus bimaculoides]
	430	lcl|TRINITY_DN12556_c3_g1::TRINITY_DN12556_c3_g1_i1::g.8685::m.8685	0	1148.3	0.885	0.9969	635	nr (06/25/2018)	XP_014780453.1	PREDICTED: neutral and basic amino acid transport protein rBAT-like [Octopus bimaculoides] >KOF98680.1 hypothetical protein OCBIM_22023780mg [Octopus bimaculoides]
			8.43e-69	239.965	0.273	0.9811	692	Swiss-Prot: Reviewed - Manually annotated (05/13/2019)	Q91WV7	sp|Q91WV7|SLC31_MOUSE Neutral and basic amino acid transport protein rBAT OS=Mus musculus OX=10090 GN=Slc3a1 PE=1 SV=1
	431	lcl|TRINITY_DN12558_c2_g1::TRINITY_DN12558_c2_g1_i1::g.8648::m.8648	0	743.036	0.738	0.9657	481	Swiss-Prot: Reviewed - Manually annotated (05/13/2019)	P522092426	sp|P52209|6PGD_HUMAN 6-phosphogluconate dehydrogenase, decarboxylating OS=Homo sapiens OX=9606 GN=PGD PE=1 SV=3
			1.3e-234	822	0.87	0.9435	468	nr (06/25/2018)	XP_014779895.1	PREDICTED: 6-phosphogluconate dehydrogenase, decarboxylating-like [Octopus bimaculoides]
	432	lcl|TRINITY_DN12559_c0_g1::TRINITY_DN12559_c0_g1_i1::g.8514::m.8514	1.2e-178	635.6	0.946	0.994	331	nr (06/25/2018)	XP_014769932.1	PREDICTED: fructose-1,6-bisphosphatase 1-like isoform X2 [Octopus bimaculoides] >KOF91981.1 hypothetical protein OCBIM_22007620mg [Octopus bimaculoides]
			1.17e-166	470.315	0.661	0.997	333	Swiss-Prot: Reviewed - Manually annotated (05/13/2019)	P00637	sp|P00637|F16P1_RABIT Fructose-1,6-bisphosphatase 1 OS=Oryctolagus cuniculus OX=9986 GN=FBP1 PE=1 SV=4
	433	lcl|TRINITY_DN12559_c0_g2::TRINITY_DN12559_c0_g2_i1::g.8517::m.8517	1.8e-179	638.3	0.943	0.994	331	nr (06/25/2018)	XP_014769931.1	PREDICTED: fructose-1,6-bisphosphatase 1-like isoform X1 [Octopus bimaculoides] >KOF91980.1 hypothetical protein OCBIM_22007620mg [Octopus bimaculoides]
			7.7e-168	473.396	0.67	0.997	333	Swiss-Prot: Reviewed - Manually annotated (05/13/2019)	P00637	sp|P00637|F16P1_RABIT Fructose-1,6-bisphosphatase 1 OS=Oryctolagus cuniculus OX=9986 GN=FBP1 PE=1 SV=4
	434	lcl|TRINITY_DN1257_c0_g1::TRINITY_DN1257_c0_g1_i2::g.521::m.521	2.2e-63	251.5	0.737	0.9677	152	nr (06/25/2018)	XP_014780833.1	PREDICTED: acidic phospholipase A2-like [Octopus bimaculoides] >KOF98582.1 hypothetical protein OCBIM_22024452mg [Octopus bimaculoides]
			7.8e-29	100.138	0.354	0.9161	147	Swiss-Prot: Reviewed - venom & toxins (05/13/2019)	P0DPT7	sp|P0DPT7|PA21_SCOSD Phospholipase A2 SSD387 OS=Scolopendra subspinipes dehaani OX=984701 PE=1 SV=1
			2.1e-26	100.138	0.354	0.9161	147	Swiss-Prot: Reviewed - Manually annotated (05/13/2019)	P0DPT7292393	sp|P0DPT7|PA21_SCOSD Phospholipase A2 SSD387 OS=Scolopendra subspinipes dehaani OX=984701 PE=1 SV=1
	435	SRR3105558_c4772_g4449	0	602.053	0.728	0.9279	386	Swiss-Prot: Reviewed - Manually annotated (05/13/2019)	P41367	sp|P41367|ACADM_PIG Medium-chain specific acyl-CoA dehydrogenase, mitochondrial OS=Sus scrofa OX=9823 GN=ACADM PE=1 SV=3
			5.2e-224	786.6	0.928	0.9976	415	nr (06/25/2018)	XP_014778523.1	PREDICTED: medium-chain specific acyl-CoA dehydrogenase, mitochondrial-like [Octopus bimaculoides] >KOF79781.1 hypothetical protein OCBIM_22028981mg [Octopus bimaculoides]
	436	lcl|TRINITY_DN12572_c1_g1::TRINITY_DN12572_c1_g1_i1::g.8480::m.8480	2.78e-66	199.904	0.705	0.9699	129	Swiss-Prot: Reviewed - Manually annotated (05/13/2019)	C4N147	sp|C4N147|FABP1_DORPE Sodium/calcium exchanger regulatory protein 1 OS=Doryteuthis pealeii OX=1051067 PE=1 SV=1
			3.6e-46	194.1	0.705	0.9699	129	nr (06/25/2018)	C4N147.1	RecName: Full=Sodium/calcium exchanger regulatory protein 1; Short=ReP1-NCXSQ; AltName: Full=Fatty acid-binding protein 1; AltName: Full=Na(+)/Ca(2+) exchanger regulatory protein 1 >ACL80558.1 sodium-calcium exchanger [Doryteuthis pealeii]
	437	lcl|TRINITY_DN12572_c2_g1::TRINITY_DN12572_c2_g1_i1::g.8481::m.8481	0	1266.9	0.953	0.6602	645	nr (06/25/2018)	XP_014770124.1	PREDICTED: endoplasmic reticulum aminopeptidase 1-like [Octopus bimaculoides]
			0	560.836	0.339	0.915	923	Swiss-Prot: Reviewed - Manually annotated (05/13/2019)	Q9NZ08	sp|Q9NZ08|ERAP1_HUMAN Endoplasmic reticulum aminopeptidase 1 OS=Homo sapiens OX=9606 GN=ERAP1 PE=1 SV=3
	438	lcl|TRINITY_DN12575_c0_g1::TRINITY_DN12575_c0_g1_i1::g.8675::m.8675	0	1539.2	0.958	0.7474	793	nr (06/25/2018)	KOF69304.1	hypothetical protein OCBIM_22005285mg, partial [Octopus bimaculoides]
			3.61e-56	217.238	0.239	0.951	1029	Swiss-Prot: Reviewed - Manually annotated (05/13/2019)	A6NMZ7	sp|A6NMZ7|CO6A6_HUMAN Collagen alpha-6(VI) chain OS=Homo sapiens OX=9606 GN=COL6A6 PE=1 SV=2
			3.36e-06	41.2022	0.452	0.0377	42	Swiss-Prot: Reviewed - venom & toxins (05/13/2019)	P86468	sp|P86468|TX150_BUNCI Toxin Bcs III 15.09 (Fragment) OS=Bunodosoma caissarum OX=31165 PE=1 SV=1
	439	lcl|TRINITY_DN12575_c1_g1::TRINITY_DN12575_c1_g1_i1::g.8676::m.8676	6.7e-63	250.4	0.887	0.6779	141	nr (06/25/2018)	KOF69304.1	hypothetical protein OCBIM_22005285mg, partial [Octopus bimaculoides]
			4.88e-14	73.559	0.354	0.625	130	Swiss-Prot: Reviewed - Manually annotated (05/13/2019)	P13944	sp|P13944|COCA1_CHICK Collagen alpha-1(XII) chain OS=Gallus gallus OX=9031 GN=COL12A1 PE=1 SV=3
	440	lcl|TRINITY_DN12576_c0_g1::TRINITY_DN12576_c0_g1_i1::g.8661::m.8661	1.7e-178	635.6	0.887	0.7571	371	nr (06/25/2018)	KOF91586.1	hypothetical protein OCBIM_22008508mg [Octopus bimaculoides]
			3.36e-87	276.944	0.448	0.7163	357	Swiss-Prot: Reviewed - Manually annotated (05/13/2019)	Q9JI85281035	sp|Q9JI85|NUCB2_RAT Nucleobindin-2 OS=Rattus norvegicus OX=10116 GN=Nucb2 PE=1 SV=1
	441	lcl|TRINITY_DN12581_c0_g1::TRINITY_DN12581_c0_g1_i1::g.8649::m.8649	0	617.076	0.496	0.9708	603	Swiss-Prot: Reviewed - Manually annotated (05/13/2019)	Q9VU68	sp|Q9VU68|WDR1_DROME Actin-interacting protein 1 OS=Drosophila melanogaster OX=7227 GN=flr PE=2 SV=1
			7.3e-307	1062.4	0.868	0.9675	596	nr (06/25/2018)	XP_014774553.1	PREDICTED: actin-interacting protein 1-like [Octopus bimaculoides]
	442	SRR3105321_c5471_g4160	0	578.941	0.522	1	581	Swiss-Prot: Reviewed - Manually annotated (05/13/2019)	Q9NR30	sp|Q9NR30|DDX21_HUMAN Nucleolar RNA helicase 2 OS=Homo sapiens OX=9606 GN=DDX21 PE=1 SV=5
			2.3e-307	1063.9	0.96	0.9947	566	nr (06/25/2018)	XP_014770275.1	PREDICTED: nucleolar RNA helicase 2-like isoform X4 [Octopus bimaculoides]
	443	lcl|TRINITY_DN12601_c0_g1::TRINITY_DN12601_c0_g1_i1::g.8729::m.8729	0	563.148	0.55	0.9877	511	Swiss-Prot: Reviewed - Manually annotated (05/13/2019)	Q91YN5	sp|Q91YN5|UAP1_MOUSE UDP-N-acetylhexosamine pyrophosphorylase OS=Mus musculus OX=10090 GN=Uap1 PE=1 SV=1
			4.4e-182	647.5	0.943	0.6851	335	nr (06/25/2018)	XP_014783867.1	PREDICTED: UDP-N-acetylhexosamine pyrophosphorylase-like [Octopus bimaculoides] >KOF98159.1 hypothetical protein OCBIM_22026916mg [Octopus bimaculoides]
	444	lcl|TRINITY_DN12601_c1_g1::TRINITY_DN12601_c1_g1_i1::g.8730::m.8730	4.5e-25	124	0.578	0.7969	102	nr (06/25/2018)	XP_014776917.1	PREDICTED: uncharacterized protein LOC106873900 [Octopus bimaculoides] >KOF82109.1 hypothetical protein OCBIM_22025674mg [Octopus bimaculoides]
	445	SRR6349992_c11465_g9764	6.7e-136	493.4	0.845	0.9967	304	nr (06/25/2018)	XP_014782645.1	PREDICTED: conserved regulator of innate immunity protein 3-like [Octopus bimaculoides]
			1.07e-29	117.087	0.325	0.6656	212	Swiss-Prot: Reviewed - Manually annotated (05/13/2019)	Q3T0B6	sp|Q3T0B6|C1QBP_BOVIN Complement component 1 Q subcomponent-binding protein, mitochondrial OS=Bos taurus OX=9913 GN=C1QBP PE=2 SV=1
	446	lcl|TRINITY_DN12605_c0_g1::TRINITY_DN12605_c0_g1_i1::g.8715::m.8715	3.6e-200	707.2	0.933	0.9973	371	nr (06/25/2018)	XP_014768198.1	PREDICTED: trans-2-enoyl-CoA reductase, mitochondrial-like [Octopus bimaculoides] >KOG00428.1 hypothetical protein OCBIM_22004425mg [Octopus bimaculoides]
			2.11e-123	363.614	0.533	0.8898	332	Swiss-Prot: Reviewed - Manually annotated (05/13/2019)	Q9BV79234171	sp|Q9BV79|MECR_HUMAN Enoyl-[acyl-carrier-protein] reductase, mitochondrial OS=Homo sapiens OX=9606 GN=MECR PE=1 SV=2
	447	lcl|TRINITY_DN12611_c1_g1_i1_frame_2_orf_3	1.8e-28	134.8	0.744	0.9556	86	nr (06/25/2018)	KOF98946.1	hypothetical protein OCBIM_22021461mg [Octopus bimaculoides]
	448	lcl|TRINITY_DN12616_c0_g1::TRINITY_DN12616_c0_g1_i1::g.8755::m.8755	3.4e-101	377.9	0.926	0.749	188	nr (06/25/2018)	KOF73432.1	hypothetical protein OCBIM_22037884mg [Octopus bimaculoides]
			1.07e-99	293.893	0.548	0.988	248	Swiss-Prot: Reviewed - Manually annotated (05/13/2019)	Q1W374	sp|Q1W374|PMM_WHEAT Phosphomannomutase OS=Triticum aestivum OX=4565 PE=2 SV=1
	449	lcl|TRINITY_DN12625_c0_g2::TRINITY_DN12625_c0_g2_i1::g.8862::m.8862	1.8e-64	255	0.992	0.9338	127	nr (06/25/2018)	XP_014779584.1	PREDICTED: 60S ribosomal protein L35a-like [Octopus bimaculoides] >XP_014779585.1 PREDICTED: 60S ribosomal protein L35a-like [Octopus bimaculoides] >KOF78337.1 hypothetical protein OCBIM_22030932mg [Octopus bimaculoides]
			5.93e-53	165.622	0.752	0.8015	109	Swiss-Prot: Reviewed - Manually annotated (05/13/2019)	P04646	sp|P04646|RL35A_RAT 60S ribosomal protein L35a OS=Rattus norvegicus OX=10116 GN=Rpl35a PE=3 SV=1
	450	SRR5204441_c5375_g5640	5.6e-70	273.5	0.908	0.9682	152	nr (06/25/2018)	XP_014788267.1	PREDICTED: protein SET-like isoform X2 [Octopus bimaculoides] >KOF66263.1 hypothetical protein OCBIM_22013001mg [Octopus bimaculoides]
			1.57e-63	198.749	0.662	0.9236	145	Swiss-Prot: Reviewed - Manually annotated (05/13/2019)	P53997	sp|P53997|SET_DROME Protein SET OS=Drosophila melanogaster OX=7227 GN=Set PE=1 SV=2
	451	tr|A0A0L8H5H4_PD	0	863.218	0.897	1	476	Swiss-Prot: Reviewed - Manually annotated (05/13/2019)	Q90ZM2	sp|Q90ZM2|S61A1_DANRE Protein transport protein Sec61 subunit alpha-like 1 OS=Danio rerio OX=7955 GN=sec61al1 PE=2 SV=3
			6.1e-269	936	1	1	475	nr (06/25/2018)	XP_014775340.1	PREDICTED: protein transport protein Sec61 subunit alpha-like 1 [Octopus bimaculoides] >KOF84324.1 hypothetical protein OCBIM_22022286mg [Octopus bimaculoides]
	452	SRR3105558_c128_g181	4.84e-23	89.7373	0.436	0.9811	117	Swiss-Prot: Reviewed - Manually annotated (05/13/2019)	P53849	sp|P53849|GIS2_YEAST Zinc finger protein GIS2 OS=Saccharomyces cerevisiae (strain ATCC 204508 / S288c) OX=559292 GN=GIS2 PE=1 SV=1
	453	lcl|TRINITY_DN12644_c0_g2::TRINITY_DN12644_c0_g2_i1::g.8843::m.8843	0	1266.5	0.878	0.9986	689	nr (06/25/2018)	KOF87711.1	hypothetical protein OCBIM_22016316mg [Octopus bimaculoides]
			0	874.774	0.618	0.9739	673	Swiss-Prot: Reviewed - Manually annotated (05/13/2019)	Q6EAS5	sp|Q6EAS5|GLGB_HORSE 1,4-alpha-glucan-branching enzyme OS=Equus caballus OX=9796 GN=GBE1 PE=1 SV=1
	454	lcl|TRINITY_DN12648_c0_g1::TRINITY_DN12648_c0_g1_i1::g.8858::m.8858	0	4324.2	0.97	0.9995	2051	nr (06/25/2018)	KOF79563.1	hypothetical protein OCBIM_22029267mg [Octopus bimaculoides]
			0	1621.68	0.406	0.9922	2090	Swiss-Prot: Reviewed - Manually annotated (05/13/2019)	P78509	sp|P78509|RELN_HUMAN Reelin OS=Homo sapiens OX=9606 GN=RELN PE=1 SV=3
	455	SRR5204442_c5396_g5470	1.21e-68	204.142	1	1	102	Swiss-Prot: Reviewed - Manually annotated (05/13/2019)	P02268	sp|P02268|H2A_SEPOF Histone H2A OS=Sepia officinalis OX=6610 PE=1 SV=2
			1.1e-47	198.7	1	1	102	nr (06/25/2018)	XP_014782088.1	PREDICTED: histone H2A [Octopus bimaculoides] >P02268.2 RecName: Full=Histone H2A >KOF74861.1 hypothetical protein OCBIM_22035551mg [Octopus bimaculoides]
	456	SRR3105558_c511_g599	1.7e-69	272.7	0.888	0.566	166	nr (06/25/2018)	KOF90873.1	hypothetical protein OCBIM_22010292mg [Octopus bimaculoides]
			1.34e-30	121.324	0.418	0.934	273	Swiss-Prot: Reviewed - Manually annotated (05/13/2019)	P19351	sp|P19351|TNNT_DROME Troponin T, skeletal muscle OS=Drosophila melanogaster OX=7227 GN=up PE=1 SV=3
	457	lcl|TRINITY_DN12660_c1_g1::TRINITY_DN12660_c1_g1_i1::g.8769::m.8769	1e-132	482.6	0.954	0.9962	261	nr (06/25/2018)	KOF67422.1	hypothetical protein OCBIM_22009637mg [Octopus bimaculoides]
			1.61e-132	377.867	0.78	0.9008	236	Swiss-Prot: Reviewed - Manually annotated (05/13/2019)	P62262	sp|P62262|1433E_SHEEP 14-3-3 protein epsilon OS=Ovis aries OX=9940 GN=YWHAE PE=1 SV=1
	458	lcl|TRINITY_DN12662_c0_g1::TRINITY_DN12662_c0_g1_i1::g.8845::m.8845	3e-99	371.7	0.68	0.9872	309	nr (06/25/2018)	XP_014783908.1	PREDICTED: uncharacterized protein LOC106879019 [Octopus bimaculoides]
	459	lcl|TRINITY_DN12665_c4_g1::TRINITY_DN12665_c4_g1_i1::g.8916::m.8916	1.6e-200	708.4	0.981	0.9973	370	nr (06/25/2018)	XP_014774524.1	PREDICTED: translocating chain-associated membrane protein 1-like 1 [Octopus bimaculoides] >KOF85610.1 hypothetical protein OCBIM_22020040mg [Octopus bimaculoides]
			2.11e-123	363.614	0.483	0.9973	375	Swiss-Prot: Reviewed - Manually annotated (05/13/2019)	Q6DED0	sp|Q6DED0|TR1L1_XENLA Translocating chain-associated membrane protein 1-like 1 OS=Xenopus laevis OX=8355 GN=tram1l1 PE=2 SV=1
	460	SRR3105321_c3204_g2693	0	1144	0.967	0.9983	601	nr (06/25/2018)	XP_014789465.1	PREDICTED: signal recognition particle subunit SRP68-like [Octopus bimaculoides] >KOF63780.1 hypothetical protein OCBIM_22018400mg [Octopus bimaculoides]
			0	553.132	0.496	0.9401	573	Swiss-Prot: Reviewed - Manually annotated (05/13/2019)	Q00004	sp|Q00004|SRP68_CANLF Signal recognition particle subunit SRP68 OS=Canis lupus familiaris OX=9615 GN=SRP68 PE=1 SV=1
	461	lcl|TRINITY_DN12686_c0_g1::TRINITY_DN12686_c0_g1_i1::g.8907::m.8907	3.1e-139	504.2	0.964	0.996	250	nr (06/25/2018)	XP_014789272.1	PREDICTED: probable phosphoglycerate mutase [Octopus bimaculoides] >KOF64347.1 hypothetical protein OCBIM_22017475mg [Octopus bimaculoides]
			3.94e-121	348.206	0.641	0.988	248	Swiss-Prot: Reviewed - Manually annotated (05/13/2019)	Q54NE6	sp|Q54NE6|PGAM_DICDI Probable phosphoglycerate mutase OS=Dictyostelium discoideum OX=44689 GN=gpmA PE=1 SV=1
	462	lcl|TRINITY_DN12689_c2_g1::TRINITY_DN12689_c2_g1_i1::g.8706::m.8706	2.8e-116	427.9	0.876	0.996	249	nr (06/25/2018)	XP_014780126.1	PREDICTED: microtubule-associated protein RP/EB family member 1-like isoform X2 [Octopus bimaculoides] >KOF77566.1 hypothetical protein OCBIM_22031961mg [Octopus bimaculoides]
			5.76e-94	280.026	0.542	0.984	251	Swiss-Prot: Reviewed - Manually annotated (05/13/2019)	Q6P848229706	sp|Q6P848|MARE1_XENTR Microtubule-associated protein RP/EB family member 1 OS=Xenopus tropicalis OX=8364 GN=mapre1 PE=2 SV=1
	463	lcl|TRINITY_DN12689_c3_g1::TRINITY_DN12689_c3_g1_i1::g.8708::m.8708	1.1e-140	509.6	0.973	0.6971	260	nr (06/25/2018)	KOF78375.1	hypothetical protein OCBIM_22030920mg [Octopus bimaculoides]
			1.09e-37	146.747	0.354	0.6381	243	Swiss-Prot: Reviewed - Manually annotated (05/13/2019)	P20397281062	sp|P20397|NUCL_XENLA Nucleolin OS=Xenopus laevis OX=8355 GN=ncl PE=2 SV=3
	464	lcl|TRINITY_DN12694_c0_g2::TRINITY_DN12694_c0_g2_i1::g.8919::m.8919	0	1119	0.962	0.9983	579	nr (06/25/2018)	KOF82784.1	hypothetical protein OCBIM_22024807mg [Octopus bimaculoides]
	465	lcl|TRINITY_DN12699_c1_g1::TRINITY_DN12699_c1_g1_i1::g.8721::m.8721	8e-164	586.3	0.906	0.9969	322	nr (06/25/2018)	XP_014770381.1	PREDICTED: calumenin-A-like [Octopus bimaculoides] >XP_014770382.1 PREDICTED: calumenin-A-like [Octopus bimaculoides] >XP_014770383.1 PREDICTED: calumenin-A-like [Octopus bimaculoides] >KOF91454.1 hypothetical protein OCBIM_22008767mg [Octopus bimaculoides] >KOF91455.1 hypothetical protein OCBIM_22008767mg [Octopus bimaculoides]
			1.54e-53	181.03	0.365	0.9536	312	Swiss-Prot: Reviewed - Manually annotated (05/13/2019)	B5X4E0	sp|B5X4E0|CALUB_SALSA Calumenin-B OS=Salmo salar OX=8030 GN=calub PE=2 SV=1
			6.89e-52	170.244	0.356	0.8576	284	Swiss-Prot: Reviewed - venom & toxins (05/13/2019)	J3S9D9	sp|J3S9D9|RCN2V_CROAD Reticulocalbin-2 OS=Crotalus adamanteus OX=8729 PE=1 SV=1
	466	lcl|TRINITY_DN12700_c0_g1::TRINITY_DN12700_c0_g1_i1::g.9033::m.9033	4.5e-53	216.9	0.886	0.9913	114	nr (06/25/2018)	XP_014784505.1	PREDICTED: macrophage migration inhibitory factor-like [Octopus bimaculoides] >KOF71483.1 hypothetical protein OCBIM_22001023mg [Octopus bimaculoides]
			4.84e-33	114.39	0.439	0.9913	114	Swiss-Prot: Reviewed - Manually annotated (05/13/2019)	P80928240772	sp|P80928|MIF_PIG Macrophage migration inhibitory factor OS=Sus scrofa OX=9823 GN=MIF PE=1 SV=3
	467	SRR3105558_c7328_g6211	4.34e-145	409.068	0.776	0.9094	241	Swiss-Prot: Reviewed - Manually annotated (05/13/2019)	Q9Z2U1	sp|Q9Z2U1|PSA5_MOUSE Proteasome subunit alpha type-5 OS=Mus musculus OX=10090 GN=Psma5 PE=1 SV=1
			5.1e-124	453.8	0.963	0.9094	241	nr (06/25/2018)	XP_014767927.1	PREDICTED: proteasome subunit alpha type-5-like [Octopus bimaculoides] >KOF94795.1 hypothetical protein OCBIM_22000646mg [Octopus bimaculoides]
	468	lcl|TRINITY_DN12702_c1_g1::TRINITY_DN12702_c1_g1_i1::g.9050::m.9050	5.8e-183	650.2	0.757	0.9976	417	nr (06/25/2018)	XP_014788672.1	PREDICTED: zinc carboxypeptidase-like [Octopus bimaculoides] >KOF65695.1 hypothetical protein OCBIM_22014601mg [Octopus bimaculoides]
			6.2e-72	235.343	0.334	0.9569	413	Swiss-Prot: Reviewed - Manually annotated (05/13/2019)	Q8R4H4	sp|Q8R4H4|CBPA5_MOUSE Carboxypeptidase A5 OS=Mus musculus OX=10090 GN=Cpa5 PE=2 SV=1
	469	lcl|TRINITY_DN12705_c0_g1::TRINITY_DN12705_c0_g1_i1::g.9091::m.9091	0	2034.6	0.993	0.9626	1029	nr (06/25/2018)	AEH68840.1	putative Na+/K+-ATPase alpha subunit [Octopus defilippi]
			0	1675.6	0.779	0.9514	1031	Swiss-Prot: Reviewed - Manually annotated (05/13/2019)	P13607	sp|P13607|ATNA_DROME Sodium/potassium-transporting ATPase subunit alpha OS=Drosophila melanogaster OX=7227 GN=Atpalpha PE=1 SV=3
	470	lcl|TRINITY_DN12706_c1_g1::TRINITY_DN12706_c1_g1_i1::g.9101::m.9101	2.6e-264	921	0.856	0.8347	515	nr (06/25/2018)	KOF90431.1	hypothetical protein OCBIM_22011241mg [Octopus bimaculoides]
			3.55e-17	89.3521	0.261	0.4408	330	Swiss-Prot: Reviewed - Manually annotated (05/13/2019)	D4AUF1	sp|D4AUF1|WSCD1_ARTBC WSC domain-containing protein ARB_07867 OS=Arthroderma benhamiae (strain ATCC MYA-4681 / CBS 112371) OX=663331 GN=ARB_07867 PE=1 SV=1
	471	lcl|TRINITY_DN12707_c0_g1::TRINITY_DN12707_c0_g1_i1::g.9038::m.9038	6.5e-271	942.6	0.972	0.9727	463	nr (06/25/2018)	XP_014776218.1	PREDICTED: xylose isomerase-like [Octopus bimaculoides] >KOF83108.1 hypothetical protein OCBIM_22024348mg [Octopus bimaculoides]
			4.3e-180	515.768	0.533	0.9643	465	Swiss-Prot: Reviewed - Manually annotated (05/13/2019)	Q9FKK7	sp|Q9FKK7|XYLA_ARATH Xylose isomerase OS=Arabidopsis thaliana OX=3702 GN=XYLA PE=2 SV=2
	472	lcl|TRINITY_DN12711_c1_g3::TRINITY_DN12711_c1_g3_i1::g.9139::m.9139	5.1e-82	313.5	0.955	0.9333	154	nr (06/25/2018)	KOF90962.1	hypothetical protein OCBIM_22010054mg, partial [Octopus bimaculoides]
			1.72e-42	145.591	0.482	0.8364	139	Swiss-Prot: Reviewed - Manually annotated (05/13/2019)	P13019	sp|P13019|BLMH_RABIT Bleomycin hydrolase (Fragment) OS=Oryctolagus cuniculus OX=9986 GN=BLMH PE=1 SV=1
	473	lcl|TRINITY_DN12712_c1_g1::TRINITY_DN12712_c1_g1_i1::g.9074::m.9074	1.4e-134	488.8	0.946	0.9885	259	nr (06/25/2018)	XP_014772162.1	PREDICTED: 3-hydroxyacyl-CoA dehydrogenase type-2-like [Octopus bimaculoides] >KOF88861.1 hypothetical protein OCBIM_22014144mg [Octopus bimaculoides]
			1.18e-129	370.548	0.681	0.9695	254	Swiss-Prot: Reviewed - Manually annotated (05/13/2019)	O18404	sp|O18404|HCD2_DROME 3-hydroxyacyl-CoA dehydrogenase type-2 OS=Drosophila melanogaster OX=7227 GN=scu PE=1 SV=1
	474	lcl|TRINITY_DN12715_c0_g1::TRINITY_DN12715_c0_g1_i1::g.9049::m.9049	0	706.057	0.697	0.9938	479	Swiss-Prot: Reviewed - Manually annotated (05/13/2019)	O75439247737	sp|O75439|MPPB_HUMAN Mitochondrial-processing peptidase subunit beta OS=Homo sapiens OX=9606 GN=PMPCB PE=1 SV=2
			2.9e-279	970.3	0.994	0.9979	481	nr (06/25/2018)	XP_014784742.1	PREDICTED: mitochondrial-processing peptidase subunit beta-like [Octopus bimaculoides] >KOF71178.1 hypothetical protein OCBIM_22001511mg [Octopus bimaculoides]
	475	lcl|TRINITY_DN12724_c0_g2::TRINITY_DN12724_c0_g2_i1::g.9111::m.9111	0	1515	0.986	0.9524	781	nr (06/25/2018)	XP_014783066.1	PREDICTED: extended synaptotagmin-2-like isoform X2 [Octopus bimaculoides]
			2.47e-172	521.931	0.362	0.9415	816	Swiss-Prot: Reviewed - Manually annotated (05/13/2019)	Q3TZZ7	sp|Q3TZZ7|ESYT2_MOUSE Extended synaptotagmin-2 OS=Mus musculus OX=10090 GN=Esyt2 PE=1 SV=1
	476	lcl|TRINITY_DN12729_c0_g3::TRINITY_DN12729_c0_g3_i1::g.9075::m.9075	0	806.979	0.898	0.9954	432	Swiss-Prot: Reviewed - Manually annotated (05/13/2019)	O02654	sp|O02654|ENO_DORPE Enolase OS=Doryteuthis pealeii OX=1051067 PE=2 SV=1
			5.4e-224	786.6	0.898	0.9954	432	nr (06/25/2018)	O02654.1	RecName: Full=Enolase; AltName: Full=2-phospho-D-glycerate hydro-lyase; AltName: Full=2-phosphoglycerate dehydratase >AAB50731.1 enolase [Doryteuthis pealeii]
	477	lcl|TRINITY_DN12730_c0_g1::TRINITY_DN12730_c0_g1_i1::g.8985::m.8985	4.4e-116	427.2	0.955	0.978	222	nr (06/25/2018)	XP_014781846.1	PREDICTED: N-acetylserotonin O-methyltransferase-like protein [Octopus bimaculoides] >KOF75224.1 hypothetical protein OCBIM_22035081mg [Octopus bimaculoides]
			2.06e-55	189.504	0.45	0.978	222	Swiss-Prot: Reviewed - Manually annotated (05/13/2019)	O9567129242	sp|O95671|ASML_HUMAN Probable bifunctional dTTP/UTP pyrophosphatase/methyltransferase protein OS=Homo sapiens OX=9606 GN=ASMTL PE=1 SV=3
	478	SRR3105558_c4058_g3910	0	1239.2	0.864	0.9987	743	nr (06/25/2018)	XP_014785302.1	PREDICTED: heat shock 70 kDa protein 4-like [Octopus bimaculoides] >KOF70396.1 hypothetical protein OCBIM_22002922mg [Octopus bimaculoides]
			0	695.656	0.519	0.9286	703	Swiss-Prot: Reviewed - Manually annotated (05/13/2019)	O88600	sp|O88600|HSP74_RAT Heat shock 70 kDa protein 4 OS=Rattus norvegicus OX=10116 GN=Hspa4 PE=1 SV=1
	479	lcl|TRINITY_DN12731_c0_g1::TRINITY_DN12731_c0_g1_i1::g.9070::m.9070	0	551.206	0.688	0.9845	381	Swiss-Prot: Reviewed - Manually annotated (05/13/2019)	Q7T385	sp|Q7T385|VTC1A_DANRE V-type proton ATPase subunit C 1-A OS=Danio rerio OX=7955 GN=atp6v1c1a PE=2 SV=1
			6.8e-210	739.6	0.96	0.9974	385	nr (06/25/2018)	XP_014786986.1	PREDICTED: V-type proton ATPase subunit C 1-A-like [Octopus bimaculoides] >XP_014786987.1 PREDICTED: V-type proton ATPase subunit C 1-A-like [Octopus bimaculoides] >KOF68101.1 hypothetical protein OCBIM_22008112mg [Octopus bimaculoides] >KOF68102.1 hypothetical protein OCBIM_22008112mg [Octopus bimaculoides]
	480	lcl|TRINITY_DN12731_c1_g1::TRINITY_DN12731_c1_g1_i1::g.9071::m.9071	5e-266	926.4	0.907	0.998	495	nr (06/25/2018)	XP_014779289.1	PREDICTED: fatty aldehyde dehydrogenase-like [Octopus bimaculoides] >KOF78758.1 hypothetical protein OCBIM_22030334mg [Octopus bimaculoides]
			3.71e-180	516.924	0.53	0.9456	474	Swiss-Prot: Reviewed - Manually annotated (05/13/2019)	Q60HH8	sp|Q60HH8|AL3A2_MACFA Fatty aldehyde dehydrogenase OS=Macaca fascicularis OX=9541 GN=ALDH3A2 PE=2 SV=1
	481	lcl|TRINITY_DN12735_c0_g1::TRINITY_DN12735_c0_g1_i1::g.9122::m.9122	0	1771.9	0.993	0.9989	888	nr (06/25/2018)	XP_014779444.1	PREDICTED: alpha-actinin, sarcomeric-like isoform X1 [Octopus bimaculoides]
			0	1392.48	0.737	0.9944	915	Swiss-Prot: Reviewed - Manually annotated (05/13/2019)	P18091	sp|P18091|ACTN_DROME Alpha-actinin, sarcomeric OS=Drosophila melanogaster OX=7227 GN=Actn PE=1 SV=2
	482	SRR6349992_c1405_g1640	7.5e-148	533.1	0.9	0.9967	300	nr (06/25/2018)	XP_014774825.1	PREDICTED: enoyl-CoA hydratase, mitochondrial-like [Octopus bimaculoides] >KOF85157.1 hypothetical protein OCBIM_22020787mg [Octopus bimaculoides]
			1.89e-132	380.563	0.653	0.9233	277	Swiss-Prot: Reviewed - Manually annotated (05/13/2019)	Q8BH95	sp|Q8BH95|ECHM_MOUSE Enoyl-CoA hydratase, mitochondrial OS=Mus musculus OX=10090 GN=Echs1 PE=1 SV=1
	483	lcl|TRINITY_DN12742_c1_g1::TRINITY_DN12742_c1_g1_i1::g.9161::m.9161	0	520.005	0.643	0.9	387	Swiss-Prot: Reviewed - Manually annotated (05/13/2019)	Q0316829747	sp|Q03168|ASPP_AEDAE Lysosomal aspartic protease OS=Aedes aegypti OX=7159 GN=AAEL006169 PE=1 SV=2
			2.6e-202	714.5	0.872	0.907	390	nr (06/25/2018)	XP_014771656.1	PREDICTED: lysosomal aspartic protease-like isoform X2 [Octopus bimaculoides] >KOF89654.1 hypothetical protein OCBIM_22012716mg [Octopus bimaculoides]
	484	lcl|TRINITY_DN12743_c0_g1::TRINITY_DN12743_c0_g1_i2::g.9125::m.9125	3.3e-169	604.4	0.955	0.8351	314	nr (06/25/2018)	XP_014769274.1	PREDICTED: PDZ and LIM domain protein 1-like isoform X1 [Octopus bimaculoides]
			6.67e-46	163.31	0.352	0.9229	352	Swiss-Prot: Reviewed - Manually annotated (05/13/2019)	Q5E9E1298761	sp|Q5E9E1|PDLI1_BOVIN PDZ and LIM domain protein 1 OS=Bos taurus OX=9913 GN=PDLIM1 PE=2 SV=3
	485	SRR6349992_c3970_g4240	0	791.571	0.54	0.9448	774	Swiss-Prot: Reviewed - Manually annotated (05/13/2019)	P22059290216	sp|P22059|OSBP1_HUMAN Oxysterol-binding protein 1 OS=Homo sapiens OX=9606 GN=OSBP PE=1 SV=1
			2.4e-278	968	0.647	0.9473	759	nr (06/25/2018)	XP_009051703.1	hypothetical protein LOTGIDRAFT_209029 [Lottia gigantea] >ESO97862.1 hypothetical protein LOTGIDRAFT_209029 [Lottia gigantea]
	486	lcl|TRINITY_DN12753_c0_g3::TRINITY_DN12753_c0_g3_i1::g.9062::m.9062	4.9e-65	256.9	0.85	0.9929	140	nr (06/25/2018)	XP_014767447.1	PREDICTED: uncharacterized protein LOC106867166 isoform X1 [Octopus bimaculoides]
	487	lcl|TRINITY_DN12758_c2_g1::TRINITY_DN12758_c2_g1_i1::g.9180::m.9180	1.5e-187	665.2	0.95	0.9972	352	nr (06/25/2018)	XP_014777181.1	PREDICTED: glycerol-3-phosphate dehydrogenase [NAD(+)], cytoplasmic-like [Octopus bimaculoides]
			2.42e-169	478.404	0.68	0.983	347	Swiss-Prot: Reviewed - Manually annotated (05/13/2019)	O35077	sp|O35077|GPDA_RAT Glycerol-3-phosphate dehydrogenase [NAD(+)], cytoplasmic OS=Rattus norvegicus OX=10116 GN=Gpd1 PE=1 SV=4
	488	lcl|TRINITY_DN12760_c0_g1::TRINITY_DN12760_c0_g1_i1::g.9129::m.9129	3e-77	298.1	0.804	0.8889	209	nr (06/25/2018)	XP_014770355.1	PREDICTED: ATP synthase subunit O, mitochondrial-like [Octopus bimaculoides]
			3e-65	203.756	0.476	0.9244	208	Swiss-Prot: Reviewed - Manually annotated (05/13/2019)	Q24439	sp|Q24439|ATPO_DROME ATP synthase subunit O, mitochondrial OS=Drosophila melanogaster OX=7227 GN=ATPsynO PE=2 SV=2
	489	lcl|TRINITY_DN12762_c0_g1::TRINITY_DN12762_c0_g1_i1::g.9136::m.9136	0	803.127	0.69	0.9819	546	Swiss-Prot: Reviewed - Manually annotated (05/13/2019)	Q5NVF9	sp|Q5NVF9|TCPG_PONAB T-complex protein 1 subunit gamma OS=Pongo abelii OX=9601 GN=CCT3 PE=2 SV=1
			4.1e-269	936.8	0.867	0.9946	566	nr (06/25/2018)	XP_014775181.1	PREDICTED: T-complex protein 1 subunit gamma-like [Octopus bimaculoides]
	490	SRR3105558_c3520_g3495	5.47e-34	117.857	0.553	0.9912	114	Swiss-Prot: Reviewed - Manually annotated (05/13/2019)	Q9CYL5	sp|Q9CYL5|GAPR1_MOUSE Golgi-associated plant pathogenesis-related protein 1 OS=Mus musculus OX=10090 GN=Glipr2 PE=1 SV=3
			2.5e-32	147.9	0.64	0.9823	111	nr (06/25/2018)	KOF95657.1	hypothetical protein OCBIM_22037570mg [Octopus bimaculoides]
			2.11e-12	57.3806	0.339	0.8496	109	Swiss-Prot: Reviewed - venom & toxins (05/13/2019)	P357792493	sp|P35779|VA3_SOLRI Venom allergen 3 OS=Solenopsis richteri OX=30203 PE=1 SV=2
	491	lcl|TRINITY_DN12774_c0_g1::TRINITY_DN12774_c0_g1_i2::g.9182::m.9182	2.1e-51	212.6	0.679	0.5018	140	nr (06/25/2018)	XP_014768658.1	PREDICTED: uncharacterized protein LOC106868059 [Octopus bimaculoides]
	492	lcl|TRINITY_DN12776_c0_g1::TRINITY_DN12776_c0_g1_i1::g.9174::m.9174	2.76e-139	399.438	0.655	0.8941	287	Swiss-Prot: Reviewed - Manually annotated (05/13/2019)	Q61425	sp|Q61425|HCDH_MOUSE Hydroxyacyl-coenzyme A dehydrogenase, mitochondrial OS=Mus musculus OX=10090 GN=Hadh PE=1 SV=2
			3.1e-131	478	0.931	0.7664	246	nr (06/25/2018)	KOF92968.1	hypothetical protein OCBIM_22005446mg, partial [Octopus bimaculoides]
	493	lcl|TRINITY_DN12778_c0_g1::TRINITY_DN12778_c0_g1_i1::g.9183::m.9183	9.2e-90	339.3	0.954	0.9943	174	nr (06/25/2018)	XP_014786113.1	PREDICTED: soma ferritin-like [Octopus bimaculoides] >KOF69233.1 hypothetical protein OCBIM_22005466mg [Octopus bimaculoides]
			3.66e-50	162.155	0.479	0.9429	165	Swiss-Prot: Reviewed - Manually annotated (05/13/2019)	P42577	sp|P42577|FRIS_LYMST Soma ferritin OS=Lymnaea stagnalis OX=6523 PE=2 SV=2
	494	lcl|TRINITY_DN12780_c1_g3::TRINITY_DN12780_c1_g3_i1::g.8999::m.8999	5.4e-188	666.8	0.908	0.9973	372	nr (06/25/2018)	XP_014767637.1	PREDICTED: cAMP-dependent protein kinase type II regulatory subunit-like [Octopus bimaculoides] >KOF95314.1 hypothetical protein OCBIM_22038844mg [Octopus bimaculoides]
			1.13e-136	397.127	0.566	0.9866	371	Swiss-Prot: Reviewed - Manually annotated (05/13/2019)	Q26619202793	sp|Q26619|KAPR_STRPU cAMP-dependent protein kinase type II regulatory subunit OS=Strongylocentrotus purpuratus OX=7668 PE=2 SV=1
	495	tr|A0A0L8FTB6_PD	4e-170	607.1	1	1	292	nr (06/25/2018)	XP_014787095.1	PREDICTED: succinate dehydrogenase [ubiquinone] iron-sulfur subunit, mitochondrial-like [Octopus bimaculoides] >KOF67932.1 hypothetical protein OCBIM_22008560mg [Octopus bimaculoides]
			3.42e-153	432.565	0.723	0.9795	289	Swiss-Prot: Reviewed - Manually annotated (05/13/2019)	Q9YHT2	sp|Q9YHT2|SDHB_CHICK Succinate dehydrogenase [ubiquinone] iron-sulfur subunit, mitochondrial OS=Gallus gallus OX=9031 GN=SDHB PE=1 SV=1
	496	tr|A0A0L8HEQ9_PD	1.1e-194	689.1	0.862	1	401	nr (06/25/2018)	XP_014772915.1	PREDICTED: TAR DNA-binding protein 43-like [Octopus bimaculoides] >KOF87728.1 hypothetical protein OCBIM_22016252mg [Octopus bimaculoides]
			1.11e-143	417.927	0.578	0.9377	391	Swiss-Prot: Reviewed - Manually annotated (05/13/2019)	Q13148	sp|Q13148|TADBP_HUMAN TAR DNA-binding protein 43 OS=Homo sapiens OX=9606 GN=TARDBP PE=1 SV=1
	497	SRR2047107_c1647_g2143	0	605.905	0.805	0.9972	354	Swiss-Prot: Reviewed - Manually annotated (05/13/2019)	P30682	sp|P30682|GNAI_LYMST Guanine nucleotide-binding protein G(i) subunit alpha OS=Lymnaea stagnalis OX=6523 PE=2 SV=3
			7.1e-198	699.5	1	0.9972	354	nr (06/25/2018)	XP_014777779.1	PREDICTED: guanine nucleotide-binding protein G(i) subunit alpha-like [Octopus bimaculoides]
	498	tr|A0A0L8FN04_PD	0	535.413	0.535	0.9781	499	Swiss-Prot: Reviewed - Manually annotated (05/13/2019)	Q99MN1	sp|Q99MN1|SYK_MOUSE Lysine--tRNA ligase OS=Mus musculus OX=10090 GN=Kars PE=1 SV=1
			7.2e-226	792.7	0.958	1	411	nr (06/25/2018)	KOF66027.1	hypothetical protein OCBIM_22013733mg, partial [Octopus bimaculoides] >KOF66028.1 hypothetical protein OCBIM_22013733mg, partial [Octopus bimaculoides]
	499	tr|A0A0L8G2G0_PD	1.3e-94	355.5	1	1	181	nr (06/25/2018)	KOF71088.1	hypothetical protein OCBIM_22001686mg, partial [Octopus bimaculoides]
			6.57e-07	51.9878	0.291	0.4751	86	Swiss-Prot: Reviewed - Manually annotated (05/13/2019)	Q95215	sp|Q95215|BGH3_RABIT Transforming growth factor-beta-induced protein ig-h3 OS=Oryctolagus cuniculus OX=9986 GN=TGFBI PE=2 SV=2
	500	lcl|TRINITY_DN12802_c0_g1::TRINITY_DN12802_c0_g1_i1::g.9244::m.9244	0	564.303	0.683	0.9002	397	Swiss-Prot: Reviewed - Manually annotated (05/13/2019)	O75600203445	sp|O75600|KBL_HUMAN 2-amino-3-ketobutyrate coenzyme A ligase, mitochondrial OS=Homo sapiens OX=9606 GN=GCAT PE=1 SV=1
			2e-242	847.8	0.97	0.9977	440	nr (06/25/2018)	XP_014774821.1	PREDICTED: 2-amino-3-ketobutyrate coenzyme A ligase, mitochondrial-like isoform X1 [Octopus bimaculoides] >KOF85155.1 hypothetical protein OCBIM_22020785mg [Octopus bimaculoides]
	501	tr|A0A0L8FRN9_PD	1.5e-74	288.5	1	1	140	nr (06/25/2018)	XP_014787570.1	PREDICTED: smoothelin-like protein 1 [Octopus bimaculoides] >KOF67318.1 hypothetical protein OCBIM_22009987mg [Octopus bimaculoides]
			1.45e-41	146.362	0.575	0.9071	127	Swiss-Prot: Reviewed - Manually annotated (05/13/2019)	Q99LM3	sp|Q99LM3|SMTL1_MOUSE Smoothelin-like protein 1 OS=Mus musculus OX=10090 GN=Smtnl1 PE=1 SV=1
	502	lcl|TRINITY_DN12816_c0_g1::TRINITY_DN12816_c0_g1_i1::g.9307::m.9307	2.7e-133	484.6	0.981	0.9662	257	nr (06/25/2018)	XP_014768005.1	PREDICTED: electron transfer flavoprotein subunit beta-like [Octopus bimaculoides] >KOF94657.1 hypothetical protein OCBIM_22001155mg [Octopus bimaculoides] >KOF94658.1 hypothetical protein OCBIM_22001155mg [Octopus bimaculoides]
			9.65e-129	368.237	0.702	0.9586	255	Swiss-Prot: Reviewed - Manually annotated (05/13/2019)	P38117	sp|P38117|ETFB_HUMAN Electron transfer flavoprotein subunit beta OS=Homo sapiens OX=9606 GN=ETFB PE=1 SV=3
	503	lcl|TRINITY_DN12817_c0_g1::TRINITY_DN12817_c0_g1_i2::g.9210::m.9210	0	847.04	0.758	0.9765	541	Swiss-Prot: Reviewed - Manually annotated (05/13/2019)	P18279	sp|P18279|TCPA_CRIGR T-complex protein 1 subunit alpha OS=Cricetulus griseus OX=10029 GN=TCP1 PE=2 SV=1
			5.5e-298	1032.7	0.989	0.9928	550	nr (06/25/2018)	XP_014781212.1	PREDICTED: T-complex protein 1 subunit alpha-like [Octopus bimaculoides] >KOF76140.1 hypothetical protein OCBIM_22033744mg [Octopus bimaculoides]
	504	lcl|TRINITY_DN12823_c0_g2::TRINITY_DN12823_c0_g2_i3::g.9385::m.9385	1.7e-127	369.392	0.648	0.9481	256	Swiss-Prot: Reviewed - Manually annotated (05/13/2019)	Q5ZIR1	sp|Q5ZIR1|SHLB1_CHICK Endophilin-B1 OS=Gallus gallus OX=9031 GN=SH3GLB1 PE=2 SV=1
			2.5e-102	381.7	0.722	0.9444	255	nr (06/25/2018)	XP_013069037.1	PREDICTED: endophilin-B1-like isoform X3 [Biomphalaria glabrata]
	505	lcl|TRINITY_DN12837_c0_g1::TRINITY_DN12837_c0_g1_i1::g.9214::m.9214	0	747.273	0.651	0.9298	545	Swiss-Prot: Reviewed - Manually annotated (05/13/2019)	Q6EE31	sp|Q6EE31|TCPQ_CHICK T-complex protein 1 subunit theta OS=Gallus gallus OX=9031 GN=CCT8 PE=1 SV=3
			2.4e-299	1037.3	0.965	0.9298	543	nr (06/25/2018)	XP_014775793.1	PREDICTED: T-complex protein 1 subunit theta-like [Octopus bimaculoides] >KOF83665.1 hypothetical protein OCBIM_22023398mg [Octopus bimaculoides]
	506	lcl|TRINITY_DN12839_c0_g1::TRINITY_DN12839_c0_g1_i1::g.9464::m.9464	3.3e-100	374.8	0.674	0.9654	279	nr (06/25/2018)	XP_014773074.1	PREDICTED: poly(U)-specific endoribonuclease-C-like, partial [Octopus bimaculoides]
			2.8e-66	211.846	0.42	0.9516	286	Swiss-Prot: Reviewed - Manually annotated (05/13/2019)	B1WBB4	sp|B1WBB4|ENDUB_XENLA Poly(U)-specific endoribonuclease-B OS=Xenopus laevis OX=8355 GN=endou-b PE=2 SV=1
	507	SRR3105558_c16499_g11074	1.2e-50	208.8	1	0.9204	104	nr (06/25/2018)	XP_014788861.1	PREDICTED: tensin-3-like [Octopus bimaculoides]
			4.56e-32	121.324	0.604	0.9646	111	Swiss-Prot: Reviewed - Manually annotated (05/13/2019)	Q68CZ2	sp|Q68CZ2|TENS3_HUMAN Tensin-3 OS=Homo sapiens OX=9606 GN=TNS3 PE=1 SV=2
	508	lcl|TRINITY_DN12841_c0_g1::TRINITY_DN12841_c0_g1_i1::g.9413::m.9413	6.6e-246	859.4	0.991	0.9792	424	nr (06/25/2018)	XP_014769212.1	PREDICTED: mannose-6-phosphate isomerase-like [Octopus bimaculoides] >KOF92970.1 hypothetical protein OCBIM_22005448mg [Octopus bimaculoides]
			4.51e-153	443.351	0.499	0.9607	417	Swiss-Prot: Reviewed - Manually annotated (05/13/2019)	Q8HXX2247613	sp|Q8HXX2|MPI_MACFA Mannose-6-phosphate isomerase OS=Macaca fascicularis OX=9541 GN=MPI PE=2 SV=3
	509	lcl|TRINITY_DN12842_c0_g1::TRINITY_DN12842_c0_g1_i1::g.9237::m.9237	1.9e-134	488.4	0.845	0.96	264	nr (06/25/2018)	ACJ22645.1	S1 type peptidase [Octopus kaurna]
			1.33e-28	118.242	0.342	0.8218	237	Swiss-Prot: Reviewed - Manually annotated (05/13/2019)	P69526	sp|P69526|TMPS9_RAT Transmembrane protease serine 9 OS=Rattus norvegicus OX=10116 GN=Tmprss9 PE=3 SV=1
			2.11e-22	92.0485	0.293	0.8364	242	Swiss-Prot: Reviewed - venom & toxins (05/13/2019)	Q8MQS8	sp|Q8MQS8|SP34_APIME Venom serine protease 34 OS=Apis mellifera OX=7460 PE=2 SV=1
	510	SRR3105321_c2433_g2120	0	718.768	0.671	0.9677	513	Swiss-Prot: Reviewed - Manually annotated (05/13/2019)	Q6TH15	sp|Q6TH15|EIF3D_DANRE Eukaryotic translation initiation factor 3 subunit D OS=Danio rerio OX=7955 GN=eif3d PE=2 SV=1
			2.4e-274	954.1	0.927	0.9677	511	nr (06/25/2018)	XP_014767787.1	PREDICTED: eukaryotic translation initiation factor 3 subunit D-like isoform X1 [Octopus bimaculoides] >KOF95041.1 hypothetical protein OCBIM_22039722mg [Octopus bimaculoides]
	511	lcl|TRINITY_DN12844_c1_g1::TRINITY_DN12844_c1_g1_i1::g.9300::m.9300	1.9e-68	268.5	0.83	0.8855	147	nr (06/25/2018)	XP_014779193.1	PREDICTED: uncharacterized protein LOC106875520 [Octopus bimaculoides]
	512	lcl|TRINITY_DN12844_c2_g1::TRINITY_DN12844_c2_g1_i2::g.9302::m.9302	1e-126	463	0.707	0.9907	318	nr (06/25/2018)	XP_014788924.1	PREDICTED: uncharacterized protein LOC106882675 [Octopus bimaculoides] >KOF97374.1 hypothetical protein OCBIM_22030097mg [Octopus bimaculoides]
	513	lcl|TRINITY_DN12844_c4_g1::TRINITY_DN12844_c4_g1_i1::g.9305::m.9305	4.2e-122	447.6	0.702	0.9967	326	nr (06/25/2018)	XP_014782450.1	PREDICTED: uncharacterized protein LOC106877887 isoform X1 [Octopus bimaculoides] >KOG00882.1 hypothetical protein OCBIM_22026521mg [Octopus bimaculoides]
	514	lcl|TRINITY_DN12844_c4_g3::TRINITY_DN12844_c4_g3_i1::g.9306::m.9306	6.1e-121	443.7	0.712	0.9967	326	nr (06/25/2018)	XP_014782525.1	PREDICTED: uncharacterized protein LOC106877887 isoform X2 [Octopus bimaculoides]
	515	lcl|TRINITY_DN12847_c0_g1::TRINITY_DN12847_c0_g1_i1::g.9403::m.9403	2.4e-176	627.9	0.947	0.9969	320	nr (06/25/2018)	XP_014781296.1	PREDICTED: GDP-L-fucose synthase-like [Octopus bimaculoides] >XP_014781297.1 PREDICTED: GDP-L-fucose synthase-like [Octopus bimaculoides] >KOF76034.1 hypothetical protein OCBIM_22033873mg [Octopus bimaculoides]
			4.37e-175	490.73	0.702	0.972	312	Swiss-Prot: Reviewed - Manually annotated (05/13/2019)	Q13630	sp|Q13630|FCL_HUMAN GDP-L-fucose synthase OS=Homo sapiens OX=9606 GN=TSTA3 PE=1 SV=1
	516	lcl|TRINITY_DN12851_c1_g1::TRINITY_DN12851_c1_g1_i1::g.9380::m.9380	3.6e-63	250.8	0.867	0.9931	143	nr (06/25/2018)	XP_014776945.1	PREDICTED: actophorin-like [Octopus bimaculoides]
			4.28e-35	121.709	0.409	0.9514	137	Swiss-Prot: Reviewed - Manually annotated (05/13/2019)	P37167	sp|P37167|ACTP_ACACA Actophorin OS=Acanthamoeba castellanii OX=5755 PE=1 SV=2
	517	SRR5204441_c1227_g1564	5.3e-84	320.5	0.963	0.7729	160	nr (06/25/2018)	KOF68900.1	hypothetical protein OCBIM_22006317mg [Octopus bimaculoides]
			6.09e-48	166.777	0.642	0.5749	123	Swiss-Prot: Reviewed - Manually annotated (05/13/2019)	Q792H5	sp|Q792H5|CELF2_RAT CUGBP Elav-like family member 2 OS=Rattus norvegicus OX=10116 GN=Celf2 PE=2 SV=1
	518	lcl|TRINITY_DN12870_c0_g1::TRINITY_DN12870_c0_g1_i1::g.9499::m.9499	0	1711.8	0.998	0.9989	876	nr (06/25/2018)	XP_014776562.1	PREDICTED: coatomer subunit gamma-2-like [Octopus bimaculoides] >KOF82642.1 hypothetical protein OCBIM_22024977mg [Octopus bimaculoides]
			0	1316.6	0.724	0.992	872	Swiss-Prot: Reviewed - Manually annotated (05/13/2019)	Q9PUE4	sp|Q9PUE4|COPG2_DANRE Coatomer subunit gamma-2 OS=Danio rerio OX=7955 GN=copg2 PE=2 SV=2
	519	SRR3105558_c4034_g3893	4.43e-67	201.445	0.87	0.935	115	Swiss-Prot: Reviewed - Manually annotated (05/13/2019)	P0C1H5	sp|P0C1H5|H2B7_CHICK Histone H2B 7 OS=Gallus gallus OX=9031 GN=H2B-VII PE=1 SV=2
			1.1e-41	179.1	0.82	0.9919	122	nr (06/25/2018)	KOF74864.1	hypothetical protein OCBIM_22035554mg [Octopus bimaculoides]
	520	lcl|TRINITY_DN12877_c0_g1::TRINITY_DN12877_c0_g1_i1::g.9503::m.9503	1.44e-133	399.438	0.756	0.3177	250	Swiss-Prot: Reviewed - Manually annotated (05/13/2019)	Q9BMX5	sp|Q9BMX5|RS6_APLCA 40S ribosomal protein S6 OS=Aplysia californica OX=6500 GN=RPS6 PE=2 SV=1
			1.8e-129	473.4	0.865	0.3685	290	nr (06/25/2018)	XP_014786921.1	PREDICTED: neurofilament heavy polypeptide-like [Octopus bimaculoides] >KOF68173.1 hypothetical protein OCBIM_22007935mg [Octopus bimaculoides]
	521	lcl|TRINITY_DN12880_c0_g2::TRINITY_DN12880_c0_g2_i2::g.9530::m.9530	0	3719.9	0.931	0.9995	1950	nr (06/25/2018)	XP_014781066.1	PREDICTED: myoferlin-like isoform X8 [Octopus bimaculoides]
			0	1739.93	0.49	0.9567	1876	Swiss-Prot: Reviewed - Manually annotated (05/13/2019)	Q9NZM1261406	sp|Q9NZM1|MYOF_HUMAN Myoferlin OS=Homo sapiens OX=9606 GN=MYOF PE=1 SV=1
	522	lcl|TRINITY_DN12883_c0_g1::TRINITY_DN12883_c0_g1_i5::g.9231::m.9231	2.2e-261	911	0.888	0.998	512	nr (06/25/2018)	XP_014776475.1	PREDICTED: heterogeneous nuclear ribonucleoprotein L-like isoform X7 [Octopus bimaculoides]
			4.53e-172	501.13	0.509	0.9843	532	Swiss-Prot: Reviewed - Manually annotated (05/13/2019)	P14866	sp|P14866|HNRPL_HUMAN Heterogeneous nuclear ribonucleoprotein L OS=Homo sapiens OX=9606 GN=HNRNPL PE=1 SV=2
	523	lcl|TRINITY_DN12884_c0_g1::TRINITY_DN12884_c0_g1_i3::g.9395::m.9395	0	1117.8	0.953	0.9844	567	nr (06/25/2018)	KOF88434.1	hypothetical protein OCBIM_22014973mg [Octopus bimaculoides]
			0	723.391	0.667	0.8594	499	Swiss-Prot: Reviewed - Manually annotated (05/13/2019)	Q14117	sp|Q14117|DPYS_HUMAN Dihydropyrimidinase OS=Homo sapiens OX=9606 GN=DPYS PE=1 SV=1
	524	lcl|TRINITY_DN12886_c1_g2::TRINITY_DN12886_c1_g2_i4::g.9357::m.9357	7.5e-225	790	0.607	0.947	730	nr (06/25/2018)	XP_014787828.1	PREDICTED: neuroblast differentiation-associated protein AHNAK-like, partial [Octopus bimaculoides]
			1.07e-139	432.95	0.581	0.5492	365	Swiss-Prot: Reviewed - Manually annotated (05/13/2019)	Q9Z2H5	sp|Q9Z2H5|E41L1_MOUSE Band 4.1-like protein 1 OS=Mus musculus OX=10090 GN=Epb41l1 PE=1 SV=2
	525	lcl|TRINITY_DN12890_c0_g1::TRINITY_DN12890_c0_g1_i1::g.9341::m.9341	4.4e-101	377.5	0.742	0.944	236	nr (06/25/2018)	XP_014790239.1	PREDICTED: ribonuclease DdI-like [Octopus bimaculoides] >KOF62464.1 hypothetical protein OCBIM_22023236mg [Octopus bimaculoides]
			2.96e-34	125.946	0.308	0.764	198	Swiss-Prot: Reviewed - Manually annotated (05/13/2019)	P80022	sp|P80022|RNLE_SOLLC Extracellular ribonuclease LE OS=Solanum lycopersicum OX=4081 PE=1 SV=2
	526	lcl|TRINITY_DN12893_c3_g1::TRINITY_DN12893_c3_g1_i2::g.9295::m.9295	2.25e-129	373.244	0.617	0.9607	298	Swiss-Prot: Reviewed - Manually annotated (05/13/2019)	P07514265448	sp|P07514|NB5R3_BOVIN NADH-cytochrome b5 reductase 3 OS=Bos taurus OX=9913 GN=CYB5R3 PE=1 SV=3
			9.4e-114	419.9	0.642	0.9836	302	nr (06/25/2018)	XP_013382585.1	NADH-cytochrome b5 reductase 3 isoform X2 [Lingula anatina]
	527	lcl|TRINITY_DN12895_c0_g1::TRINITY_DN12895_c0_g1_i1::g.9520::m.9520	0	547.354	0.549	0.9276	503	Swiss-Prot: Reviewed - Manually annotated (05/13/2019)	P28838	sp|P28838|AMPL_HUMAN Cytosol aminopeptidase OS=Homo sapiens OX=9606 GN=LAP3 PE=1 SV=3
			1.4e-298	1034.6	0.963	0.9981	538	nr (06/25/2018)	KOF76401.1	hypothetical protein OCBIM_22033409mg [Octopus bimaculoides]
	528	lcl|TRINITY_DN12896_c1_g1::TRINITY_DN12896_c1_g1_i1::g.9278::m.9278	2.2e-266	927.5	0.94	0.9673	475	nr (06/25/2018)	BAX02570.1	chitinase [Octopus vulgaris]
			2.8e-131	391.734	0.44	0.9162	464	Swiss-Prot: Reviewed - Manually annotated (05/13/2019)	Q95M17	sp|Q95M17|CHIA_BOVIN Acidic mammalian chitinase OS=Bos taurus OX=9913 GN=CHIA PE=1 SV=1
			2.99e-06	42.743	0.386	0.1391	70	Swiss-Prot: Reviewed - venom & toxins (05/13/2019)	P0DPW5	sp|P0DPW5|TX11A_CORWE U-scoloptoxin(01)-Cw1a OS=Cormocephalus westwoodi OX=1096223 PE=3 SV=1
	529	lcl|TRINITY_DN12899_c1_g1::TRINITY_DN12899_c1_g1_i1::g.9346::m.9346	4.7e-56	228.4	0.936	0.3081	110	nr (06/25/2018)	XP_014784784.1	PREDICTED: uncharacterized protein LOC106879637 [Octopus bimaculoides]
	530	SRR2047107_c5073_g5898	2.5e-220	774.2	0.972	0.9974	391	nr (06/25/2018)	XP_014777263.1	PREDICTED: eukaryotic translation initiation factor 3 subunit E-like isoform X2 [Octopus bimaculoides] >KOF81616.1 hypothetical protein OCBIM_22026297mg [Octopus bimaculoides]
			3.31e-174	496.123	0.609	0.9923	391	Swiss-Prot: Reviewed - Manually annotated (05/13/2019)	Q641X8	sp|Q641X8|EIF3E_RAT Eukaryotic translation initiation factor 3 subunit E OS=Rattus norvegicus OX=10116 GN=Eif3e PE=2 SV=1
	531	SRR3105558_c3373_g3351	0	1459.12	0.781	0.9885	862	Swiss-Prot: Reviewed - Manually annotated (05/13/2019)	O55029	sp|O55029|COPB2_MOUSE Coatomer subunit beta' OS=Mus musculus OX=10090 GN=Copb2 PE=1 SV=2
			0	1305.4	0.745	0.9977	872	nr (06/25/2018)	XP_025082597.1	coatomer subunit beta'-like isoform X1 [Pomacea canaliculata]
	532	lcl|TRINITY_DN12910_c0_g1::TRINITY_DN12910_c0_g1_i2::g.9643::m.9643	0	1153.7	0.905	0.801	660	nr (06/25/2018)	XP_014782271.1	PREDICTED: membrane metallo-endopeptidase-like 1 [Octopus bimaculoides]
			4.08e-80	276.944	0.294	0.7621	664	Swiss-Prot: Reviewed - Manually annotated (05/13/2019)	Q9JLI3242408	sp|Q9JLI3|MMEL1_MOUSE Membrane metallo-endopeptidase-like 1 OS=Mus musculus OX=10090 GN=Mmel1 PE=1 SV=1
			4.56e-75	255.758	0.274	0.7803	680	Swiss-Prot: Reviewed - venom & toxins (05/13/2019)	W4VS99	sp|W4VS99|NEP_TRILK Neprilysin-1 OS=Trittame loki OX=1295018 PE=1 SV=1
	533	SRR6349992_c12218_g10217	5.9e-71	276.6	0.952	1	140	nr (06/25/2018)	XP_014786473.1	PREDICTED: heterogeneous nuclear ribonucleoprotein K-like isoform X5 [Octopus bimaculoides]
			5.41e-36	131.724	0.493	0.9214	138	Swiss-Prot: Reviewed - Manually annotated (05/13/2019)	Q3T0D0	sp|Q3T0D0|HNRPK_BOVIN Heterogeneous nuclear ribonucleoprotein K OS=Bos taurus OX=9913 GN=HNRNPK PE=2 SV=1
	534	lcl|TRINITY_DN12914_c4_g1::TRINITY_DN12914_c4_g1_i1::g.9816::m.9816	1.95e-97	285.034	0.683	0.9519	202	Swiss-Prot: Reviewed - Manually annotated (05/13/2019)	Q9D1D4	sp|Q9D1D4|TMEDA_MOUSE Transmembrane emp24 domain-containing protein 10 OS=Mus musculus OX=10090 GN=Tmed10 PE=1 SV=1
			4.2e-89	337.4	0.866	0.8942	186	nr (06/25/2018)	XP_021361747.1	transmembrane emp24 domain-containing protein 10-like [Mizuhopecten yessoensis] >OWF46440.1 Transmembrane emp24 domain-containing protein 10 [Mizuhopecten yessoensis]
	535	lcl|TRINITY_DN12915_c0_g1::TRINITY_DN12915_c0_g1_i1::g.9718::m.9718	0	1671.75	0.575	0.9802	1589	Swiss-Prot: Reviewed - Manually annotated (05/13/2019)	Q99323261539	sp|Q99323|MYSN_DROME Myosin heavy chain, non-muscle OS=Drosophila melanogaster OX=7227 GN=zip PE=1 SV=2
			0	1112.8	0.483	0.9994	1619	nr (06/25/2018)	KOF69587.1	hypothetical protein OCBIM_22004481mg, partial [Octopus bimaculoides]
	536	lcl|TRINITY_DN12919_c0_g1::TRINITY_DN12919_c0_g1_i4::g.9679::m.9679	0	1483.4	0.851	0.9417	960	nr (06/25/2018)	XP_014786038.1	PREDICTED: vinculin-like, partial [Octopus bimaculoides]
			0	1021.92	0.545	0.9979	968	Swiss-Prot: Reviewed - Manually annotated (05/13/2019)	O46037	sp|O46037|VINC_DROME Vinculin OS=Drosophila melanogaster OX=7227 GN=Vinc PE=1 SV=1
	537	lcl|TRINITY_DN12921_c0_g1::TRINITY_DN12921_c0_g1_i1::g.9667::m.9667	6.7e-230	806.2	0.902	0.9977	439	nr (06/25/2018)	XP_014780796.1	PREDICTED: probable protein disulfide-isomerase A6 [Octopus bimaculoides] >KOF76670.1 hypothetical protein OCBIM_22033046mg [Octopus bimaculoides]
			8.98e-164	471.47	0.571	0.8993	399	Swiss-Prot: Reviewed - Manually annotated (05/13/2019)	Q11067298704	sp|Q11067|PDIA6_CAEEL Protein disulfide-isomerase A6 homolog OS=Caenorhabditis elegans OX=6239 GN=pdi-6 PE=3 SV=1
	538	lcl|TRINITY_DN12926_c0_g1::TRINITY_DN12926_c0_g1_i1::g.9694::m.9694	0	801.971	0.751	0.9851	530	Swiss-Prot: Reviewed - Manually annotated (05/13/2019)	Q3ZBH0	sp|Q3ZBH0|TCPB_BOVIN T-complex protein 1 subunit beta OS=Bos taurus OX=9913 GN=CCT2 PE=1 SV=3
			2.3e-293	1017.3	0.983	0.9981	537	nr (06/25/2018)	XP_014773898.1	PREDICTED: T-complex protein 1 subunit beta-like [Octopus bimaculoides] >KOF86392.1 hypothetical protein OCBIM_22018710mg [Octopus bimaculoides]
	539	lcl|TRINITY_DN12928_c4_g2::TRINITY_DN12928_c4_g2_i1::g.9573::m.9573	1.3e-23	119	0.541	0.9	109	nr (06/25/2018)	XP_014770918.1	PREDICTED: co-chaperone protein daf-41-like [Octopus bimaculoides] >KOG00053.1 hypothetical protein OCBIM_22008444mg [Octopus bimaculoides]
			2.29e-12	65.0846	0.371	0.8583	105	Swiss-Prot: Reviewed - Manually annotated (05/13/2019)	Q7SY06	sp|Q7SY06|HACD3_DANRE Very-long-chain (3R)-3-hydroxyacyl-CoA dehydratase OS=Danio rerio OX=7955 GN=hacd3 PE=2 SV=2
	540	lcl|TRINITY_DN12933_c0_g1::TRINITY_DN12933_c0_g1_i1::g.9715::m.9715	0	637.491	0.706	0.9977	432	Swiss-Prot: Reviewed - Manually annotated (05/13/2019)	Q4R559	sp|Q4R559|AATM_MACFA Aspartate aminotransferase, mitochondrial OS=Macaca fascicularis OX=9541 GN=GOT2 PE=2 SV=1
			1.7e-246	861.3	0.965	0.9977	428	nr (06/25/2018)	XP_014773129.1	PREDICTED: aspartate aminotransferase, mitochondrial-like [Octopus bimaculoides] >KOF87430.1 hypothetical protein OCBIM_22016844mg [Octopus bimaculoides]
	541	tr|A0A0L8FTR9_PD	0	1349	1	1	652	nr (06/25/2018)	KOF68091.1	hypothetical protein OCBIM_22008102mg [Octopus bimaculoides]
			0	1029.24	0.772	0.934	609	Swiss-Prot: Reviewed - Manually annotated (05/13/2019)	Q15436	sp|Q15436|SC23A_HUMAN Protein transport protein Sec23A OS=Homo sapiens OX=9606 GN=SEC23A PE=1 SV=2
	542	lcl|TRINITY_DN12938_c0_g2::TRINITY_DN12938_c0_g2_i1::g.9728::m.9728	0	599.356	0.781	0.9527	384	Swiss-Prot: Reviewed - Manually annotated (05/13/2019)	Q8JFP1	sp|Q8JFP1|IF4A2_CHICK Eukaryotic initiation factor 4A-II OS=Gallus gallus OX=9031 GN=EIF4A2 PE=2 SV=1
			9.8e-220	772.3	0.975	0.9975	401	nr (06/25/2018)	XP_014779042.1	PREDICTED: ATP-dependent RNA helicase eIF4A-like [Octopus bimaculoides] >KOF79174.1 hypothetical protein OCBIM_22029859mg [Octopus bimaculoides]
	543	lcl|TRINITY_DN12938_c1_g1::TRINITY_DN12938_c1_g1_i1::g.9729::m.9729	2.59e-147	414.075	0.862	0.9634	239	Swiss-Prot: Reviewed - Manually annotated (05/13/2019)	P62909	sp|P62909|RS3_RAT 40S ribosomal protein S3 OS=Rattus norvegicus OX=10116 GN=Rps3 PE=1 SV=1
			1.7e-129	471.9	0.988	0.9797	241	nr (06/25/2018)	XP_014786762.1	PREDICTED: 40S ribosomal protein S3-B-like [Octopus bimaculoides] >KOF68347.1 hypothetical protein OCBIM_22007473mg [Octopus bimaculoides]
	544	lcl|TRINITY_DN12939_c0_g1::TRINITY_DN12939_c0_g1_i2::g.9616::m.9616	1.1e-40	176	0.827	0.7536	104	nr (06/25/2018)	KOF62722.1	hypothetical protein OCBIM_22022037mg, partial [Octopus bimaculoides]
			4.65e-30	108.227	0.431	0.9928	137	Swiss-Prot: Reviewed - Manually annotated (05/13/2019)	C4N147	sp|C4N147|FABP1_DORPE Sodium/calcium exchanger regulatory protein 1 OS=Doryteuthis pealeii OX=1051067 PE=1 SV=1
	545	lcl|TRINITY_DN12942_c0_g1::TRINITY_DN12942_c0_g1_i1::g.9593::m.9593	6.3e-118	434.1	0.545	0.9875	398	nr (06/25/2018)	XP_009064523.1	hypothetical protein LOTGIDRAFT_196347 [Lottia gigantea] >ESO84721.1 hypothetical protein LOTGIDRAFT_196347 [Lottia gigantea]
			3.2e-93	293.123	0.431	0.9825	406	Swiss-Prot: Reviewed - Manually annotated (05/13/2019)	Q20065292030	sp|Q20065|P4HA2_CAEEL Prolyl 4-hydroxylase subunit alpha-2 OS=Caenorhabditis elegans OX=6239 GN=phy-2 PE=1 SV=1
	546	lcl|TRINITY_DN12942_c2_g1::TRINITY_DN12942_c2_g1_i1::g.9594::m.9594	9.5e-167	595.9	0.927	0.9967	301	nr (06/25/2018)	XP_014785746.1	PREDICTED: regucalcin-like [Octopus bimaculoides] >XP_014785747.1 PREDICTED: regucalcin-like [Octopus bimaculoides] >KOF69739.1 hypothetical protein OCBIM_22004181mg [Octopus bimaculoides]
			1.85e-76	238.424	0.414	0.9967	302	Swiss-Prot: Reviewed - Manually annotated (05/13/2019)	Q03336	sp|Q03336|RGN_RAT Regucalcin OS=Rattus norvegicus OX=10116 GN=Rgn PE=1 SV=3
	547	lcl|TRINITY_DN12942_c3_g1::TRINITY_DN12942_c3_g1_i3::g.9598::m.9598	0	1589.7	0.975	0.9975	809	nr (06/25/2018)	KOF95363.1	hypothetical protein OCBIM_22038736mg [Octopus bimaculoides]
			0	996.497	0.644	0.9334	761	Swiss-Prot: Reviewed - Manually annotated (05/13/2019)	P47860	sp|P47860|PFKAP_RAT ATP-dependent 6-phosphofructokinase, platelet type OS=Rattus norvegicus OX=10116 GN=Pfkp PE=1 SV=2
	548	tr|A0A0L8HIY0_PD	1.5e-94	355.5	0.889	1	215	nr (06/25/2018)	KOF89176.1	hypothetical protein OCBIM_22013597mg, partial [Octopus bimaculoides]
			2.01e-91	280.411	0.642	1	215	Swiss-Prot: Reviewed - Manually annotated (05/13/2019)	Q9CWK8	sp|Q9CWK8|SNX2_MOUSE Sorting nexin-2 OS=Mus musculus OX=10090 GN=Snx2 PE=1 SV=2
	549	lcl|TRINITY_DN12943_c2_g1::TRINITY_DN12943_c2_g1_i1::g.9891::m.9891	0	510.76	0.736	0.994	333	Swiss-Prot: Reviewed - Manually annotated (05/13/2019)	Q12552	sp|Q12552|G3P_ASPNG Glyceraldehyde-3-phosphate dehydrogenase OS=Aspergillus niger OX=5061 GN=gpdA PE=3 SV=2
			4.4e-181	643.7	0.958	0.997	333	nr (06/25/2018)	XP_014786159.1	PREDICTED: glyceraldehyde-3-phosphate dehydrogenase-like isoform X3 [Octopus bimaculoides] >KOF69187.1 hypothetical protein OCBIM_22005540mg [Octopus bimaculoides]
	550	lcl|TRINITY_DN12944_c0_g1::TRINITY_DN12944_c0_g1_i2::g.9587::m.9587	0	1225.3	0.968	0.8669	625	nr (06/25/2018)	XP_014772455.1	PREDICTED: glycerol-3-phosphate dehydrogenase, mitochondrial-like isoform X1 [Octopus bimaculoides] >KOF88407.1 hypothetical protein OCBIM_22014978mg [Octopus bimaculoides]
			0	865.529	0.573	0.9986	733	Swiss-Prot: Reviewed - Manually annotated (05/13/2019)	A6QLU1	sp|A6QLU1|GPDM_BOVIN Glycerol-3-phosphate dehydrogenase, mitochondrial OS=Bos taurus OX=9913 GN=GPD2 PE=2 SV=1
	551	tr|B8Q2X0_PD	0	707.983	0.997	1	341	Swiss-Prot: Reviewed - Manually annotated (05/13/2019)	P23232	sp|P23232|GBB_LOLFO Guanine nucleotide-binding protein subunit beta OS=Loligo forbesii OX=6618 PE=2 SV=1
			2.5e-155	558.1	0.832	1	341	nr (06/25/2018)	P23232.1	RecName: Full=Guanine nucleotide-binding protein subunit beta >CAA40077.1 GTP-binding protein beta subunit [Loligo forbesii] >prf||1705183A GTP binding protein
	552	lcl|TRINITY_DN12951_c0_g1::TRINITY_DN12951_c0_g1_i4::g.9739::m.9739	4.5e-76	234.958	0.801	0.9939	191	nr (09/12/2019) - Automatically adjust parameters for short input sequences	XP_029652114	uncharacterized protein LOC115225308 [Octopus vulgaris]
	553	SRR3105321_c3751_g3062	0	608.986	0.811	0.9973	365	Swiss-Prot: Reviewed - Manually annotated (05/13/2019)	F6S675	sp|F6S675|IMDH1_XENTR Inosine-5'-monophosphate dehydrogenase 1 OS=Xenopus tropicalis OX=8364 GN=impdh1 PE=3 SV=1
			1.1e-198	702.2	0.995	0.9973	365	nr (06/25/2018)	XP_014771998.1	PREDICTED: inosine-5'-monophosphate dehydrogenase 1b-like isoform X2 [Octopus bimaculoides] >KOF99953.1 hypothetical protein OCBIM_22009530mg [Octopus bimaculoides]
	554	lcl|TRINITY_DN12958_c0_g1::TRINITY_DN12958_c0_g1_i1::g.9761::m.9761	5.6e-185	657.9	0.55	0.9988	859	nr (06/25/2018)	XP_014778084.1	PREDICTED: immunoglobulin A1 protease autotransporter-like [Octopus bimaculoides]
	555	SRR6349992_c4777_g4976	3.5e-111	411.4	0.873	0.7121	245	nr (06/25/2018)	XP_014781168.1	PREDICTED: aquaporin-4-like [Octopus bimaculoides]
			3.36e-52	177.948	0.386	0.7245	236	Swiss-Prot: Reviewed - Manually annotated (05/13/2019)	O7775020286	sp|O77750|AQP4_BOVIN Aquaporin-4 OS=Bos taurus OX=9913 GN=AQP4 PE=2 SV=3
	556	lcl|TRINITY_DN12964_c0_g1::TRINITY_DN12964_c0_g1_i1::g.9799::m.9799	1.4e-171	613.2	0.961	0.4107	308	nr (06/25/2018)	XP_014777024.1	PREDICTED: signal transducer and activator of transcription 5B-like [Octopus bimaculoides]
			2.36e-159	484.182	0.402	0.928	717	Swiss-Prot: Reviewed - Manually annotated (05/13/2019)	Q9TUZ0	sp|Q9TUZ0|STA5B_PIG Signal transducer and activator of transcription 5B OS=Sus scrofa OX=9823 GN=STAT5B PE=2 SV=1
	557	lcl|TRINITY_DN12976_c0_g1::TRINITY_DN12976_c0_g1_i1::g.9797::m.9797	0	1226.8	0.99	0.9984	615	nr (06/25/2018)	XP_014771257.1	PREDICTED: V-type proton ATPase catalytic subunit A [Octopus bimaculoides] >XP_014771258.1 PREDICTED: V-type proton ATPase catalytic subunit A [Octopus bimaculoides] >KOF90252.1 hypothetical protein OCBIM_22011519mg [Octopus bimaculoides]
			0	1094.34	0.853	0.9935	613	Swiss-Prot: Reviewed - Manually annotated (05/13/2019)	P50516	sp|P50516|VATA_MOUSE V-type proton ATPase catalytic subunit A OS=Mus musculus OX=10090 GN=Atp6v1a PE=1 SV=2
	558	lcl|TRINITY_DN12979_c3_g2::TRINITY_DN12979_c3_g2_i2::g.9686::m.9686	0	2882.8	0.931	0.9974	1509	nr (06/25/2018)	KOF71985.1	hypothetical protein OCBIM_22000216mg [Octopus bimaculoides]
			0	815.839	0.327	0.9894	1576	Swiss-Prot: Reviewed - Manually annotated (05/13/2019)	P98160	sp|P98160|PGBM_HUMAN Basement membrane-specific heparan sulfate proteoglycan core protein OS=Homo sapiens OX=9606 GN=HSPG2 PE=1 SV=4
	559	tr|A0A0L8FMA0_PD	2.2e-203	718	0.949	1	396	nr (06/25/2018)	XP_014788774.1	PREDICTED: zinc finger RNA-binding protein-like [Octopus bimaculoides] >KOF65540.1 hypothetical protein OCBIM_22015212mg [Octopus bimaculoides]
			1.19e-128	399.053	0.572	0.9621	381	Swiss-Prot: Reviewed - Manually annotated (05/13/2019)	O88532	sp|O88532|ZFR_MOUSE Zinc finger RNA-binding protein OS=Mus musculus OX=10090 GN=Zfr PE=1 SV=2
	560	lcl|TRINITY_DN12981_c0_g1::TRINITY_DN12981_c0_g1_i1::g.9696::m.9696	0	874.774	0.792	0.9759	529	Swiss-Prot: Reviewed - Manually annotated (05/13/2019)	Q5ZJK8	sp|Q5ZJK8|TCPH_CHICK T-complex protein 1 subunit eta OS=Gallus gallus OX=9031 GN=CCT7 PE=1 SV=1
			6.8e-301	1042.3	0.991	0.9981	539	nr (06/25/2018)	XP_014783560.1	PREDICTED: T-complex protein 1 subunit eta-like [Octopus bimaculoides] >KOF72704.1 hypothetical protein OCBIM_22039049mg [Octopus bimaculoides]
	561	lcl|TRINITY_DN12983_c1_g1::TRINITY_DN12983_c1_g1_i1::g.9855::m.9855	1.17e-92	268.855	0.841	0.9689	157	Swiss-Prot: Reviewed - Manually annotated (05/13/2019)	P05945242012	sp|P05945|MLE_TODPA Myosin catalytic light chain LC-1, mantle muscle OS=Todarodes pacificus OX=6637 PE=1 SV=2
			5.4e-68	266.9	0.977	0.8261	133	nr (06/25/2018)	KOF81384.1	hypothetical protein OCBIM_22026598mg [Octopus bimaculoides]
			2.98e-11	54.6842	0.3	0.9565	160	Swiss-Prot: Reviewed - venom & toxins (05/13/2019)	Q3SB11	sp|Q3SB11|CALGL_TROCA Calglandulin OS=Tropidechis carinatus OX=100989 PE=2 SV=1
	562	lcl|TRINITY_DN12986_c0_g1::TRINITY_DN12986_c0_g1_i2::g.9859::m.9859	4.4e-46	193.7	0.803	0.9919	127	nr (06/25/2018)	XP_014791055.1	PREDICTED: uncharacterized protein LOC106884277 isoform X2 [Octopus bimaculoides] >KOF96161.1 hypothetical protein OCBIM_22036237mg [Octopus bimaculoides]
	563	lcl|TRINITY_DN12986_c0_g1::TRINITY_DN12986_c0_g1_i4::g.9862::m.9862	6e-54	219.9	0.858	0.9922	127	nr (06/25/2018)	XP_014791055.1	PREDICTED: uncharacterized protein LOC106884277 isoform X2 [Octopus bimaculoides] >KOF96161.1 hypothetical protein OCBIM_22036237mg [Octopus bimaculoides]
	564	SRR2047107_c8347_g8833	3.8e-78	300.4	1	0.9929	140	nr (06/25/2018)	XP_014784365.1	PREDICTED: ornithine carbamoyltransferase, mitochondrial-like isoform X1 [Octopus bimaculoides] >KOF71658.1 hypothetical protein OCBIM_22000755mg [Octopus bimaculoides]
			1.98e-51	169.859	0.562	0.9716	137	Swiss-Prot: Reviewed - Manually annotated (05/13/2019)	P11725290765	sp|P11725|OTC_MOUSE Ornithine carbamoyltransferase, mitochondrial OS=Mus musculus OX=10090 GN=Otc PE=1 SV=1
	565	SRR3105321_c711_g733	6.8e-68	266.9	0.738	0.9951	206	nr (06/25/2018)	KOF95543.1	hypothetical protein OCBIM_22038014mg [Octopus bimaculoides]
			4.36e-61	192.2	0.669	0.6552	133	Swiss-Prot: Reviewed - Manually annotated (05/13/2019)	P12262	sp|P12262|EF1B_ARTSA Elongation factor 1-beta OS=Artemia salina OX=85549 PE=1 SV=3
	566	lcl|TRINITY_DN12992_c0_g1::TRINITY_DN12992_c0_g1_i1::g.9879::m.9879	3.6e-107	397.5	0.89	0.9955	220	nr (06/25/2018)	XP_014781570.1	PREDICTED: CD9 antigen-like isoform X2 [Octopus bimaculoides]
			1.11e-51	169.859	0.404	0.9864	223	Swiss-Prot: Reviewed - Manually annotated (05/13/2019)	P40240	sp|P40240|CD9_MOUSE CD9 antigen OS=Mus musculus OX=10090 GN=Cd9 PE=1 SV=2
	567	lcl|TRINITY_DN12993_c0_g2::TRINITY_DN12993_c0_g2_i1::g.9623::m.9623	8e-289	1002.3	0.911	0.9964	552	nr (06/25/2018)	XP_014787032.1	PREDICTED: prolyl 4-hydroxylase subunit alpha-1-like [Octopus bimaculoides] >KOF68035.1 hypothetical protein OCBIM_22008293mg [Octopus bimaculoides]
			4.85e-32	133.265	0.237	0.8448	511	Swiss-Prot: Reviewed - Manually annotated (05/13/2019)	Q5ZLK5292031	sp|Q5ZLK5|P4HA2_CHICK Prolyl 4-hydroxylase subunit alpha-2 OS=Gallus gallus OX=9031 GN=P4HA2 PE=2 SV=1
	568	tr|A0A0L8FL52_PD	0	597.43	0.692	0.9761	412	Swiss-Prot: Reviewed - Manually annotated (05/13/2019)	P54359	sp|P54359|SEPT2_DROME Septin-2 OS=Drosophila melanogaster OX=7227 GN=Sep2 PE=2 SV=2
			1.4e-197	698.7	0.87	1	418	nr (06/25/2018)	XP_014788839.1	PREDICTED: septin-11-like [Octopus bimaculoides] >KOF65451.1 hypothetical protein OCBIM_22015463mg [Octopus bimaculoides]
	569	tr|A0A0L8IA18_PD	1.1e-75	292.4	1	1	148	nr (06/25/2018)	KOF98341.1	hypothetical protein OCBIM_22025887mg, partial [Octopus bimaculoides]
			5.61e-07	50.0618	0.27	0.973	148	Swiss-Prot: Reviewed - Manually annotated (05/13/2019)	Q9WVA4	sp|Q9WVA4|TAGL2_MOUSE Transgelin-2 OS=Mus musculus OX=10090 GN=Tagln2 PE=1 SV=4
	570	SRR2047107_c2425_g3065	3.5e-149	537.3	1	0.9813	263	nr (06/25/2018)	XP_014786575.1	PREDICTED: adenylosuccinate synthetase-like [Octopus bimaculoides] >KOF68633.1 hypothetical protein OCBIM_22006788mg [Octopus bimaculoides]
			5.84e-114	338.191	0.609	0.9888	266	Swiss-Prot: Reviewed - Manually annotated (05/13/2019)	Q6P875	sp|Q6P875|PUA2A_XENTR Adenylosuccinate synthetase isozyme 2 A OS=Xenopus tropicalis OX=8364 GN=adss-a PE=2 SV=1
	571	lcl|TRINITY_DN12997_c0_g1::TRINITY_DN12997_c0_g1_i1::g.9841::m.9841	0	1113.2	0.933	0.9494	600	nr (06/25/2018)	XP_014788735.1	PREDICTED: inter-alpha-trypsin inhibitor heavy chain H3-like [Octopus bimaculoides]
			1.13e-122	388.652	0.383	0.9462	616	Swiss-Prot: Reviewed - Manually annotated (05/13/2019)	Q3T052	sp|Q3T052|ITIH4_BOVIN Inter-alpha-trypsin inhibitor heavy chain H4 OS=Bos taurus OX=9913 GN=ITIH4 PE=1 SV=1
	572	SRR3105558_c14992_g10411	6.3e-61	243	1	0.9919	122	nr (06/25/2018)	XP_014778478.1	PREDICTED: synaptosomal-associated protein 25-like [Octopus bimaculoides] >KOF79838.1 hypothetical protein OCBIM_22028847mg [Octopus bimaculoides]
			6.68e-36	125.176	0.55	0.9756	120	Swiss-Prot: Reviewed - Manually annotated (05/13/2019)	P36975	sp|P36975|SNP25_DROME Synaptosomal-associated protein 25 OS=Drosophila melanogaster OX=7227 GN=Snap25 PE=2 SV=1
	573	lcl|TRINITY_DN13000_c1_g2::TRINITY_DN13000_c1_g2_i1::g.10094::m.10094	3.7e-282	979.9	0.994	0.9979	483	nr (06/25/2018)	XP_014774756.1	PREDICTED: 4-hydroxybutyrate coenzyme A transferase-like [Octopus bimaculoides] >KOF85211.1 hypothetical protein OCBIM_22020670mg [Octopus bimaculoides]
			9.99e-133	393.66	0.506	0.8636	419	Swiss-Prot: Reviewed - Manually annotated (05/13/2019)	P38942	sp|P38942|CAT2_CLOK5 4-hydroxybutyrate coenzyme A transferase OS=Clostridium kluyveri (strain ATCC 8527 / DSM 555 / NCIMB 10680) OX=431943 GN=cat2 PE=3 SV=3
	574	lcl|TRINITY_DN13000_c2_g1::TRINITY_DN13000_c2_g1_i2::g.10097::m.10097	8.4e-121	443.4	0.786	0.8111	262	nr (06/25/2018)	XP_014788915.1	PREDICTED: uncharacterized protein LOC106882666 [Octopus bimaculoides]
	575	lcl|TRINITY_DN13010_c0_g1_i2_frame_3_orf_2	8.3e-31	142.5	0.896	0.875	77	nr (06/25/2018)	XP_014779420.1	PREDICTED: uncharacterized protein LOC106875685 [Octopus bimaculoides] >KOF78548.1 hypothetical protein OCBIM_22030637mg [Octopus bimaculoides]
	576	tr|A0A0L8GER2_PD	8.8e-119	436	1	1	213	nr (06/25/2018)	XP_014781656.1	PREDICTED: FK506-binding protein 2-like [Octopus bimaculoides] >KOF75506.1 hypothetical protein OCBIM_22034602mg [Octopus bimaculoides] >KOF75507.1 hypothetical protein OCBIM_22034602mg [Octopus bimaculoides]
			6.66e-38	133.65	0.385	0.9671	213	Swiss-Prot: Reviewed - Manually annotated (05/13/2019)	P59024	sp|P59024|FKB14_MOUSE Peptidyl-prolyl cis-trans isomerase FKBP14 OS=Mus musculus OX=10090 GN=Fkbp14 PE=1 SV=1
	577	lcl|TRINITY_DN13017_c4_g2::TRINITY_DN13017_c4_g2_i1::g.10186::m.10186	1.2e-187	665.6	0.885	0.9973	365	nr (06/25/2018)	XP_014772820.1	PREDICTED: gelsolin-like protein 2 [Octopus bimaculoides] >KOF87834.1 hypothetical protein OCBIM_22016012mg [Octopus bimaculoides]
			2.55e-134	390.963	0.529	0.9973	367	Swiss-Prot: Reviewed - Manually annotated (05/13/2019)	Q8MPM1	sp|Q8MPM1|GELS2_LUMTE Gelsolin-like protein 2 OS=Lumbricus terrestris OX=6398 GN=gelsolin PE=1 SV=1
	578	lcl|TRINITY_DN13018_c4_g1::TRINITY_DN13018_c4_g1_i3::g.10201::m.10201	4.61e-76	226.098	0.747	0.9542	146	Swiss-Prot: Reviewed - Manually annotated (05/13/2019)	P14533	sp|P14533|CABO_DORPE Squidulin OS=Doryteuthis pealeii OX=1051067 PE=1 SV=1
			6.64e-29	100.523	0.392	0.9608	148	Swiss-Prot: Reviewed - venom & toxins (05/13/2019)	Q3SB11	sp|Q3SB11|CALGL_TROCA Calglandulin OS=Tropidechis carinatus OX=100989 PE=2 SV=1
			5.2e-20	107.5	0.757	0.4575	70	nr (06/25/2018)	P14533.1	RecName: Full=Squidulin; AltName: Full=Optic lobe calcium-binding protein; AltName: Full=SCABP >pir||A33353 calcium-binding protein - squid (Watasenia scintillans)
	579	SRR2047107_c3551_g4319	1.2e-110	409.1	1	0.9437	201	nr (06/25/2018)	KOF82771.1	hypothetical protein OCBIM_22024792mg [Octopus bimaculoides]
			1.99e-65	209.149	0.577	0.8122	175	Swiss-Prot: Reviewed - Manually annotated (05/13/2019)	P07909	sp|P07909|ROA1_DROME Heterogeneous nuclear ribonucleoprotein A1 OS=Drosophila melanogaster OX=7227 GN=Hrb98DE PE=2 SV=1
	580	lcl|TRINITY_DN13023_c1_g1::TRINITY_DN13023_c1_g1_i1::g.10137::m.10137	0	1421.4	0.981	0.9823	723	nr (06/25/2018)	XP_014770963.1	PREDICTED: NADH-ubiquinone oxidoreductase 75 kDa subunit, mitochondrial-like [Octopus bimaculoides] >KOG00068.1 hypothetical protein OCBIM_22008459mg [Octopus bimaculoides]
			0	1061.21	0.697	0.9538	702	Swiss-Prot: Reviewed - Manually annotated (05/13/2019)	Q0MQG2268738	sp|Q0MQG2|NDUS1_PANTR NADH-ubiquinone oxidoreductase 75 kDa subunit, mitochondrial OS=Pan troglodytes OX=9598 GN=NDUFS1 PE=2 SV=1
	581	lcl|TRINITY_DN13023_c2_g1::TRINITY_DN13023_c2_g1_i3::g.10141::m.10141	0	1638.6	0.936	0.7504	901	nr (06/25/2018)	KOF62379.1	hypothetical protein OCBIM_22023810mg, partial [Octopus bimaculoides]
			0	1397.88	0.607	0.9733	1176	Swiss-Prot: Reviewed - Manually annotated (05/13/2019)	Q16720	sp|Q16720|AT2B3_HUMAN Plasma membrane calcium-transporting ATPase 3 OS=Homo sapiens OX=9606 GN=ATP2B3 PE=1 SV=3
	582	lcl|TRINITY_DN13024_c4_g1::TRINITY_DN13024_c4_g1_i1::g.10146::m.10146	0	709.138	0.703	0.9646	492	Swiss-Prot: Reviewed - Manually annotated (05/13/2019)	Q07130	sp|Q07130|UGPA_BOVIN UTP--glucose-1-phosphate uridylyltransferase OS=Bos taurus OX=9913 GN=UGP2 PE=1 SV=2
			2.4e-287	997.3	0.984	0.998	508	nr (06/25/2018)	XP_014778972.1	PREDICTED: UTP--glucose-1-phosphate uridylyltransferase-like [Octopus bimaculoides] >KOF79206.1 hypothetical protein OCBIM_22029785mg [Octopus bimaculoides]
	583	lcl|TRINITY_DN13025_c3_g1::TRINITY_DN13025_c3_g1_i1::g.10126::m.10126	0	1565.4	0.927	0.9823	832	nr (06/25/2018)	KOF76574.1	hypothetical protein OCBIM_22033176mg [Octopus bimaculoides] >KOF76575.1 hypothetical protein OCBIM_22033176mg [Octopus bimaculoides] >KOF76576.1 hypothetical protein OCBIM_22033176mg [Octopus bimaculoides]
			0	1182.55	0.651	0.9941	850	Swiss-Prot: Reviewed - Manually annotated (05/13/2019)	A3KMV5	sp|A3KMV5|UBA1_BOVIN Ubiquitin-like modifier-activating enzyme 1 OS=Bos taurus OX=9913 GN=UBA1 PE=2 SV=1
	584	lcl|TRINITY_DN13027_c0_g2::TRINITY_DN13027_c0_g2_i1::g.9905::m.9905	0	768.459	0.971	0.9947	374	Swiss-Prot: Reviewed - Manually annotated (05/13/2019)	Q964E0	sp|Q964E0|ACTC_BIOTE Actin, cytoplasmic OS=Biomphalaria tenagophila OX=112528 PE=3 SV=1
			2e-214	754.6	0.984	0.9947	374	nr (06/25/2018)	AGZ87937.1	actin [Rapana venosa]
	585	lcl|TRINITY_DN13027_c0_g2::TRINITY_DN13027_c0_g2_i2::g.9907::m.9907	0	770.385	0.973	0.9947	374	Swiss-Prot: Reviewed - Manually annotated (05/13/2019)	Q964E0	sp|Q964E0|ACTC_BIOTE Actin, cytoplasmic OS=Biomphalaria tenagophila OX=112528 PE=3 SV=1
			5.8e-214	753.1	0.981	0.9947	374	nr (06/25/2018)	AGZ87937.1	actin [Rapana venosa]
	586	lcl|TRINITY_DN13028_c0_g1::TRINITY_DN13028_c0_g1_i5::g.10084::m.10084	7.1e-182	646.4	0.895	0.9943	351	nr (06/25/2018)	XP_014770986.1	PREDICTED: N(4)-(Beta-N-acetylglucosaminyl)-L-asparaginase-like isoform X1 [Octopus bimaculoides] >KOF90548.1 hypothetical protein OCBIM_22010989mg [Octopus bimaculoides]
			1.2e-121	356.295	0.555	0.9178	328	Swiss-Prot: Reviewed - Manually annotated (05/13/2019)	O0246729703	sp|O02467|ASPG_SPOFR N(4)-(Beta-N-acetylglucosaminyl)-L-asparaginase (Fragment) OS=Spodoptera frugiperda OX=7108 PE=1 SV=1
	587	lcl|TRINITY_DN13029_c2_g1::TRINITY_DN13029_c2_g1_i1::g.10016::m.10016	0	2512.3	0.936	0.9992	1297	nr (06/25/2018)	XP_014769027.1	PREDICTED: uncharacterized protein LOC106868335 [Octopus bimaculoides] >XP_014769028.1 PREDICTED: uncharacterized protein LOC106868335 [Octopus bimaculoides] >KOF93251.1 hypothetical protein OCBIM_22004842mg [Octopus bimaculoides]
			2.13e-76	274.633	0.336	0.3529	494	Swiss-Prot: Reviewed - Manually annotated (05/13/2019)	Q0E908	sp|Q0E908|HIL_DROME Hillarin OS=Drosophila melanogaster OX=7227 GN=Hil PE=1 SV=1
	588	lcl|TRINITY_DN13036_c0_g1::TRINITY_DN13036_c0_g1_i1::g.9928::m.9928	1.1e-36	163.3	0.609	0.4608	156	nr (06/25/2018)	KOF66933.1	hypothetical protein OCBIM_22010899mg [Octopus bimaculoides]
			9.85e-15	75.8702	0.586	0.2673	58	Swiss-Prot: Reviewed - Manually annotated (05/13/2019)	Q9V8R9	sp|Q9V8R9|41_DROME Protein 4.1 homolog OS=Drosophila melanogaster OX=7227 GN=cora PE=1 SV=1
	589	lcl|TRINITY_DN13036_c1_g1::TRINITY_DN13036_c1_g1_i1::g.9936::m.9936	8.78e-12	69.707	0.308	0.9783	344	Swiss-Prot: Reviewed - Manually annotated (05/13/2019)	Q09666	sp|Q09666|AHNK_HUMAN Neuroblast differentiation-associated protein AHNAK OS=Homo sapiens OX=9606 GN=AHNAK PE=1 SV=2
	590	lcl|TRINITY_DN13036_c1_g1::TRINITY_DN13036_c1_g1_i4::g.9945::m.9945	4.46e-11	67.781	0.285	0.9063	340	Swiss-Prot: Reviewed - Manually annotated (05/13/2019)	Q09666	sp|Q09666|AHNK_HUMAN Neuroblast differentiation-associated protein AHNAK OS=Homo sapiens OX=9606 GN=AHNAK PE=1 SV=2
	591	lcl|TRINITY_DN13036_c1_g1::TRINITY_DN13036_c1_g1_i5::g.9948::m.9948	4.36e-15	80.8777	0.303	0.9479	379	Swiss-Prot: Reviewed - Manually annotated (05/13/2019)	Q09666	sp|Q09666|AHNK_HUMAN Neuroblast differentiation-associated protein AHNAK OS=Homo sapiens OX=9606 GN=AHNAK PE=1 SV=2
	592	lcl|TRINITY_DN13038_c0_g1::TRINITY_DN13038_c0_g1_i2::g.9917::m.9917	3.6e-249	871.7	0.478	0.9992	1211	nr (06/25/2018)	KOF78102.1	hypothetical protein OCBIM_22031313mg [Octopus bimaculoides]
			6.71e-47	187.963	0.359	0.2093	262	Swiss-Prot: Reviewed - Manually annotated (05/13/2019)	O35206	sp|O35206|COFA1_MOUSE Collagen alpha-1(XV) chain OS=Mus musculus OX=10090 GN=Col15a1 PE=1 SV=2
	593	lcl|TRINITY_DN13040_c1_g1::TRINITY_DN13040_c1_g1_i3::g.10172::m.10172	2.4e-93	351.7	0.939	0.7768	181	nr (06/25/2018)	XP_014780153.1	PREDICTED: peptidyl-prolyl cis-trans isomerase B-like [Octopus bimaculoides]
			1.02e-91	271.552	0.643	0.8884	207	Swiss-Prot: Reviewed - Manually annotated (05/13/2019)	Q27774	sp|Q27774|PPIB_SCHJA Peptidyl-prolyl cis-trans isomerase B OS=Schistosoma japonicum OX=6182 PE=2 SV=1
	594	lcl|TRINITY_DN13040_c1_g2::TRINITY_DN13040_c1_g2_i1::g.10173::m.10173	2.8e-106	394.4	0.946	0.9951	202	nr (06/25/2018)	XP_014779829.1	PREDICTED: peptidyl-prolyl cis-trans isomerase B-like [Octopus bimaculoides] >KOF77941.1 hypothetical protein OCBIM_22031487mg [Octopus bimaculoides]
			1.68e-85	254.218	0.674	0.8621	175	Swiss-Prot: Reviewed - Manually annotated (05/13/2019)	P24367	sp|P24367|PPIB_CHICK Peptidyl-prolyl cis-trans isomerase B OS=Gallus gallus OX=9031 GN=PPIB PE=2 SV=1
	595	lcl|TRINITY_DN13040_c2_g1::TRINITY_DN13040_c2_g1_i1::g.10174::m.10174	1e-269	939.1	0.773	0.9985	664	nr (06/25/2018)	XP_014785198.1	PREDICTED: pyruvate dehydrogenase protein X component, mitochondrial-like [Octopus bimaculoides]
			4.27e-113	352.058	0.427	0.6627	459	Swiss-Prot: Reviewed - Manually annotated (05/13/2019)	Q8BKZ9287612	sp|Q8BKZ9|ODPX_MOUSE Pyruvate dehydrogenase protein X component, mitochondrial OS=Mus musculus OX=10090 GN=Pdhx PE=1 SV=1
	596	lcl|TRINITY_DN13046_c1_g1::TRINITY_DN13046_c1_g1_i2::g.10162::m.10162	4.7e-65	256.9	0.926	0.9926	135	nr (06/25/2018)	XP_014788776.1	PREDICTED: cytidine deaminase-like isoform X2 [Octopus bimaculoides] >KOF65541.1 hypothetical protein OCBIM_22015214mg [Octopus bimaculoides]
			1.55e-48	155.606	0.574	0.9412	129	Swiss-Prot: Reviewed - Manually annotated (05/13/2019)	P32320	sp|P32320|CDD_HUMAN Cytidine deaminase OS=Homo sapiens OX=9606 GN=CDA PE=1 SV=2
	597	lcl|TRINITY_DN13046_c2_g1::TRINITY_DN13046_c2_g1_i2::g.10164::m.10164	2.9e-54	221.9	0.489	0.9829	231	nr (06/25/2018)	XP_022344429.1	methyltransferase-like protein 27 isoform X1 [Crassostrea virginica]
			9.1e-18	82.4185	0.29	0.7179	169	Swiss-Prot: Reviewed - Manually annotated (05/13/2019)	Q8N6F8235995	sp|Q8N6F8|MET27_HUMAN Methyltransferase-like protein 27 OS=Homo sapiens OX=9606 GN=METTL27 PE=1 SV=2
	598	tr|A0A0L8G2P1_PD	0	556.214	0.78	0.9827	341	Swiss-Prot: Reviewed - Manually annotated (05/13/2019)	Q28F07	sp|Q28F07|ANM1_XENTR Protein arginine N-methyltransferase 1 OS=Xenopus tropicalis OX=8364 GN=prmt1 PE=2 SV=1
			6.5e-204	719.5	1	1	347	nr (06/25/2018)	XP_014784652.1	PREDICTED: protein arginine N-methyltransferase 1-like [Octopus bimaculoides] >KOF71291.1 hypothetical protein OCBIM_22001258mg [Octopus bimaculoides]
	599	SRR3105558_c30135_g16193	1.4e-13	85.5	0.76	0.4762	50	nr (06/25/2018)	XP_021348637.1	IgGFc-binding protein-like isoform X1 [Mizuhopecten yessoensis] >OWF52762.1 Zonadhesin [Mizuhopecten yessoensis]
			4.22e-11	61.2326	0.563	0.4571	48	Swiss-Prot: Reviewed - Manually annotated (05/13/2019)	Q6ZWJ8204081	sp|Q6ZWJ8|KCP_HUMAN Kielin/chordin-like protein OS=Homo sapiens OX=9606 GN=KCP PE=2 SV=3
	600	lcl|TRINITY_DN13053_c0_g1::TRINITY_DN13053_c0_g1_i1::g.10129::m.10129	0	1254.6	0.984	0.9985	678	nr (06/25/2018)	XP_014775850.1	PREDICTED: stress-70 protein, mitochondrial-like [Octopus bimaculoides] >KOF83559.1 hypothetical protein OCBIM_22023573mg [Octopus bimaculoides]
			0	1068.14	0.793	0.944	647	Swiss-Prot: Reviewed - Manually annotated (05/13/2019)	Q5R511	sp|Q5R511|GRP75_PONAB Stress-70 protein, mitochondrial OS=Pongo abelii OX=9601 GN=HSPA9 PE=2 SV=1
	601	SRR2047107_c2997_g3749	0	536.184	0.639	0.95	380	Swiss-Prot: Reviewed - Manually annotated (05/13/2019)	Q9DBL1	sp|Q9DBL1|ACDSB_MOUSE Short/branched chain specific acyl-CoA dehydrogenase, mitochondrial OS=Mus musculus OX=10090 GN=Acadsb PE=1 SV=1
			4.4e-188	667.2	1	0.83	332	nr (06/25/2018)	XP_014787624.1	PREDICTED: short/branched chain specific acyl-CoA dehydrogenase, mitochondrial-like [Octopus bimaculoides] >KOF67224.1 hypothetical protein OCBIM_22010157mg [Octopus bimaculoides]
	602	lcl|TRINITY_DN13066_c0_g2_i1_frame_3_orf_2	4.5e-49	203.8	0.92	0.938	121	nr (06/25/2018)	XP_014778610.1	PREDICTED: Golgi SNAP receptor complex member 2-like [Octopus bimaculoides] >XP_014778612.1 PREDICTED: Golgi SNAP receptor complex member 2-like [Octopus bimaculoides] >KOF79678.1 hypothetical protein OCBIM_22029141mg [Octopus bimaculoides]
			4.51e-48	156.377	0.592	0.9457	125	Swiss-Prot: Reviewed - Manually annotated (05/13/2019)	O35165	sp|O35165|GOSR2_RAT Golgi SNAP receptor complex member 2 OS=Rattus norvegicus OX=10116 GN=Gosr2 PE=1 SV=2
	603	lcl|TRINITY_DN13066_c5_g1::TRINITY_DN13066_c5_g1_i1::g.9904::m.9904	1.5e-181	645.6	0.8	0.9613	427	nr (06/25/2018)	XP_014785913.1	PREDICTED: glycerol-3-phosphate dehydrogenase [NAD(+)], cytoplasmic-like [Octopus bimaculoides]
			1.11e-135	396.741	0.542	0.7904	349	Swiss-Prot: Reviewed - Manually annotated (05/13/2019)	O57656	sp|O57656|GPDA_TAKRU Glycerol-3-phosphate dehydrogenase [NAD(+)], cytoplasmic OS=Takifugu rubripes OX=31033 GN=gpd1 PE=3 SV=1
	604	SRR2047107_c1850_g2398	5.6e-144	520	1	0.9961	254	nr (06/25/2018)	XP_014782921.1	PREDICTED: crystallin J1A-like [Octopus bimaculoides] >XP_014782922.1 PREDICTED: crystallin J1A-like [Octopus bimaculoides]
			5.13e-41	146.362	0.395	0.8235	210	Swiss-Prot: Reviewed - Manually annotated (05/13/2019)	Q03442	sp|Q03442|CRJ1A_TRICY Crystallin J1A OS=Tripedalia cystophora OX=6141 PE=1 SV=1
	605	SRR5204441_c2008_g2410	0	644.425	0.688	0.9421	439	Swiss-Prot: Reviewed - Manually annotated (05/13/2019)	Q0III3	sp|Q0III3|DC1I2_BOVIN Cytoplasmic dynein 1 intermediate chain 2 OS=Bos taurus OX=9913 GN=DYNC1I2 PE=1 SV=1
			2.5e-251	877.5	0.884	0.9979	465	nr (06/25/2018)	KOF90289.1	hypothetical protein OCBIM_22011363mg [Octopus bimaculoides]
	606	lcl|TRINITY_DN13073_c0_g1::TRINITY_DN13073_c0_g1_i1::g.10112::m.10112	5.5e-164	587.4	0.672	0.9959	496	nr (06/25/2018)	XP_014776874.1	PREDICTED: mRNA cap guanine-N7 methyltransferase-like [Octopus bimaculoides]
			8.15e-135	400.979	0.55	0.7505	371	Swiss-Prot: Reviewed - Manually annotated (05/13/2019)	O43148231595	sp|O43148|MCES_HUMAN mRNA cap guanine-N7 methyltransferase OS=Homo sapiens OX=9606 GN=RNMT PE=1 SV=1
	607	SRR3105558_c5901_g5231	0	874.004	0.759	0.9963	539	Swiss-Prot: Reviewed - Manually annotated (05/13/2019)	Q4R6V2	sp|Q4R6V2|TCPE_MACFA T-complex protein 1 subunit epsilon OS=Macaca fascicularis OX=9541 GN=CCT5 PE=2 SV=1
			4.9e-299	1036.2	0.981	0.9982	540	nr (06/25/2018)	XP_014789369.1	PREDICTED: T-complex protein 1 subunit epsilon-like [Octopus bimaculoides] >KOF64011.1 hypothetical protein OCBIM_22018054mg [Octopus bimaculoides]
	608	lcl|TRINITY_DN13074_c1_g1::TRINITY_DN13074_c1_g1_i1::g.10265::m.10265	0	2023.4	0.852	0.9992	1201	nr (06/25/2018)	XP_014770483.1	PREDICTED: protein transport protein Sec24C-like isoform X1 [Octopus bimaculoides] >XP_014770484.1 PREDICTED: protein transport protein Sec24C-like isoform X1 [Octopus bimaculoides] >KOF91288.1 hypothetical protein OCBIM_22009240mg [Octopus bimaculoides]
			0	1034.25	0.546	0.8104	1000	Swiss-Prot: Reviewed - Manually annotated (05/13/2019)	P53992	sp|P53992|SC24C_HUMAN Protein transport protein Sec24C OS=Homo sapiens OX=9606 GN=SEC24C PE=1 SV=3
	609	SRR2047107_c8204_g8720	0	1874.8	1	0.9989	930	nr (06/25/2018)	XP_014784572.1	PREDICTED: ATP-citrate synthase-like isoform X4 [Octopus bimaculoides] >KOF71402.1 hypothetical protein OCBIM_22001106mg [Octopus bimaculoides] >KOF71404.1 hypothetical protein OCBIM_22001106mg [Octopus bimaculoides]
			0	1483.77	0.761	0.9903	924	Swiss-Prot: Reviewed - Manually annotated (05/13/2019)	Q91V92	sp|Q91V92|ACLY_MOUSE ATP-citrate synthase OS=Mus musculus OX=10090 GN=Acly PE=1 SV=1
	610	lcl|TRINITY_DN13076_c7_g1::TRINITY_DN13076_c7_g1_i1::g.10291::m.10291	0	1526.1	0.951	0.9987	795	nr (06/25/2018)	XP_014774997.1	PREDICTED: methionine--tRNA ligase, cytoplasmic-like isoform X2 [Octopus bimaculoides] >XP_014774998.1 PREDICTED: methionine--tRNA ligase, cytoplasmic-like isoform X2 [Octopus bimaculoides] >KOF84921.1 hypothetical protein OCBIM_22021158mg [Octopus bimaculoides] >KOF84923.1 hypothetical protein OCBIM_22021158mg [Octopus bimaculoides] >KOF84924.1 hypothetical protein OCBIM_22021158mg [Octopus bima…
			0	890.567	0.559	0.9924	790	Swiss-Prot: Reviewed - Manually annotated (05/13/2019)	Q2T9L8	sp|Q2T9L8|SYMC_BOVIN Methionine--tRNA ligase, cytoplasmic OS=Bos taurus OX=9913 GN=MARS PE=2 SV=1
	611	tr|A0A0L8GZ17_PD	0	1224.5	1	1	630	nr (06/25/2018)	XP_014776861.1	PREDICTED: polyadenylate-binding protein 4-like [Octopus bimaculoides] >KOF82198.1 hypothetical protein OCBIM_22025575mg [Octopus bimaculoides]
			0	808.905	0.645	0.9841	631	Swiss-Prot: Reviewed - Manually annotated (05/13/2019)	Q9EPH8293033	sp|Q9EPH8|PABP1_RAT Polyadenylate-binding protein 1 OS=Rattus norvegicus OX=10116 GN=Pabpc1 PE=1 SV=1
	612	lcl|TRINITY_DN13080_c11_g1::TRINITY_DN13080_c11_g1_i1::g.10282::m.10282	7e-196	693.3	0.758	0.998	488	nr (06/25/2018)	XP_014775443.1	PREDICTED: dnaJ homolog subfamily C member 3-like [Octopus bimaculoides]
			1.02e-178	513.842	0.536	0.9959	498	Swiss-Prot: Reviewed - Manually annotated (05/13/2019)	Q27968	sp|Q27968|DNJC3_BOVIN DnaJ homolog subfamily C member 3 OS=Bos taurus OX=9913 GN=DNAJC3 PE=1 SV=1
	613	SRR6349992_c4511_g4744	1.63e-128	366.696	0.749	0.9798	243	Swiss-Prot: Reviewed - Manually annotated (05/13/2019)	Q5RCS8	sp|Q5RCS8|VATD_PONAB V-type proton ATPase subunit D OS=Pongo abelii OX=9601 GN=ATP6V1D PE=2 SV=1
			9.3e-112	412.9	0.895	0.9919	246	nr (06/25/2018)	XP_014783258.1	PREDICTED: V-type proton ATPase subunit D-like [Octopus bimaculoides] >KOF73154.1 hypothetical protein OCBIM_22038316mg [Octopus bimaculoides]
	614	lcl|TRINITY_DN13081_c0_g1::TRINITY_DN13081_c0_g1_i10::g.10250::m.10250	0	548.51	0.554	0.9883	527	Swiss-Prot: Reviewed - Manually annotated (05/13/2019)	P26599	sp|P26599|PTBP1_HUMAN Polypyrimidine tract-binding protein 1 OS=Homo sapiens OX=9606 GN=PTBP1 PE=1 SV=1
			5.5e-292	1012.7	1	0.998	511	nr (06/25/2018)	KOF69752.1	hypothetical protein OCBIM_22004193mg [Octopus bimaculoides]
	615	lcl|TRINITY_DN13084_c2_g1::TRINITY_DN13084_c2_g1_i1::g.10259::m.10259	5.3e-113	418.3	0.456	0.9882	589	nr (06/25/2018)	AAA16613.1	omega-crystallin [Enteroctopus dofleini]
			1.81e-93	302.368	0.329	0.9916	602	Swiss-Prot: Reviewed - Manually annotated (05/13/2019)	Q01241269771	sp|Q01241|NF70_DORPE 70 kDa neurofilament protein OS=Doryteuthis pealeii OX=1051067 PE=2 SV=1
	616	SRR3105558_c2345_g2426	1.3e-257	898.7	0.824	0.9983	591	nr (06/25/2018)	AAA16613.1	omega-crystallin [Enteroctopus dofleini]
			5.53e-95	306.605	0.347	0.9848	597	Swiss-Prot: Reviewed - Manually annotated (05/13/2019)	Q01241269771	sp|Q01241|NF70_DORPE 70 kDa neurofilament protein OS=Doryteuthis pealeii OX=1051067 PE=2 SV=1
	617	lcl|TRINITY_DN13084_c2_g3::TRINITY_DN13084_c2_g3_i1::g.10263::m.10263	1.8e-182	649	0.75	0.8464	485	nr (06/25/2018)	XP_014776803.1	PREDICTED: 60 kDa neurofilament protein-like [Octopus bimaculoides] >KOF82301.1 hypothetical protein OCBIM_22025453mg [Octopus bimaculoides]
			5.62e-86	282.337	0.333	0.9389	555	Swiss-Prot: Reviewed - Manually annotated (05/13/2019)	Q01241269771	sp|Q01241|NF70_DORPE 70 kDa neurofilament protein OS=Doryteuthis pealeii OX=1051067 PE=2 SV=1
	618	lcl|TRINITY_DN13088_c0_g1::TRINITY_DN13088_c0_g1_i1::g.10205::m.10205	0	727.628	0.623	0.9947	563	Swiss-Prot: Reviewed - Manually annotated (05/13/2019)	Q08DP0	sp|Q08DP0|PGM1_BOVIN Phosphoglucomutase-1 OS=Bos taurus OX=9913 GN=PGM1 PE=2 SV=1
			1.7e-262	914.8	0.811	0.9982	567	nr (06/25/2018)	XP_014780435.1	PREDICTED: phosphoglucomutase-like [Octopus bimaculoides]
	619	lcl|TRINITY_DN13091_c0_g1::TRINITY_DN13091_c0_g1_i1::g.10224::m.10224	0	2104.33	0.798	0.973	1227	Swiss-Prot: Reviewed - Manually annotated (05/13/2019)	Q27954	sp|Q27954|COPA_BOVIN Coatomer subunit alpha OS=Bos taurus OX=9913 GN=COPA PE=1 SV=1
			0	2094.7	0.851	0.9992	1256	nr (06/25/2018)	XP_014790530.1	PREDICTED: coatomer subunit alpha-like [Octopus bimaculoides] >KOF96909.1 hypothetical protein OCBIM_22032867mg [Octopus bimaculoides]
	620	lcl|TRINITY_DN13093_c0_g1_i1_frame_3_orf_10	2.1e-24	121.7	0.919	0.5041	62	nr (06/25/2018)	KOF81587.1	hypothetical protein OCBIM_22026330mg [Octopus bimaculoides]
	621	lcl|TRINITY_DN13094_c3_g1::TRINITY_DN13094_c3_g1_i5::g.9982::m.9982	0	1332.4	0.899	0.9986	765	nr (06/25/2018)	KOF69517.1	hypothetical protein OCBIM_22004658mg [Octopus bimaculoides]
			2e-180	548.895	0.461	0.7981	608	Swiss-Prot: Reviewed - Manually annotated (05/13/2019)	Q02645	sp|Q02645|HTS_DROME Protein hu-li tai shao OS=Drosophila melanogaster OX=7227 GN=hts PE=1 SV=2
	622	lcl|TRINITY_DN13094_c4_g1::TRINITY_DN13094_c4_g1_i1::g.9994::m.9994	1.6e-95	358.6	0.957	0.9946	184	nr (06/25/2018)	XP_014777243.1	PREDICTED: tubulin polymerization-promoting protein family member 2-like isoform X1 [Octopus bimaculoides]
			3.03e-23	93.9745	0.388	0.9351	178	Swiss-Prot: Reviewed - Manually annotated (05/13/2019)	Q9BW30	sp|Q9BW30|TPPP3_HUMAN Tubulin polymerization-promoting protein family member 3 OS=Homo sapiens OX=9606 GN=TPPP3 PE=1 SV=1
	623	SRR3105558_c400_g482	0	1592	0.732	0.9767	1231	nr (06/25/2018)	XP_014791063.1	PREDICTED: eukaryotic translation initiation factor 3 subunit A-like [Octopus bimaculoides] >KOF96147.1 hypothetical protein OCBIM_22036223mg [Octopus bimaculoides]
			0	1061.21	0.514	0.9831	1235	Swiss-Prot: Reviewed - Manually annotated (05/13/2019)	Q6PCR7	sp|Q6PCR7|EIF3A_DANRE Eukaryotic translation initiation factor 3 subunit A OS=Danio rerio OX=7955 GN=eif3a PE=2 SV=1
	624	tr|A0A0L8FY49_PD	2.3e-105	391.3	1	1	195	nr (06/25/2018)	XP_014785820.1	PREDICTED: calponin-1-like [Octopus bimaculoides] >KOF69657.1 hypothetical protein OCBIM_22004318mg [Octopus bimaculoides]
			3.42e-54	174.096	0.462	1	197	Swiss-Prot: Reviewed - Manually annotated (05/13/2019)	Q24799261475	sp|Q24799|MYPH_ECHGR Myophilin OS=Echinococcus granulosus OX=6210 PE=2 SV=1
	625	SRR5204442_c1500_g1858	0	541.191	0.528	0.9915	602	Swiss-Prot: Reviewed - Manually annotated (05/13/2019)	Q9JJP9	sp|Q9JJP9|UBQL1_RAT Ubiquilin-1 OS=Rattus norvegicus OX=10116 GN=Ubqln1 PE=1 SV=1
			6.1e-162	580.9	0.567	0.9983	644	nr (06/25/2018)	XP_014782349.1	PREDICTED: ubiquilin-1-like isoform X1 [Octopus bimaculoides] >KOF74540.1 hypothetical protein OCBIM_22036000mg [Octopus bimaculoides]
	626	SRR3105558_c770_g868	0	2349.7	0.969	0.9991	1175	nr (06/25/2018)	XP_014785277.1	PREDICTED: isoleucine--tRNA ligase, cytoplasmic-like [Octopus bimaculoides] >KOF70424.1 hypothetical protein OCBIM_22002889mg [Octopus bimaculoides]
			0	1367.06	0.579	0.9685	1146	Swiss-Prot: Reviewed - Manually annotated (05/13/2019)	P41252	sp|P41252|SYIC_HUMAN Isoleucine--tRNA ligase, cytoplasmic OS=Homo sapiens OX=9606 GN=IARS PE=1 SV=2
	627	SRR3105321_c2313_g2036	6.9e-158	566.6	0.858	0.9971	338	nr (06/25/2018)	XP_014775291.1	PREDICTED: coiled-coil domain-containing protein 47-like [Octopus bimaculoides] >KOF84418.1 hypothetical protein OCBIM_22022129mg [Octopus bimaculoides]
			4.24e-120	357.836	0.514	0.9735	333	Swiss-Prot: Reviewed - Manually annotated (05/13/2019)	Q66I12	sp|Q66I12|CCD47_DANRE Coiled-coil domain-containing protein 47 OS=Danio rerio OX=7955 GN=ccdc47 PE=2 SV=1
	628	lcl|TRINITY_DN13103_c5_g1::TRINITY_DN13103_c5_g1_i1::g.10389::m.10389	7.2e-82	313.5	0.848	0.8197	191	nr (06/25/2018)	KOF67026.1	hypothetical protein OCBIM_22010667mg, partial [Octopus bimaculoides]
			7.91e-49	163.31	0.363	0.9828	234	Swiss-Prot: Reviewed - Manually annotated (05/13/2019)	P08962	sp|P08962|CD63_HUMAN CD63 antigen OS=Homo sapiens OX=9606 GN=CD63 PE=1 SV=2
	629	lcl|TRINITY_DN13104_c3_g1::TRINITY_DN13104_c3_g1_i1::g.10738::m.10738	2.7e-131	478	0.85	0.95	266	nr (06/25/2018)	XP_014769410.1	PREDICTED: plasma kallikrein-like [Octopus bimaculoides] >KOF92677.1 hypothetical protein OCBIM_22006109mg [Octopus bimaculoides]
			3.77e-33	124.79	0.303	0.8857	251	Swiss-Prot: Reviewed - Manually annotated (05/13/2019)	Q90629	sp|Q90629|TRY3_CHICK Trypsin II-P29 OS=Gallus gallus OX=9031 PE=2 SV=1
			8.89e-28	104.375	0.318	0.8857	255	Swiss-Prot: Reviewed - venom & toxins (05/13/2019)	Q8UVX12967	sp|Q8UVX1|VSPG_GLOUS Snake venom serine protease gussurobin OS=Gloydius ussuriensis OX=35671 PE=2 SV=1
	630	lcl|TRINITY_DN13104_c3_g1::TRINITY_DN13104_c3_g1_i3::g.10739::m.10739	1.5e-131	478.8	0.853	0.9416	258	nr (06/25/2018)	XP_014769409.1	PREDICTED: plasma kallikrein-like [Octopus bimaculoides] >KOF92676.1 hypothetical protein OCBIM_22006108mg [Octopus bimaculoides]
			2.8e-33	130.954	0.356	0.8613	247	Swiss-Prot: Reviewed - Manually annotated (05/13/2019)	P03952208563	sp|P03952|KLKB1_HUMAN Plasma kallikrein OS=Homo sapiens OX=9606 GN=KLKB1 PE=1 SV=1
			8.03e-29	106.301	0.322	0.8248	230	Swiss-Prot: Reviewed - venom & toxins (05/13/2019)	Q2PQJ32843	sp|Q2PQJ3|VSP1_BOTJR Thrombin-like enzyme BjussuSP-1 OS=Bothrops jararacussu OX=8726 PE=1 SV=1
	631	lcl|TRINITY_DN13104_c3_g1::TRINITY_DN13104_c3_g1_i4::g.10740::m.10740	2.3e-130	474.9	0.846	0.95	266	nr (06/25/2018)	XP_014769410.1	PREDICTED: plasma kallikrein-like [Octopus bimaculoides] >KOF92677.1 hypothetical protein OCBIM_22006109mg [Octopus bimaculoides]
			2.9e-34	127.487	0.309	0.8786	249	Swiss-Prot: Reviewed - Manually annotated (05/13/2019)	Q90629	sp|Q90629|TRY3_CHICK Trypsin II-P29 OS=Gallus gallus OX=9031 PE=2 SV=1
			6.24e-28	104.76	0.319	0.8821	254	Swiss-Prot: Reviewed - venom & toxins (05/13/2019)	Q8UVX12967	sp|Q8UVX1|VSPG_GLOUS Snake venom serine protease gussurobin OS=Gloydius ussuriensis OX=35671 PE=2 SV=1
	632	lcl|TRINITY_DN13106_c1_g1::TRINITY_DN13106_c1_g1_i3::g.10386::m.10386	4.6e-131	477.6	0.762	0.8076	298	nr (06/25/2018)	XP_014788203.1	PREDICTED: uncharacterized protein LOC106882146, partial [Octopus bimaculoides]
	633	lcl|TRINITY_DN13109_c0_g1::TRINITY_DN13109_c0_g1_i2::g.10438::m.10438	0	3369.3	0.95	0.9889	1686	nr (06/25/2018)	XP_014775820.1	PREDICTED: obscurin-like [Octopus bimaculoides]
			3.82e-65	250.366	0.236	0.9836	1761	Swiss-Prot: Reviewed - Manually annotated (05/13/2019)	A2ASS6	sp|A2ASS6|TITIN_MOUSE Titin OS=Mus musculus OX=10090 GN=Ttn PE=1 SV=1
	634	lcl|TRINITY_DN13112_c0_g1::TRINITY_DN13112_c0_g1_i1::g.10434::m.10434	0	676.011	0.762	0.9463	425	Swiss-Prot: Reviewed - Manually annotated (05/13/2019)	Q4R502	sp|Q4R502|IDHP_MACFA Isocitrate dehydrogenase [NADP], mitochondrial OS=Macaca fascicularis OX=9541 GN=IDH2 PE=2 SV=1
			4.8e-260	906.4	0.973	0.9978	446	nr (06/25/2018)	XP_014775185.1	PREDICTED: isocitrate dehydrogenase [NADP], mitochondrial-like [Octopus bimaculoides] >KOF84561.1 hypothetical protein OCBIM_22021866mg [Octopus bimaculoides]
	635	lcl|TRINITY_DN13113_c7_g2::TRINITY_DN13113_c7_g2_i1::g.10815::m.10815	7.6e-65	256.1	0.92	0.969	125	nr (06/25/2018)	KOF99259.1	hypothetical protein OCBIM_22018451mg [Octopus bimaculoides]
	636	lcl|TRINITY_DN13113_c7_g2::TRINITY_DN13113_c7_g2_i2::g.10817::m.10817	3.1e-60	240.7	0.917	0.9917	120	nr (06/25/2018)	KOF99258.1	hypothetical protein OCBIM_22018450mg [Octopus bimaculoides]
	637	lcl|TRINITY_DN13114_c4_g2::TRINITY_DN13114_c4_g2_i1::g.10581::m.10581	0	542.347	0.728	0.8467	349	Swiss-Prot: Reviewed - Manually annotated (05/13/2019)	O15990202833	sp|O15990|KARG_LIOJA Arginine kinase OS=Liolophura japonica OX=13599 PE=2 SV=1
			2.2e-227	797.7	0.982	0.9659	397	nr (06/25/2018)	KOF85917.1	hypothetical protein OCBIM_22019540mg [Octopus bimaculoides]
	638	lcl|TRINITY_DN13114_c4_g2::TRINITY_DN13114_c4_g2_i2::g.10583::m.10583	0	536.569	0.722	0.9971	349	Swiss-Prot: Reviewed - Manually annotated (05/13/2019)	O15990202833	sp|O15990|KARG_LIOJA Arginine kinase OS=Liolophura japonica OX=13599 PE=2 SV=1
			3e-196	694.1	0.963	0.9971	349	nr (06/25/2018)	XP_014774299.1	PREDICTED: arginine kinase-like [Octopus bimaculoides] >KOF85918.1 hypothetical protein OCBIM_22019540mg [Octopus bimaculoides]
	639	lcl|TRINITY_DN13116_c0_g1::TRINITY_DN13116_c0_g1_i1::g.10636::m.10636	6.5e-129	471.1	0.735	0.5405	302	nr (06/25/2018)	KOF64661.1	hypothetical protein OCBIM_22018134mg [Octopus bimaculoides]
			3.31e-83	273.863	0.454	0.573	355	Swiss-Prot: Reviewed - Manually annotated (05/13/2019)	Q0VCA5	sp|Q0VCA5|SAMH1_BOVIN Deoxynucleoside triphosphate triphosphohydrolase SAMHD1 OS=Bos taurus OX=9913 GN=SAMHD1 PE=2 SV=1
	640	lcl|TRINITY_DN13117_c0_g2::TRINITY_DN13117_c0_g2_i1::g.10440::m.10440	1.9e-19	105.1	0.81	0.5431	63	nr (06/25/2018)	KOF79026.1	hypothetical protein OCBIM_22030005mg [Octopus bimaculoides]
	641	lcl|TRINITY_DN13120_c0_g1::TRINITY_DN13120_c0_g1_i1::g.10526::m.10526	0	1378.6	0.694	0.999	1036	nr (06/25/2018)	XP_014775324.1	PREDICTED: cartilage oligomeric matrix protein-like [Octopus bimaculoides]
			0	776.933	0.61	0.6355	664	Swiss-Prot: Reviewed - Manually annotated (05/13/2019)	P35443	sp|P35443|TSP4_HUMAN Thrombospondin-4 OS=Homo sapiens OX=9606 GN=THBS4 PE=1 SV=2
	642	lcl|TRINITY_DN13121_c0_g1::TRINITY_DN13121_c0_g1_i1::g.10555::m.10555	0	1829.7	0.897	0.9991	1066	nr (06/25/2018)	XP_014775184.1	PREDICTED: NAD(P) transhydrogenase, mitochondrial-like [Octopus bimaculoides]
			0	1417.91	0.654	0.9887	1077	Swiss-Prot: Reviewed - Manually annotated (05/13/2019)	Q13423272951	sp|Q13423|NNTM_HUMAN NAD(P) transhydrogenase, mitochondrial OS=Homo sapiens OX=9606 GN=NNT PE=1 SV=3
	643	lcl|TRINITY_DN13126_c0_g1::TRINITY_DN13126_c0_g1_i1::g.10548::m.10548	0	1561.6	0.755	0.9991	1068	nr (06/25/2018)	XP_014767559.1	PREDICTED: acyl-CoA dehydrogenase family member 10-like [Octopus bimaculoides]
			0	1110.9	0.53	0.9542	1029	Swiss-Prot: Reviewed - Manually annotated (05/13/2019)	Q6JQN1	sp|Q6JQN1|ACD10_HUMAN Acyl-CoA dehydrogenase family member 10 OS=Homo sapiens OX=9606 GN=ACAD10 PE=1 SV=1
	644	lcl|TRINITY_DN13128_c0_g1::TRINITY_DN13128_c0_g1_i1::g.10625::m.10625	2.1e-126	461.8	0.944	0.7748	234	nr (06/25/2018)	KOF70100.1	hypothetical protein OCBIM_22003447mg, partial [Octopus bimaculoides]
	645	tr|A0A0L8H0K9_PD	9.6e-161	575.9	1	1	285	nr (06/25/2018)	XP_014776490.1	PREDICTED: proteasome subunit alpha type-1-like [Octopus bimaculoides] >KOF82737.1 hypothetical protein OCBIM_22024847mg [Octopus bimaculoides]
			1.13e-143	407.142	0.708	0.9123	260	Swiss-Prot: Reviewed - Manually annotated (05/13/2019)	P25786	sp|P25786|PSA1_HUMAN Proteasome subunit alpha type-1 OS=Homo sapiens OX=9606 GN=PSMA1 PE=1 SV=1
	646	lcl|TRINITY_DN13131_c5_g1::TRINITY_DN13131_c5_g1_i1::g.10770::m.10770	0	551.977	0.642	0.839	397	Swiss-Prot: Reviewed - Manually annotated (05/13/2019)	Q8BFR5	sp|Q8BFR5|EFTU_MOUSE Elongation factor Tu, mitochondrial OS=Mus musculus OX=10090 GN=Tufm PE=1 SV=1
			1.3e-255	891.7	0.965	0.9767	461	nr (06/25/2018)	XP_014771466.1	PREDICTED: elongation factor Tu, mitochondrial-like [Octopus bimaculoides] >KOF89893.1 hypothetical protein OCBIM_22012388mg [Octopus bimaculoides]
	647	lcl|TRINITY_DN13132_c0_g2::TRINITY_DN13132_c0_g2_i1::g.10682::m.10682	4.1e-30	141.4	0.692	0.5544	107	nr (06/25/2018)	XP_014777388.1	PREDICTED: histone H1.1-like [Octopus bimaculoides] >KOF81438.1 hypothetical protein OCBIM_22026504mg [Octopus bimaculoides]
			6.77e-20	85.8853	0.424	0.6477	139	Swiss-Prot: Reviewed - Manually annotated (05/13/2019)	P02259	sp|P02259|H5_CHICK Histone H5 OS=Gallus gallus OX=9031 PE=1 SV=2
	648	lcl|TRINITY_DN13132_c1_g1::TRINITY_DN13132_c1_g1_i1::g.10684::m.10684	0	2995.7	0.939	0.9994	1662	nr (06/25/2018)	XP_014775305.1	PREDICTED: ras GTPase-activating-like protein IQGAP1 isoform X1 [Octopus bimaculoides]
			0	1734.15	0.533	0.9994	1674	Swiss-Prot: Reviewed - Manually annotated (05/13/2019)	P46940	sp|P46940|IQGA1_HUMAN Ras GTPase-activating-like protein IQGAP1 OS=Homo sapiens OX=9606 GN=IQGAP1 PE=1 SV=1
	649	lcl|TRINITY_DN13134_c3_g2::TRINITY_DN13134_c3_g2_i1::g.10734::m.10734	1.7e-67	265.4	0.698	0.9944	179	nr (06/25/2018)	XP_014771394.1	PREDICTED: phosphatidylethanolamine-binding protein 4-like isoform X1 [Octopus bimaculoides] >KOF90004.1 hypothetical protein OCBIM_22012154mg [Octopus bimaculoides]
			1.21e-10	61.2326	0.507	0.3464	67	Swiss-Prot: Reviewed - Manually annotated (05/13/2019)	Q96S96	sp|Q96S96|PEBP4_HUMAN Phosphatidylethanolamine-binding protein 4 OS=Homo sapiens OX=9606 GN=PEBP4 PE=1 SV=3
	650	lcl|TRINITY_DN13135_c1_g1::TRINITY_DN13135_c1_g1_i1::g.10627::m.10627	0	1159.8	0.829	0.5394	727	nr (06/25/2018)	XP_014772085.1	PREDICTED: leucine-rich PPR motif-containing protein, mitochondrial-like [Octopus bimaculoides]
			8.32e-117	401.749	0.298	0.6984	969	Swiss-Prot: Reviewed - Manually annotated (05/13/2019)	Q5SGE0222109	sp|Q5SGE0|LPPRC_RAT Leucine-rich PPR motif-containing protein, mitochondrial OS=Rattus norvegicus OX=10116 GN=Lrpprc PE=1 SV=1
	651	SRR3105321_c15047_g8720	4.39e-90	259.996	1	1	129	Swiss-Prot: Reviewed - Manually annotated (05/13/2019)	Q6P823	sp|Q6P823|H33_XENTR Histone H3.3 OS=Xenopus tropicalis OX=8364 GN=TGas113e22.1 PE=1 SV=3
			1.1e-60	242.3	1	1	129	nr (06/25/2018)	NP_001269296.1	histone H3.3 [Chinchilla lanigera] >AAS59415.1 histone H3.3B [Chinchilla lanigera]
	652	lcl|TRINITY_DN13139_c0_g3::TRINITY_DN13139_c0_g3_i1::g.10747::m.10747	8.1e-85	323.9	0.827	0.5524	196	nr (06/25/2018)	XP_014767506.1	PREDICTED: mucin-5AC-like [Octopus bimaculoides]
			4.62e-10	64.6994	0.456	0.4476	160	Swiss-Prot: Reviewed - Manually annotated (05/13/2019)	Q9JM99	sp|Q9JM99|PRG4_MOUSE Proteoglycan 4 OS=Mus musculus OX=10090 GN=Prg4 PE=1 SV=2
	653	lcl|TRINITY_DN13139_c0_g5::TRINITY_DN13139_c0_g5_i3::g.10752::m.10752	2.9e-118	435.3	0.523	0.9976	411	nr (06/25/2018)	XP_014788672.1	PREDICTED: zinc carboxypeptidase-like [Octopus bimaculoides] >KOF65695.1 hypothetical protein OCBIM_22014601mg [Octopus bimaculoides]
			8.89e-64	214.157	0.322	0.9757	416	Swiss-Prot: Reviewed - Manually annotated (05/13/2019)	Q8R4H4	sp|Q8R4H4|CBPA5_MOUSE Carboxypeptidase A5 OS=Mus musculus OX=10090 GN=Cpa5 PE=2 SV=1
	654	lcl|TRINITY_DN13140_c0_g1::TRINITY_DN13140_c0_g1_i2::g.10642::m.10642	1e-66	263.1	0.796	0.7441	157	nr (06/25/2018)	ACJ22636.1	CAP protein, partial [Hapalochlaena maculosa]
			3.22e-28	113.62	0.366	0.7773	183	Swiss-Prot: Reviewed - Manually annotated (05/13/2019)	Q8BZQ2	sp|Q8BZQ2|CRLD2_MOUSE Cysteine-rich secretory protein LCCL domain-containing 2 OS=Mus musculus OX=10090 GN=Crispld2 PE=1 SV=1
			7.2e-23	88.5817	0.286	0.8768	210	Swiss-Prot: Reviewed - venom & toxins (05/13/2019)	Q2XXQ0	sp|Q2XXQ0|CRVP_ERYPO Cysteine-rich venom protein LIO1 (Fragment) OS=Erythrolamprus poecilogyrus OX=338838 PE=2 SV=1
	655	lcl|TRINITY_DN13141_c14_g4::TRINITY_DN13141_c14_g4_i1::g.10919::m.10919	3.1e-139	504.6	0.819	0.9969	322	nr (06/25/2018)	XP_014779264.1	PREDICTED: eukaryotic translation initiation factor 2 subunit 2-like [Octopus bimaculoides] >KOF78786.1 hypothetical protein OCBIM_22030300mg [Octopus bimaculoides]
			5.14e-108	320.857	0.566	0.9907	348	Swiss-Prot: Reviewed - Manually annotated (05/13/2019)	P20042	sp|P20042|IF2B_HUMAN Eukaryotic translation initiation factor 2 subunit 2 OS=Homo sapiens OX=9606 GN=EIF2S2 PE=1 SV=2
	656	lcl|TRINITY_DN13141_c4_g1::TRINITY_DN13141_c4_g1_i1::g.10887::m.10887	2.23e-92	267.7	0.865	0.9873	155	Swiss-Prot: Reviewed - Manually annotated (05/13/2019)	P08052242161	sp|P08052|MLR_TODPA Myosin regulatory light chain LC-2, mantle muscle OS=Todarodes pacificus OX=6637 PE=1 SV=1
			8.3e-82	312.8	0.981	0.9936	156	nr (06/25/2018)	XP_014777426.1	PREDICTED: myosin regulatory light chain LC-2, mantle muscle-like isoform X2 [Octopus bimaculoides] >KOF81388.1 hypothetical protein OCBIM_22026602mg [Octopus bimaculoides]
			4.03e-16	67.781	0.329	0.8981	149	Swiss-Prot: Reviewed - venom & toxins (05/13/2019)	Q3SB11	sp|Q3SB11|CALGL_TROCA Calglandulin OS=Tropidechis carinatus OX=100989 PE=2 SV=1
	657	lcl|TRINITY_DN13144_c2_g2::TRINITY_DN13144_c2_g2_i2::g.10767::m.10767	0	1031.94	0.662	0.9977	858	Swiss-Prot: Reviewed - Manually annotated (05/13/2019)	O96064261549	sp|O96064|MYSP_MYTGA Paramyosin OS=Mytilus galloprovincialis OX=29158 PE=2 SV=1
			4.3e-124	455.7	0.435	0.9988	858	nr (06/25/2018)	KOF73110.1	hypothetical protein OCBIM_22038393mg [Octopus bimaculoides] >KOF73111.1 hypothetical protein OCBIM_22038393mg [Octopus bimaculoides]
	658	lcl|TRINITY_DN13150_c0_g1::TRINITY_DN13150_c0_g1_i1::g.10527::m.10527	0	1079.3	0.529	0.997	997	nr (06/25/2018)	XP_025089170.1	LOW QUALITY PROTEIN: presequence protease, mitochondrial-like [Pomacea canaliculata]
			0	999.579	0.478	0.99	1017	Swiss-Prot: Reviewed - Manually annotated (05/13/2019)	Q28BR5	sp|Q28BR5|PREP_XENTR Presequence protease, mitochondrial OS=Xenopus tropicalis OX=8364 GN=pitrm1 PE=2 SV=1
	659	tr|A0A0L8GQW4_PD	0	535.413	0.639	0.9952	413	Swiss-Prot: Reviewed - Manually annotated (05/13/2019)	Q6NU46	sp|Q6NU46|THILA_XENLA Acetyl-CoA acetyltransferase A, mitochondrial OS=Xenopus laevis OX=8355 GN=acat1-a PE=2 SV=1
			5.5e-226	793.1	1	1	415	nr (06/25/2018)	XP_014778969.1	PREDICTED: acetyl-CoA acetyltransferase A, mitochondrial-like isoform X1 [Octopus bimaculoides] >KOF79209.1 hypothetical protein OCBIM_22029787mg [Octopus bimaculoides]
	660	lcl|TRINITY_DN13152_c1_g1::TRINITY_DN13152_c1_g1_i1::g.10741::m.10741	2.8e-72	282	0.772	0.6809	193	nr (06/25/2018)	KOF89456.1	hypothetical protein OCBIM_22013060mg [Octopus bimaculoides]
			3.67e-27	114.005	0.357	0.7128	207	Swiss-Prot: Reviewed - Manually annotated (05/13/2019)	Q96P44	sp|Q96P44|COLA1_HUMAN Collagen alpha-1(XXI) chain OS=Homo sapiens OX=9606 GN=COL21A1 PE=2 SV=1
	661	lcl|TRINITY_DN13152_c2_g1::TRINITY_DN13152_c2_g1_i4::g.10746::m.10746	3.5e-32	148.3	0.42	0.8867	181	nr (06/25/2018)	KOF89459.1	hypothetical protein OCBIM_22013063mg, partial [Octopus bimaculoides]
			4.46e-09	58.9214	0.286	0.734	154	Swiss-Prot: Reviewed - Manually annotated (05/13/2019)	Q99715	sp|Q99715|COCA1_HUMAN Collagen alpha-1(XII) chain OS=Homo sapiens OX=9606 GN=COL12A1 PE=1 SV=2
	662	lcl|TRINITY_DN13155_c0_g1::TRINITY_DN13155_c0_g1_i1::g.10421::m.10421	0	1109	0.67	0.9901	903	nr (06/25/2018)	KOF85290.1	hypothetical protein OCBIM_22020573mg [Octopus bimaculoides]
			5.43e-56	213.772	0.282	0.5921	561	Swiss-Prot: Reviewed - Manually annotated (05/13/2019)	P10079	sp|P10079|FBP1_STRPU Fibropellin-1 OS=Strongylocentrotus purpuratus OX=7668 GN=EGF1 PE=1 SV=2
			3.14e-06	46.595	0.357	0.0866	84	Swiss-Prot: Reviewed - venom & toxins (05/13/2019)	Q4QXT9	sp|Q4QXT9|FA10_TROCA Coagulation factor X OS=Tropidechis carinatus OX=100989 GN=F10 PE=2 SV=1
	663	SRR3105558_c4786_g4466	1.4e-208	735.3	0.852	0.951	431	nr (06/25/2018)	XP_014783425.1	PREDICTED: potassium channel subfamily T member 2-like, partial [Octopus bimaculoides]
			7.91e-124	390.963	0.448	0.9977	429	Swiss-Prot: Reviewed - Manually annotated (05/13/2019)	Q5JUK3204042	sp|Q5JUK3|KCNT1_HUMAN Potassium channel subfamily T member 1 OS=Homo sapiens OX=9606 GN=KCNT1 PE=1 SV=2
	664	lcl|TRINITY_DN13160_c0_g2::TRINITY_DN13160_c0_g2_i1::g.10822::m.10822	0	1326.2	0.973	0.9985	676	nr (06/25/2018)	XP_014787106.1	PREDICTED: long-chain-fatty-acid--CoA ligase 5-like [Octopus bimaculoides] >KOF67915.1 hypothetical protein OCBIM_22008663mg [Octopus bimaculoides]
			0	656.366	0.479	0.9926	681	Swiss-Prot: Reviewed - Manually annotated (05/13/2019)	Q9JID6	sp|Q9JID6|ACSL1_CAVPO Long-chain-fatty-acid--CoA ligase 1 OS=Cavia porcellus OX=10141 GN=ACSL1 PE=2 SV=1
	665	lcl|TRINITY_DN13160_c3_g1::TRINITY_DN13160_c3_g1_i1::g.10824::m.10824	0	1296.6	0.79	0.9963	812	nr (06/25/2018)	XP_014772410.1	PREDICTED: prosaposin-like isoform X2 [Octopus bimaculoides]
			3.19e-37	150.599	0.251	0.559	499	Swiss-Prot: Reviewed - Manually annotated (05/13/2019)	P26779	sp|P26779|SAP_BOVIN Prosaposin OS=Bos taurus OX=9913 GN=PSAP PE=1 SV=3
	666	lcl|TRINITY_DN13161_c1_g1::TRINITY_DN13161_c1_g1_i2::g.10691::m.10691	9.9e-271	942.6	0.749	0.8499	617	nr (06/25/2018)	KOF65967.1	hypothetical protein OCBIM_22013879mg [Octopus bimaculoides]
			4.92e-09	63.929	0.29	0.241	207	Swiss-Prot: Reviewed - Manually annotated (05/13/2019)	P04275	sp|P04275|VWF_HUMAN von Willebrand factor OS=Homo sapiens OX=9606 GN=VWF PE=1 SV=4
	667	lcl|TRINITY_DN13161_c1_g1::TRINITY_DN13161_c1_g1_i3::g.10694::m.10694	1e-156	563.5	0.719	0.6899	422	nr (06/25/2018)	KOF65967.1	hypothetical protein OCBIM_22013879mg [Octopus bimaculoides]
	668	lcl|TRINITY_DN13161_c1_g1::TRINITY_DN13161_c1_g1_i4::g.10698::m.10698	3.2e-80	308.1	0.752	0.8893	223	nr (06/25/2018)	KOF65967.1	hypothetical protein OCBIM_22013879mg [Octopus bimaculoides]
	669	lcl|TRINITY_DN13162_c1_g1::TRINITY_DN13162_c1_g1_i1::g.10830::m.10830	2.7e-133	484.6	0.899	0.9963	268	nr (06/25/2018)	XP_014790452.1	PREDICTED: uncharacterized protein LOC106883826 [Octopus bimaculoides] >KOF97040.1 hypothetical protein OCBIM_22031974mg [Octopus bimaculoides]
	670	lcl|TRINITY_DN13166_c0_g1::TRINITY_DN13166_c0_g1_i2::g.10782::m.10782	0	594.349	0.608	0.9791	469	Swiss-Prot: Reviewed - Manually annotated (05/13/2019)	Q9V3J1	sp|Q9V3J1|VATH_DROME V-type proton ATPase subunit H OS=Drosophila melanogaster OX=7227 GN=VhaSFD PE=2 SV=2
			2.9e-271	943.7	0.998	0.9979	478	nr (06/25/2018)	XP_014778419.1	PREDICTED: V-type proton ATPase subunit H-like isoform X2 [Octopus bimaculoides]
	671	lcl|TRINITY_DN13172_c9_g1::TRINITY_DN13172_c9_g1_i4::g.10679::m.10679	6.6e-57	230.7	0.824	0.5	125	nr (06/25/2018)	KOF73153.1	hypothetical protein OCBIM_22038315mg, partial [Octopus bimaculoides]
			6.38e-48	160.614	0.381	0.832	210	Swiss-Prot: Reviewed - Manually annotated (05/13/2019)	Q7M456	sp|Q7M456|RNOY_CRAGI Ribonuclease Oy OS=Crassostrea gigas OX=29159 PE=1 SV=1
	672	lcl|TRINITY_DN13174_c4_g1::TRINITY_DN13174_c4_g1_i1::g.10589::m.10589	0	1177.9	0.973	0.9314	625	nr (06/25/2018)	XP_014779566.1	PREDICTED: dolichyl-diphosphooligosaccharide--protein glycosyltransferase subunit 2-like [Octopus bimaculoides] >KOF78370.1 hypothetical protein OCBIM_22030915mg [Octopus bimaculoides]
			1.26e-137	420.239	0.382	0.924	626	Swiss-Prot: Reviewed - Manually annotated (05/13/2019)	Q5RBM1	sp|Q5RBM1|RPN2_PONAB Dolichyl-diphosphooligosaccharide--protein glycosyltransferase subunit 2 OS=Pongo abelii OX=9601 GN=RPN2 PE=2 SV=1
	673	lcl|TRINITY_DN13174_c5_g1::TRINITY_DN13174_c5_g1_i1::g.10590::m.10590	2.2e-34	155.2	0.511	0.8839	137	nr (06/25/2018)	XP_014768179.1	PREDICTED: uncharacterized protein LOC106867730 [Octopus bimaculoides] >KOF94433.1 hypothetical protein OCBIM_22001729mg [Octopus bimaculoides]
	674	lcl|TRINITY_DN13174_c5_g2::TRINITY_DN13174_c5_g2_i2::g.10593::m.10593	2.1e-82	249.21	0.882	0.8344	136	nr (09/12/2019) - Automatically adjust parameters for short input sequences	XP_029652760	brorin-like [Octopus vulgaris]
	675	lcl|TRINITY_DN13174_c5_g3::TRINITY_DN13174_c5_g3_i1::g.10595::m.10595	9.1e-15	90.1	0.532	0.4724	77	nr (06/25/2018)	XP_014768179.1	PREDICTED: uncharacterized protein LOC106867730 [Octopus bimaculoides] >KOF94433.1 hypothetical protein OCBIM_22001729mg [Octopus bimaculoides]
			2.75e-06	49.6766	0.297	0.7975	165	Swiss-Prot: Reviewed - Manually annotated (05/13/2019)	P07589	sp|P07589|FINC_BOVIN Fibronectin OS=Bos taurus OX=9913 GN=FN1 PE=1 SV=4
	676	lcl|TRINITY_DN13174_c6_g1::TRINITY_DN13174_c6_g1_i1::g.10596::m.10596	2.7e-194	689.9	0.885	0.2271	385	nr (06/25/2018)	XP_014787574.1	PREDICTED: collagen alpha-1(XI) chain-like [Octopus bimaculoides]
			3.47e-159	533.872	0.458	0.7959	1377	Swiss-Prot: Reviewed - Manually annotated (05/13/2019)	P25940	sp|P25940|CO5A3_HUMAN Collagen alpha-3(V) chain OS=Homo sapiens OX=9606 GN=COL5A3 PE=1 SV=3
			5.19e-06	45.8246	0.419	0.0549	93	Swiss-Prot: Reviewed - venom & toxins (05/13/2019)	E2IYB3	sp|E2IYB3|FCNV1_VARKO Veficolin-1 (Fragment) OS=Varanus komodoensis OX=61221 PE=2 SV=1
	677	lcl|TRINITY_DN13176_c4_g1::TRINITY_DN13176_c4_g1_i2::g.10882::m.10882	0	654.44	0.645	0.9914	465	Swiss-Prot: Reviewed - Manually annotated (05/13/2019)	Q10472	sp|Q10472|GALT1_HUMAN Polypeptide N-acetylgalactosaminyltransferase 1 OS=Homo sapiens OX=9606 GN=GALNT1 PE=1 SV=1
			2.9e-284	986.9	1	0.9979	466	nr (06/25/2018)	KOF85329.1	hypothetical protein OCBIM_22020538mg [Octopus bimaculoides]
	678	lcl|TRINITY_DN13177_c4_g3::TRINITY_DN13177_c4_g3_i1::g.10968::m.10968	4.5e-101	377.5	0.705	0.9922	254	nr (06/25/2018)	XP_014782044.1	PREDICTED: chymotrypsin-1-like [Octopus bimaculoides]
			4.86e-30	121.709	0.343	0.9569	268	Swiss-Prot: Reviewed - Manually annotated (05/13/2019)	Q90WD8291158	sp|Q90WD8|OVCH2_BUFJA Ovochymase-2 OS=Bufo japonicus OX=8387 GN=OVCH2 PE=1 SV=1
			7.21e-27	103.219	0.345	0.8392	229	Swiss-Prot: Reviewed - venom & toxins (05/13/2019)	B5U2W0	sp|B5U2W0|VSP_BOMIG Venom serine protease Bi-VSP OS=Bombus ignitus OX=130704 PE=1 SV=1
	679	lcl|TRINITY_DN13177_c4_g6::TRINITY_DN13177_c4_g6_i2::g.10972::m.10972	6.8e-134	486.5	0.898	0.9961	255	nr (06/25/2018)	XP_014782044.1	PREDICTED: chymotrypsin-1-like [Octopus bimaculoides]
			2.26e-31	119.783	0.337	0.9727	270	Swiss-Prot: Reviewed - Manually annotated (05/13/2019)	P00756201334	sp|P00756|K1KB3_MOUSE Kallikrein 1-related peptidase b3 OS=Mus musculus OX=10090 GN=Klk1b3 PE=1 SV=1
			3.01e-26	99.3673	0.323	0.832	223	Swiss-Prot: Reviewed - venom & toxins (05/13/2019)	Q7M4I3	sp|Q7M4I3|SP4_BOMPE Venom protease OS=Bombus pensylvanicus OX=28643 PE=1 SV=1
	680	lcl|TRINITY_DN13177_c4_g6::TRINITY_DN13177_c4_g6_i4::g.10974::m.10974	2.4e-64	254.6	0.85	1	140	nr (06/25/2018)	XP_014782041.1	PREDICTED: chymotrypsin-1-like [Octopus bimaculoides]
			9.47e-18	79.7221	0.341	0.95	135	Swiss-Prot: Reviewed - Manually annotated (05/13/2019)	P00766	sp|P00766|CTRA_BOVIN Chymotrypsinogen A OS=Bos taurus OX=9913 PE=1 SV=1
			6.96e-15	66.2402	0.351	0.9	134	Swiss-Prot: Reviewed - venom & toxins (05/13/2019)	B5U2W0	sp|B5U2W0|VSP_BOMIG Venom serine protease Bi-VSP OS=Bombus ignitus OX=130704 PE=1 SV=1
	681	lcl|TRINITY_DN13177_c4_g6::TRINITY_DN13177_c4_g6_i5::g.10975::m.10975	3.8e-73	283.9	0.91	0.9931	144	nr (06/25/2018)	XP_014782041.1	PREDICTED: chymotrypsin-1-like [Octopus bimaculoides]
			3.17e-21	92.0485	0.381	0.9724	160	Swiss-Prot: Reviewed - Manually annotated (05/13/2019)	Q90WD8291158	sp|Q90WD8|OVCH2_BUFJA Ovochymase-2 OS=Bufo japonicus OX=8387 GN=OVCH2 PE=1 SV=1
			2.62e-15	66.6254	0.339	0.8345	127	Swiss-Prot: Reviewed - venom & toxins (05/13/2019)	Q7M4I3	sp|Q7M4I3|SP4_BOMPE Venom protease OS=Bombus pensylvanicus OX=28643 PE=1 SV=1
	682	lcl|TRINITY_DN13177_c4_g6::TRINITY_DN13177_c4_g6_i7::g.10977::m.10977	1.6e-112	415.2	0.942	0.9952	207	nr (06/25/2018)	XP_014782041.1	PREDICTED: chymotrypsin-1-like [Octopus bimaculoides]
			1.88e-30	114.775	0.325	0.976	206	Swiss-Prot: Reviewed - Manually annotated (05/13/2019)	Q7SIG2	sp|Q7SIG2|CTR1_SOLIN Chymotrypsin-1 OS=Solenopsis invicta OX=13686 PE=1 SV=1
			4.45e-25	96.6709	0.366	0.875	194	Swiss-Prot: Reviewed - venom & toxins (05/13/2019)	B5U2W0	sp|B5U2W0|VSP_BOMIG Venom serine protease Bi-VSP OS=Bombus ignitus OX=130704 PE=1 SV=1
	683	lcl|TRINITY_DN13177_c4_g6::TRINITY_DN13177_c4_g6_i8::g.10978::m.10978	9.4e-93	349.4	0.907	0.9946	183	nr (06/25/2018)	XP_014782041.1	PREDICTED: chymotrypsin-1-like [Octopus bimaculoides]
			1.8e-23	98.5969	0.332	0.962	190	Swiss-Prot: Reviewed - Manually annotated (05/13/2019)	P21902297230	sp|P21902|PCE_TACTR Proclotting enzyme OS=Tachypleus tridentatus OX=6853 PE=1 SV=1
			2.9e-17	73.1738	0.305	0.875	167	Swiss-Prot: Reviewed - venom & toxins (05/13/2019)	Q7M4I3	sp|Q7M4I3|SP4_BOMPE Venom protease OS=Bombus pensylvanicus OX=28643 PE=1 SV=1
	684	lcl|TRINITY_DN13177_c4_g6_i5_frame_6_orf_2	4.6e-95	357.1	0.908	0.9788	185	nr (06/25/2018)	XP_014782041.1	PREDICTED: chymotrypsin-1-like [Octopus bimaculoides]
			6.12e-22	91.6633	0.31	0.9683	184	Swiss-Prot: Reviewed - Manually annotated (05/13/2019)	Q7SIG2	sp|Q7SIG2|CTR1_SOLIN Chymotrypsin-1 OS=Solenopsis invicta OX=13686 PE=1 SV=1
			8.18e-16	69.3218	0.302	0.8624	169	Swiss-Prot: Reviewed - venom & toxins (05/13/2019)	Q7M4I3	sp|Q7M4I3|SP4_BOMPE Venom protease OS=Bombus pensylvanicus OX=28643 PE=1 SV=1
	685	lcl|TRINITY_DN13177_c4_g6_i7_frame_5_orf_5	9.2e-131	476.1	0.921	0.9528	242	nr (06/25/2018)	XP_014782041.1	PREDICTED: chymotrypsin-1-like [Octopus bimaculoides]
			1.97e-31	119.783	0.342	0.9567	263	Swiss-Prot: Reviewed - Manually annotated (05/13/2019)	P00756201334	sp|P00756|K1KB3_MOUSE Kallikrein 1-related peptidase b3 OS=Mus musculus OX=10090 GN=Klk1b3 PE=1 SV=1
			4.85e-27	101.293	0.324	0.8465	225	Swiss-Prot: Reviewed - venom & toxins (05/13/2019)	Q7M4I3	sp|Q7M4I3|SP4_BOMPE Venom protease OS=Bombus pensylvanicus OX=28643 PE=1 SV=1
	686	lcl|TRINITY_DN13177_c4_g6_i9_frame_5_orf_1	4.5e-37	163.3	0.849	1	86	nr (06/25/2018)	KOF74911.1	hypothetical protein OCBIM_22035499mg, partial [Octopus bimaculoides]
			6.14e-13	65.4698	0.458	0.8953	83	Swiss-Prot: Reviewed - Manually annotated (05/13/2019)	Q66TN7291161	sp|Q66TN7|OVCH2_RHIAE Ovochymase-2 OS=Rhinella arenarum OX=38577 GN=OVCH2 PE=2 SV=2
			1.5e-12	57.3806	0.411	0.8023	73	Swiss-Prot: Reviewed - venom & toxins (05/13/2019)	B5U2W0	sp|B5U2W0|VSP_BOMIG Venom serine protease Bi-VSP OS=Bombus ignitus OX=130704 PE=1 SV=1
	687	lcl|TRINITY_DN13178_c0_g1::TRINITY_DN13178_c0_g1_i1::g.10846::m.10846	1.9e-55	225.3	0.665	1	170	nr (06/25/2018)	XP_014782044.1	PREDICTED: chymotrypsin-1-like [Octopus bimaculoides]
			4.53e-17	78.1814	0.325	0.8765	154	Swiss-Prot: Reviewed - Manually annotated (05/13/2019)	Q7SIG2	sp|Q7SIG2|CTR1_SOLIN Chymotrypsin-1 OS=Solenopsis invicta OX=13686 PE=1 SV=1
			1.84e-09	51.6026	0.312	0.8824	157	Swiss-Prot: Reviewed - venom & toxins (05/13/2019)	B5U2W0	sp|B5U2W0|VSP_BOMIG Venom serine protease Bi-VSP OS=Bombus ignitus OX=130704 PE=1 SV=1
	688	lcl|TRINITY_DN13178_c1_g1::TRINITY_DN13178_c1_g1_i5::g.10851::m.10851	1.8e-196	694.9	0.902	0.9973	368	nr (06/25/2018)	XP_014785566.1	PREDICTED: uncharacterized protein LOC106880218 [Octopus bimaculoides] >KOF70015.1 hypothetical protein OCBIM_22003681mg [Octopus bimaculoides]
	689	lcl|TRINITY_DN13183_c0_g1::TRINITY_DN13183_c0_g1_i1::g.10832::m.10832	0	571.237	0.674	0.8984	405	Swiss-Prot: Reviewed - Manually annotated (05/13/2019)	P15178	sp|P15178|SYDC_RAT Aspartate--tRNA ligase, cytoplasmic OS=Rattus norvegicus OX=10116 GN=Dars PE=1 SV=1
			5.4e-219	770	0.889	1	443	nr (06/25/2018)	XP_014778677.1	PREDICTED: aspartate--tRNA ligase, cytoplasmic-like [Octopus bimaculoides]
	690	lcl|TRINITY_DN13184_c2_g1::TRINITY_DN13184_c2_g1_i1::g.10396::m.10396	1.1e-123	453	0.862	0.6784	232	nr (06/25/2018)	XP_014790559.1	PREDICTED: uncharacterized protein LOC106883929, partial [Octopus bimaculoides]
			6.69e-31	115.161	0.321	0.7485	280	Swiss-Prot: Reviewed - venom & toxins (05/13/2019)	Q7YT83	sp|Q7YT83|TX31_CONTE Cysteine-rich venom protein OS=Conus textile OX=6494 PE=1 SV=1
			1.8e-28	115.161	0.321	0.7485	280	Swiss-Prot: Reviewed - Manually annotated (05/13/2019)	Q7YT83	sp|Q7YT83|TX31_CONTE Cysteine-rich venom protein OS=Conus textile OX=6494 PE=1 SV=1
	691	lcl|TRINITY_DN13184_c2_g1::TRINITY_DN13184_c2_g1_i2::g.10398::m.10398	2.7e-88	335.5	0.608	0.6648	232	nr (06/25/2018)	XP_014790559.1	PREDICTED: uncharacterized protein LOC106883929, partial [Octopus bimaculoides]
			7.45e-37	131.339	0.357	0.7479	286	Swiss-Prot: Reviewed - venom & toxins (05/13/2019)	Q7YT83	sp|Q7YT83|TX31_CONTE Cysteine-rich venom protein OS=Conus textile OX=6494 PE=1 SV=1
			2.01e-34	131.339	0.357	0.7479	286	Swiss-Prot: Reviewed - Manually annotated (05/13/2019)	Q7YT83	sp|Q7YT83|TX31_CONTE Cysteine-rich venom protein OS=Conus textile OX=6494 PE=1 SV=1
	692	lcl|TRINITY_DN13184_c2_g1::TRINITY_DN13184_c2_g1_i4::g.10401::m.10401	1.1e-174	623.2	0.533	0.8732	544	nr (06/25/2018)	XP_014790559.1	PREDICTED: uncharacterized protein LOC106883929, partial [Octopus bimaculoides]
			3.82e-35	131.339	0.353	0.4189	286	Swiss-Prot: Reviewed - venom & toxins (05/13/2019)	Q7YT83	sp|Q7YT83|TX31_CONTE Cysteine-rich venom protein OS=Conus textile OX=6494 PE=1 SV=1
			1.03e-32	131.339	0.353	0.4189	286	Swiss-Prot: Reviewed - Manually annotated (05/13/2019)	Q7YT83	sp|Q7YT83|TX31_CONTE Cysteine-rich venom protein OS=Conus textile OX=6494 PE=1 SV=1
	693	lcl|TRINITY_DN13184_c2_g1::TRINITY_DN13184_c2_g1_i5::g.10403::m.10403	3.9e-203	718	0.584	0.8056	580	nr (06/25/2018)	XP_014790559.1	PREDICTED: uncharacterized protein LOC106883929, partial [Octopus bimaculoides]
			1.55e-33	127.102	0.354	0.3542	280	Swiss-Prot: Reviewed - venom & toxins (05/13/2019)	Q7YT83	sp|Q7YT83|TX31_CONTE Cysteine-rich venom protein OS=Conus textile OX=6494 PE=1 SV=1
			4.16e-31	127.102	0.354	0.3542	280	Swiss-Prot: Reviewed - Manually annotated (05/13/2019)	Q7YT83	sp|Q7YT83|TX31_CONTE Cysteine-rich venom protein OS=Conus textile OX=6494 PE=1 SV=1
	694	SRR2047107_c9185_g9513	0	1872.4	0.97	0.9989	927	nr (06/25/2018)	XP_014774608.1	PREDICTED: neutral alpha-glucosidase AB-like [Octopus bimaculoides] >KOF85491.1 hypothetical protein OCBIM_22020195mg [Octopus bimaculoides]
			0	1061.6	0.535	0.986	925	Swiss-Prot: Reviewed - Manually annotated (05/13/2019)	Q14697	sp|Q14697|GANAB_HUMAN Neutral alpha-glucosidase AB OS=Homo sapiens OX=9606 GN=GANAB PE=1 SV=3
	695	SRR3105321_c2427_g2114	3.3e-101	378.3	0.661	0.9937	323	nr (06/25/2018)	XP_014778914.1	PREDICTED: ribonuclease H1-like [Octopus bimaculoides] >KOF98933.1 hypothetical protein OCBIM_22021664mg [Octopus bimaculoides]
			2.25e-50	171.785	0.392	0.8589	278	Swiss-Prot: Reviewed - Manually annotated (05/13/2019)	O60930	sp|O60930|RNH1_HUMAN Ribonuclease H1 OS=Homo sapiens OX=9606 GN=RNASEH1 PE=1 SV=2
	696	tr|A0A0L8IBV8_PD	5.99e-107	307.76	0.784	1	194	Swiss-Prot: Reviewed - Manually annotated (05/13/2019)	P50894	sp|P50894|RS7_TAKRU 40S ribosomal protein S7 OS=Takifugu rubripes OX=31033 GN=rps7 PE=3 SV=1
			2.9e-100	374.4	1	1	193	nr (06/25/2018)	XP_014778923.1	PREDICTED: 40S ribosomal protein S7-like [Octopus bimaculoides] >KOF98932.1 hypothetical protein OCBIM_22021666mg [Octopus bimaculoides]
	697	lcl|TRINITY_DN13188_c15_g2::TRINITY_DN13188_c15_g2_i1::g.10954::m.10954	4.56e-72	228.409	0.584	0.9833	178	Swiss-Prot: Reviewed - Manually annotated (05/13/2019)	O89049	sp|O89049|TRXR1_RAT Thioredoxin reductase 1, cytoplasmic OS=Rattus norvegicus OX=10116 GN=Txnrd1 PE=1 SV=5
			1.9e-69	271.9	0.777	0.9944	179	nr (06/25/2018)	KOF77636.1	hypothetical protein OCBIM_22031873mg [Octopus bimaculoides]
	698	lcl|TRINITY_DN13188_c16_g1::TRINITY_DN13188_c16_g1_i1::g.10955::m.10955	1.3e-120	442.2	0.956	0.9956	228	nr (06/25/2018)	XP_014769384.1	PREDICTED: uncharacterized protein LOC106868576 [Octopus bimaculoides] >KOF92711.1 hypothetical protein OCBIM_22006063mg [Octopus bimaculoides]
	699	lcl|TRINITY_DN13188_c17_g1::TRINITY_DN13188_c17_g1_i1::g.10956::m.10956	0	1271.9	0.707	0.8564	947	nr (06/25/2018)	XP_014786002.1	PREDICTED: lysosomal alpha-mannosidase-like [Octopus bimaculoides]
			0	811.601	0.434	0.9606	978	Swiss-Prot: Reviewed - Manually annotated (05/13/2019)	Q60HE9228240	sp|Q60HE9|MA2B1_MACFA Lysosomal alpha-mannosidase OS=Macaca fascicularis OX=9541 GN=MAN2B1 PE=2 SV=1
	700	lcl|TRINITY_DN13189_c6_g1::TRINITY_DN13189_c6_g1_i1::g.10371::m.10371	4.2e-284	986.9	0.785	1	666	nr (06/25/2018)	XP_014789338.1	PREDICTED: heterogeneous nuclear ribonucleoprotein U-like protein 1 isoform X2 [Octopus bimaculoides] >KOF64096.1 hypothetical protein OCBIM_22017780mg [Octopus bimaculoides]
			5.98e-174	520.776	0.459	0.8829	621	Swiss-Prot: Reviewed - Manually annotated (05/13/2019)	Q9BUJ2	sp|Q9BUJ2|HNRL1_HUMAN Heterogeneous nuclear ribonucleoprotein U-like protein 1 OS=Homo sapiens OX=9606 GN=HNRNPUL1 PE=1 SV=2
	701	lcl|TRINITY_DN13189_c8_g1::TRINITY_DN13189_c8_g1_i2::g.10378::m.10378	1.8e-144	521.9	0.841	0.9968	309	nr (06/25/2018)	XP_014790454.1	PREDICTED: uncharacterized protein LOC106883829 [Octopus bimaculoides] >KOF97041.1 hypothetical protein OCBIM_22031975mg [Octopus bimaculoides]
	702	lcl|TRINITY_DN13190_c1_g1::TRINITY_DN13190_c1_g1_i7::g.10484::m.10484	0	3953.7	0.897	0.9996	2322	nr (06/25/2018)	KOF75773.1	hypothetical protein OCBIM_22034275mg [Octopus bimaculoides]
			0	2891.68	0.623	0.9953	2321	Swiss-Prot: Reviewed - Manually annotated (05/13/2019)	Q00963	sp|Q00963|SPTCB_DROME Spectrin beta chain OS=Drosophila melanogaster OX=7227 GN=beta-Spec PE=1 SV=2
	703	lcl|TRINITY_DN13191_c0_g1::TRINITY_DN13191_c0_g1_i1::g.10861::m.10861	1.5e-217	765.8	0.564	0.9954	655	nr (06/25/2018)	XP_014771305.1	PREDICTED: protein DD3-3-like [Octopus bimaculoides] >KOF90164.1 hypothetical protein OCBIM_22011688mg [Octopus bimaculoides]
			6.87e-87	287.345	0.333	0.9711	655	Swiss-Prot: Reviewed - Manually annotated (05/13/2019)	Q58A42	sp|Q58A42|DD3_DICDI Protein DD3-3 OS=Dictyostelium discoideum OX=44689 GN=DD3-3 PE=2 SV=1
	704	lcl|TRINITY_DN13192_c1_g3::TRINITY_DN13192_c1_g3_i2::g.10541::m.10541	2e-101	379.4	0.912	0.467	205	nr (06/25/2018)	XP_014789315.1	PREDICTED: calponin-2-like isoform X1 [Octopus bimaculoides] >KOF64177.1 hypothetical protein OCBIM_22017692mg [Octopus bimaculoides]
			4.31e-44	160.229	0.379	0.631	282	Swiss-Prot: Reviewed - Manually annotated (05/13/2019)	P37397	sp|P37397|CNN3_RAT Calponin-3 OS=Rattus norvegicus OX=10116 GN=Cnn3 PE=1 SV=1
	705	lcl|TRINITY_DN13195_c0_g1::TRINITY_DN13195_c0_g1_i4::g.10925::m.10925	0	615.92	0.611	0.9476	471	Swiss-Prot: Reviewed - Manually annotated (05/13/2019)	Q9D1A2	sp|Q9D1A2|CNDP2_MOUSE Cytosolic non-specific dipeptidase OS=Mus musculus OX=10090 GN=Cndp2 PE=1 SV=1
			2.8e-261	910.6	0.938	0.9456	469	nr (06/25/2018)	XP_014789504.1	PREDICTED: cytosolic non-specific dipeptidase-like [Octopus bimaculoides] >KOF63541.1 hypothetical protein OCBIM_22018827mg [Octopus bimaculoides]
	706	lcl|TRINITY_DN13196_c3_g1::TRINITY_DN13196_c3_g1_i1::g.10873::m.10873	5e-124	453.8	0.791	0.9962	267	nr (06/25/2018)	XP_014775861.1	PREDICTED: trypsin, alkaline C-like [Octopus bimaculoides] >KOF83526.1 hypothetical protein OCBIM_22023631mg [Octopus bimaculoides]
			2.35e-34	123.635	0.342	0.9119	263	Swiss-Prot: Reviewed - venom & toxins (05/13/2019)	B5U2W0	sp|B5U2W0|VSP_BOMIG Venom serine protease Bi-VSP OS=Bombus ignitus OX=130704 PE=1 SV=1
			3.26e-33	124.405	0.333	0.8812	240	Swiss-Prot: Reviewed - Manually annotated (05/13/2019)	P35047	sp|P35047|TRYC_MANSE Trypsin, alkaline C OS=Manduca sexta OX=7130 PE=2 SV=1
	707	lcl|TRINITY_DN13197_c0_g2_i14_frame_3_orf_1	6e-23	116.3	0.71	0.8313	69	nr (06/25/2018)	XP_014789745.1	PREDICTED: uncharacterized protein LOC106883299 [Octopus bimaculoides] >KOF63172.1 hypothetical protein OCBIM_22020084mg [Octopus bimaculoides]
	708	tr|C5MRD9|C5MRD9_OCTVU	1.1e-34	155.2	1	1	75	nr (06/25/2018)	ACS15382.1	ubiquitin C-terminal hydrolase, partial [Octopus vulgaris]
			8.64e-14	66.2402	0.434	1	83	Swiss-Prot: Reviewed - Manually annotated (05/13/2019)	Q8GWE1	sp|Q8GWE1|UCH3_ARATH Ubiquitin carboxyl-terminal hydrolase 3 OS=Arabidopsis thaliana OX=3702 GN=UCH3 PE=2 SV=1
	709	tr|A0A0L8FQ90_PD	0	620.928	0.932	0.9968	309	Swiss-Prot: Reviewed - Manually annotated (05/13/2019)	P23696	sp|P23696|PP2A_DROME Serine/threonine-protein phosphatase PP2A OS=Drosophila melanogaster OX=7227 GN=mts PE=2 SV=1
			4.2e-186	660.2	1	1	310	nr (06/25/2018)	XP_014788052.1	PREDICTED: serine/threonine-protein phosphatase PP2A [Octopus bimaculoides] >KOF66560.1 hypothetical protein OCBIM_22011907mg [Octopus bimaculoides]
	710	lcl|TRINITY_DN13203_c15_g2::TRINITY_DN13203_c15_g2_i1::g.11408::m.11408	0	1092.4	0.982	0.9982	550	nr (06/25/2018)	XP_014774152.1	PREDICTED: alpha-aminoadipic semialdehyde dehydrogenase-like [Octopus bimaculoides] >KOF86124.1 hypothetical protein OCBIM_22019212mg [Octopus bimaculoides]
			0	756.903	0.691	0.9292	512	Swiss-Prot: Reviewed - Manually annotated (05/13/2019)	P49419	sp|P49419|AL7A1_HUMAN Alpha-aminoadipic semialdehyde dehydrogenase OS=Homo sapiens OX=9606 GN=ALDH7A1 PE=1 SV=5
	711	SRR2047107_c3697_g4485	0	526.554	0.64	0.9749	389	Swiss-Prot: Reviewed - Manually annotated (05/13/2019)	Q8VCN5	sp|Q8VCN5|CGL_MOUSE Cystathionine gamma-lyase OS=Mus musculus OX=10090 GN=Cth PE=1 SV=1
			2.5e-159	571.6	0.705	0.9673	387	nr (06/25/2018)	XP_019922638.1	PREDICTED: cystathionine gamma-lyase isoform X2 [Crassostrea gigas]
	712	lcl|TRINITY_DN13204_c1_g1::TRINITY_DN13204_c1_g1_i1::g.11316::m.11316	1.1e-125	459.5	0.891	0.8426	257	nr (06/25/2018)	XP_014779517.1	PREDICTED: uncharacterized protein LOC106875770 [Octopus bimaculoides]
	713	lcl|TRINITY_DN13204_c2_g1::TRINITY_DN13204_c2_g1_i1::g.11319::m.11319	0	760.37	0.69	0.931	513	Swiss-Prot: Reviewed - Manually annotated (05/13/2019)	P11884	sp|P11884|ALDH2_RAT Aldehyde dehydrogenase, mitochondrial OS=Rattus norvegicus OX=10116 GN=Aldh2 PE=1 SV=1
			2e-295	1024.2	0.962	0.9456	521	nr (06/25/2018)	XP_014780969.1	PREDICTED: aldehyde dehydrogenase, mitochondrial-like [Octopus bimaculoides] >KOF76521.1 hypothetical protein OCBIM_22033237mg [Octopus bimaculoides]
	714	lcl|TRINITY_DN13204_c3_g1::TRINITY_DN13204_c3_g1_i3::g.11322::m.11322	1e-130	476.1	0.826	0.9965	287	nr (06/25/2018)	XP_014778868.1	PREDICTED: uncharacterized protein LOC106875292 [Octopus bimaculoides] >KOF79367.1 hypothetical protein OCBIM_22029592mg [Octopus bimaculoides]
	715	lcl|TRINITY_DN13204_c4_g1::TRINITY_DN13204_c4_g1_i2::g.11324::m.11324	1.6e-134	488.8	0.894	0.8472	255	nr (06/25/2018)	XP_014784832.1	PREDICTED: chymotrypsin A-like [Octopus bimaculoides] >KOF71027.1 hypothetical protein OCBIM_22001799mg [Octopus bimaculoides]
			6.45e-25	103.99	0.293	0.8439	276	Swiss-Prot: Reviewed - Manually annotated (05/13/2019)	P15944	sp|P15944|TRYT_CANLF Tryptase OS=Canis lupus familiaris OX=9615 PE=3 SV=1
			3.84e-21	86.6557	0.281	0.8239	253	Swiss-Prot: Reviewed - venom & toxins (05/13/2019)	P04971	sp|P04971|VSPF_BOTAT Thrombin-like enzyme batroxobin OS=Bothrops atrox OX=8725 PE=1 SV=1
	716	lcl|TRINITY_DN13204_c5_g1::TRINITY_DN13204_c5_g1_i1::g.11325::m.11325	4.1e-127	464.2	0.826	0.9931	287	nr (06/25/2018)	XP_014778870.1	PREDICTED: uncharacterized protein LOC106875294 [Octopus bimaculoides] >KOF79364.1 hypothetical protein OCBIM_22029589mg [Octopus bimaculoides]
	717	lcl|TRINITY_DN13204_c6_g1::TRINITY_DN13204_c6_g1_i1::g.11326::m.11326	0	575.859	0.465	0.9579	1304	Swiss-Prot: Reviewed - Manually annotated (05/13/2019)	P02466	sp|P02466|CO1A2_RAT Collagen alpha-2(I) chain OS=Rattus norvegicus OX=10116 GN=Col1a2 PE=1 SV=3
			4.4e-91	346.7	0.719	0.1766	235	nr (06/25/2018)	XP_014769001.1	PREDICTED: collagen alpha-1(I) chain-like, partial [Octopus bimaculoides]
	718	lcl|TRINITY_DN13204_c7_g2::TRINITY_DN13204_c7_g2_i3::g.11343::m.11343	1.7e-45	192.2	0.922	0.6358	103	nr (06/25/2018)	KOF97039.1	hypothetical protein OCBIM_22031973mg [Octopus bimaculoides]
	719	lcl|TRINITY_DN13204_c7_g2::TRINITY_DN13204_c7_g2_i5::g.11348::m.11348	1.7e-45	192.2	0.922	0.6358	103	nr (06/25/2018)	KOF97039.1	hypothetical protein OCBIM_22031973mg [Octopus bimaculoides]
	720	lcl|TRINITY_DN13204_c7_g2::TRINITY_DN13204_c7_g2_i9::g.11358::m.11358	6.8e-128	466.8	0.899	0.8645	268	nr (06/25/2018)	KOF97039.1	hypothetical protein OCBIM_22031973mg [Octopus bimaculoides]
	721	lcl|TRINITY_DN13207_c10_g1::TRINITY_DN13207_c10_g1_i1::g.11094::m.11094	0	606.675	0.654	0.9978	459	Swiss-Prot: Reviewed - Manually annotated (05/13/2019)	Q9Z2I9	sp|Q9Z2I9|SUCB1_MOUSE Succinate--CoA ligase [ADP-forming] subunit beta, mitochondrial OS=Mus musculus OX=10090 GN=Sucla2 PE=1 SV=2
			3.6e-250	873.6	0.989	0.9978	456	nr (06/25/2018)	XP_014788228.1	PREDICTED: succinyl-CoA ligase [ADP-forming] subunit beta, mitochondrial-like [Octopus bimaculoides] >KOF66315.1 hypothetical protein OCBIM_22012827mg [Octopus bimaculoides]
	722	lcl|TRINITY_DN13207_c12_g11::TRINITY_DN13207_c12_g11_i1::g.11098::m.11098	7.09e-53	174.096	0.488	0.5636	164	Swiss-Prot: Reviewed - Manually annotated (05/13/2019)	Q70PU1	sp|Q70PU1|PGSC2_DROSI Peptidoglycan-recognition protein SC2 OS=Drosophila simulans OX=7240 GN=PGRP-SC2 PE=3 SV=1
			2.8e-51	212.2	0.585	0.5601	164	nr (06/25/2018)	BAJ23047.1	peptidoglycan-recognition protein-SC2 [Tenebrio molitor]
	723	lcl|TRINITY_DN13209_c1_g1::TRINITY_DN13209_c1_g1_i2::g.11204::m.11204	1.4e-187	665.2	0.997	0.9971	339	nr (06/25/2018)	XP_014779040.1	PREDICTED: protein Mo25-like [Octopus bimaculoides] >XP_014779041.1 PREDICTED: protein Mo25-like [Octopus bimaculoides] >KOF79195.1 hypothetical protein OCBIM_22029880mg [Octopus bimaculoides]
			1.62e-169	478.019	0.759	0.9882	340	Swiss-Prot: Reviewed - Manually annotated (05/13/2019)	P91891245596	sp|P91891|MO25_DROME Protein Mo25 OS=Drosophila melanogaster OX=7227 GN=Mo25 PE=2 SV=2
	724	lcl|TRINITY_DN13212_c1_g1_i4_frame_5_orf_4	1.5e-23	118.2	0.845	0.9342	71	nr (06/25/2018)	XP_014782846.1	PREDICTED: uncharacterized protein LOC106878214 isoform X1 [Octopus bimaculoides] >KOF73829.1 hypothetical protein OCBIM_22037252mg [Octopus bimaculoides]
	725	lcl|TRINITY_DN13216_c0_g1::TRINITY_DN13216_c0_g1_i5::g.11245::m.11245	7.4e-140	506.5	0.821	0.9832	308	nr (06/25/2018)	XP_014790455.1	PREDICTED: uncharacterized protein LOC106883830 [Octopus bimaculoides] >KOF97044.1 hypothetical protein OCBIM_22031979mg [Octopus bimaculoides]
	726	lcl|TRINITY_DN13216_c0_g1::TRINITY_DN13216_c0_g1_i7::g.11247::m.11247	8.3e-113	416.4	0.84	0.9959	243	nr (06/25/2018)	XP_014790455.1	PREDICTED: uncharacterized protein LOC106883830 [Octopus bimaculoides] >KOF97044.1 hypothetical protein OCBIM_22031979mg [Octopus bimaculoides]
	727	lcl|TRINITY_DN13218_c2_g1::TRINITY_DN13218_c2_g1_i1::g.11210::m.11210	0	1837	0.996	0.999	957	nr (06/25/2018)	XP_014785919.1	PREDICTED: coatomer subunit beta-like [Octopus bimaculoides] >KOF69535.1 hypothetical protein OCBIM_22004631mg [Octopus bimaculoides]
			0	1496.87	0.753	0.9896	951	Swiss-Prot: Reviewed - Manually annotated (05/13/2019)	Q5ZIA5	sp|Q5ZIA5|COPB_CHICK Coatomer subunit beta OS=Gallus gallus OX=9031 GN=COPB1 PE=2 SV=1
	728	lcl|TRINITY_DN13218_c3_g1::TRINITY_DN13218_c3_g1_i3::g.11214::m.11214	0	2308.1	0.943	0.7731	1264	nr (06/25/2018)	KOF71669.1	hypothetical protein OCBIM_22000685mg [Octopus bimaculoides]
			0	1721.44	0.666	0.7749	1268	Swiss-Prot: Reviewed - Manually annotated (05/13/2019)	P13395	sp|P13395|SPTCA_DROME Spectrin alpha chain OS=Drosophila melanogaster OX=7227 GN=alpha-Spec PE=1 SV=2
	729	lcl|TRINITY_DN13218_c3_g1::TRINITY_DN13218_c3_g1_i4::g.11215::m.11215	0	2502.2	0.986	0.9992	1309	nr (06/25/2018)	KOF71668.1	hypothetical protein OCBIM_22000685mg [Octopus bimaculoides]
			0	1858.57	0.688	0.9954	1303	Swiss-Prot: Reviewed - Manually annotated (05/13/2019)	P13395	sp|P13395|SPTCA_DROME Spectrin alpha chain OS=Drosophila melanogaster OX=7227 GN=alpha-Spec PE=1 SV=2
	730	lcl|TRINITY_DN13219_c7_g1::TRINITY_DN13219_c7_g1_i1::g.11177::m.11177	0	949.118	0.465	0.9936	1819	Swiss-Prot: Reviewed - Manually annotated (05/13/2019)	P17139	sp|P17139|CO4A1_CAEEL Collagen alpha-1(IV) chain OS=Caenorhabditis elegans OX=6239 GN=emb-9 PE=1 SV=5
			1.4e-129	474.9	0.965	0.1345	231	nr (06/25/2018)	KOF80812.1	hypothetical protein OCBIM_22027357mg [Octopus bimaculoides]
	731	lcl|TRINITY_DN13221_c3_g1::TRINITY_DN13221_c3_g1_i1::g.11305::m.11305	0	522.702	0.7	0.9973	363	Swiss-Prot: Reviewed - Manually annotated (05/13/2019)	Q9GP32	sp|Q9GP32|ALF_ECHMU Fructose-bisphosphate aldolase OS=Echinococcus multilocularis OX=6211 GN=FBPA PE=2 SV=1
			7.4e-174	619.8	0.975	0.8709	317	nr (06/25/2018)	KOF89325.1	hypothetical protein OCBIM_22013272mg, partial [Octopus bimaculoides]
	732	lcl|TRINITY_DN13223_c0_g1::TRINITY_DN13223_c0_g1_i1::g.11216::m.11216	0	1241.1	0.91	0.9541	707	nr (06/25/2018)	AET41703.1	heat shock protein 90 [Octopus vulgaris]
			0	1095.11	0.753	0.9514	705	Swiss-Prot: Reviewed - Manually annotated (05/13/2019)	P30946	sp|P30946|HS90A_RABIT Heat shock protein HSP 90-alpha OS=Oryctolagus cuniculus OX=9986 GN=HSP90AA1 PE=1 SV=2
	733	lcl|TRINITY_DN13225_c10_g1::TRINITY_DN13225_c10_g1_i3::g.11531::m.11531	5.9e-162	580.1	0.835	0.9939	328	nr (06/25/2018)	XP_014767878.1	PREDICTED: trans-1,2-dihydrobenzene-1,2-diol dehydrogenase-like [Octopus bimaculoides] >KOF94863.1 hypothetical protein OCBIM_22000427mg [Octopus bimaculoides]
			8.59e-84	259.61	0.399	0.9758	323	Swiss-Prot: Reviewed - Manually annotated (05/13/2019)	Q9DBB8	sp|Q9DBB8|DHDH_MOUSE Trans-1,2-dihydrobenzene-1,2-diol dehydrogenase OS=Mus musculus OX=10090 GN=Dhdh PE=1 SV=1
	734	lcl|TRINITY_DN13225_c5_g1::TRINITY_DN13225_c5_g1_i1::g.11525::m.11525	1.8e-18	103.2	0.757	0.2517	74	nr (06/25/2018)	KOF91407.1	hypothetical protein OCBIM_22008952mg [Octopus bimaculoides]
	735	SRR3105558_c6494_g5628	3.48e-170	474.167	0.801	0.9927	272	Swiss-Prot: Reviewed - Manually annotated (05/13/2019)	Q5XI32	sp|Q5XI32|CAPZB_RAT F-actin-capping protein subunit beta OS=Rattus norvegicus OX=10116 GN=Capzb PE=1 SV=1
			3e-151	544.3	1	0.9964	273	nr (06/25/2018)	XP_014774099.1	PREDICTED: F-actin-capping protein subunit beta-like [Octopus bimaculoides]
	736	lcl|TRINITY_DN13226_c11_g2::TRINITY_DN13226_c11_g2_i1::g.11507::m.11507	0	1100.5	0.935	0.9965	573	nr (06/25/2018)	KOF97915.1	hypothetical protein OCBIM_22028030mg [Octopus bimaculoides]
			0	758.444	0.658	0.9409	541	Swiss-Prot: Reviewed - Manually annotated (05/13/2019)	P0AC33	sp|P0AC33|FUMA_ECOLI Fumarate hydratase class I, aerobic OS=Escherichia coli (strain K12) OX=83333 GN=fumA PE=1 SV=2
	737	lcl|TRINITY_DN13226_c13_g1::TRINITY_DN13226_c13_g1_i1::g.11510::m.11510	1.2e-193	685.6	0.87	0.9974	386	nr (06/25/2018)	XP_014784683.1	PREDICTED: glycosylated lysosomal membrane protein-like [Octopus bimaculoides] >KOF71238.1 hypothetical protein OCBIM_22001316mg [Octopus bimaculoides]
			1.79e-40	150.984	0.317	0.9121	378	Swiss-Prot: Reviewed - Manually annotated (05/13/2019)	Q66HW4	sp|Q66HW4|GLMP_DANRE Glycosylated lysosomal membrane protein OS=Danio rerio OX=7955 GN=glmp PE=2 SV=1
	738	lcl|TRINITY_DN13226_c13_g1::TRINITY_DN13226_c13_g1_i1::g.11512::m.11512	6.7e-52	213	0.889	0.9153	108	nr (06/25/2018)	XP_014787493.1	PREDICTED: 12 kDa FK506-binding protein-like [Octopus bimaculoides]
			6.03e-51	159.844	0.664	0.9068	107	Swiss-Prot: Reviewed - Manually annotated (05/13/2019)	P48375	sp|P48375|FKB12_DROME 12 kDa FK506-binding protein OS=Drosophila melanogaster OX=7227 GN=FK506-bp2 PE=3 SV=2
	739	tr|A0A0L8FMP1_PD	0	1434.9	0.986	1	706	nr (06/25/2018)	XP_014788471.1	PREDICTED: glycogen [starch] synthase-like isoform X1 [Octopus bimaculoides] >KOF65976.1 hypothetical protein OCBIM_22013864mg [Octopus bimaculoides]
			0	894.034	0.642	0.9603	688	Swiss-Prot: Reviewed - Manually annotated (05/13/2019)	Q9VFC8	sp|Q9VFC8|GYS_DROME Glycogen [starch] synthase OS=Drosophila melanogaster OX=7227 GN=GlyS PE=1 SV=2
	740	SRR2047107_c9986_g10094	0	529.635	0.873	0.9329	292	Swiss-Prot: Reviewed - Manually annotated (05/13/2019)	P60892	sp|P60892|PRPS1_RAT Ribose-phosphate pyrophosphokinase 1 OS=Rattus norvegicus OX=10116 GN=Prps1 PE=1 SV=2
			2e-175	624.8	1	1	313	nr (06/25/2018)	XP_014779282.1	PREDICTED: ribose-phosphate pyrophosphokinase 1 isoform X1 [Octopus bimaculoides] >KOF78779.1 hypothetical protein OCBIM_22030316mg [Octopus bimaculoides]
	741	lcl|TRINITY_DN13227_c0_g1::TRINITY_DN13227_c0_g1_i8::g.11263::m.11263	3.17e-120	348.591	0.698	0.9791	281	Swiss-Prot: Reviewed - Manually annotated (05/13/2019)	Q25145	sp|Q25145|TPM_HALRU Tropomyosin OS=Haliotis rufescens OX=6454 PE=2 SV=1
			5.1e-37	164.9	1	0.3031	87	nr (06/25/2018)	XP_014773980.1	PREDICTED: tropomyosin-2-like isoform X17 [Octopus bimaculoides]
	742	lcl|TRINITY_DN13227_c0_g1::TRINITY_DN13227_c0_g1_i16::g.11274::m.11274	1.05e-68	216.083	0.625	0.813	200	Swiss-Prot: Reviewed - Manually annotated (05/13/2019)	Q25145	sp|Q25145|TPM_HALRU Tropomyosin OS=Haliotis rufescens OX=6454 PE=2 SV=1
			1e-33	153.7	0.704	0.4878	120	nr (06/25/2018)	XP_014774009.1	PREDICTED: tropomyosin-like isoform X43 [Octopus bimaculoides]
	743	lcl|TRINITY_DN13227_c0_g1::TRINITY_DN13227_c0_g1_i17::g.11275::m.11275	9.86e-73	226.483	0.642	0.8105	201	Swiss-Prot: Reviewed - Manually annotated (05/13/2019)	Q25145	sp|Q25145|TPM_HALRU Tropomyosin OS=Haliotis rufescens OX=6454 PE=2 SV=1
			1.1e-32	150.2	1	0.3185	79	nr (06/25/2018)	XP_014773980.1	PREDICTED: tropomyosin-2-like isoform X17 [Octopus bimaculoides]
	744	lcl|TRINITY_DN13227_c0_g1::TRINITY_DN13227_c0_g1_i9::g.11264::m.11264	2.01e-139	397.127	0.75	0.9965	284	Swiss-Prot: Reviewed - Manually annotated (05/13/2019)	Q25145	sp|Q25145|TPM_HALRU Tropomyosin OS=Haliotis rufescens OX=6454 PE=2 SV=1
			2.7e-30	142.5	0.412	0.9965	284	nr (06/25/2018)	XP_014774006.1	PREDICTED: tropomyosin-like isoform X40 [Octopus bimaculoides]
	745	lcl|TRINITY_DN13227_c0_g1::TRINITY_DN13227_c0_g1_i7::g.11262::m.11262	1.16e-62	200.675	0.577	0.8105	201	Swiss-Prot: Reviewed - Manually annotated (05/13/2019)	Q25145	sp|Q25145|TPM_HALRU Tropomyosin OS=Haliotis rufescens OX=6454 PE=2 SV=1
			8.9e-38	167.2	1	0.3548	88	nr (06/25/2018)	XP_014773979.1	PREDICTED: tropomyosin-2-like isoform X16 [Octopus bimaculoides]
	746	lcl|TRINITY_DN13228_c0_g1::TRINITY_DN13228_c0_g1_i1::g.11219::m.11219	0	1692.2	0.983	0.8507	826	nr (06/25/2018)	KOF82628.1	hypothetical protein OCBIM_22024964mg [Octopus bimaculoides]
			0	1026.93	0.539	0.9743	956	Swiss-Prot: Reviewed - Manually annotated (05/13/2019)	Q9VEN1	sp|Q9VEN1|FLNA_DROME Filamin-A OS=Drosophila melanogaster OX=7227 GN=cher PE=1 SV=2
	747	lcl|TRINITY_DN13228_c0_g2::TRINITY_DN13228_c0_g2_i1::g.11228::m.11228	1.4e-133	485.3	0.979	1	240	nr (06/25/2018)	KOF82630.1	hypothetical protein OCBIM_22024964mg [Octopus bimaculoides]
			1.32e-49	177.563	0.419	0.9458	229	Swiss-Prot: Reviewed - Manually annotated (05/13/2019)	Q80X90	sp|Q80X90|FLNB_MOUSE Filamin-B OS=Mus musculus OX=10090 GN=Flnb PE=1 SV=3
	748	lcl|TRINITY_DN13229_c1_g1::TRINITY_DN13229_c1_g1_i2::g.11281::m.11281	4.3e-142	514.2	0.698	0.9101	324	nr (06/25/2018)	XP_025076307.1	protein NDRG3-like isoform X3 [Pomacea canaliculata]
			9.65e-87	269.626	0.45	0.8989	329	Swiss-Prot: Reviewed - Manually annotated (05/13/2019)	A7MB28268427	sp|A7MB28|NDRG3_BOVIN Protein NDRG3 OS=Bos taurus OX=9913 GN=NDRG3 PE=2 SV=1
	749	lcl|TRINITY_DN13229_c2_g1::TRINITY_DN13229_c2_g1_i1::g.11285::m.11285	4.4e-193	683.7	0.835	0.9974	387	nr (06/25/2018)	XP_014780085.1	PREDICTED: uncharacterized protein LOC106876168 [Octopus bimaculoides] >KOF77608.1 hypothetical protein OCBIM_22031901mg [Octopus bimaculoides]
	750	lcl|TRINITY_DN13231_c0_g2::TRINITY_DN13231_c0_g2_i2::g.11208::m.11208	4.4e-164	587	0.98	0.9967	302	nr (06/25/2018)	XP_014772190.1	PREDICTED: ADP,ATP carrier protein 3, mitochondrial-like [Octopus bimaculoides] >KOF88831.1 hypothetical protein OCBIM_22014181mg [Octopus bimaculoides]
			3.11e-135	388.267	0.66	0.9703	297	Swiss-Prot: Reviewed - Manually annotated (05/13/2019)	P27080	sp|P27080|ADT_CHLRE ADP,ATP carrier protein OS=Chlamydomonas reinhardtii OX=3055 GN=ABT PE=2 SV=1
	751	lcl|TRINITY_DN13232_c4_g2::TRINITY_DN13232_c4_g2_i1::g.11067::m.11067	1.2e-130	475.7	0.958	0.9637	239	nr (06/25/2018)	KOF63129.1	hypothetical protein OCBIM_22020215mg [Octopus bimaculoides] >KOF63132.1 hypothetical protein OCBIM_22020215mg [Octopus bimaculoides]
			1.1e-62	201.83	0.493	0.8992	229	Swiss-Prot: Reviewed - Manually annotated (05/13/2019)	B5X4E0	sp|B5X4E0|CALUB_SALSA Calumenin-B OS=Salmo salar OX=8030 GN=calub PE=2 SV=1
			1.23e-38	133.265	0.371	0.7621	194	Swiss-Prot: Reviewed - venom & toxins (05/13/2019)	J3S9D9	sp|J3S9D9|RCN2V_CROAD Reticulocalbin-2 OS=Crotalus adamanteus OX=8729 PE=1 SV=1
	752	lcl|TRINITY_DN13233_c5_g1::TRINITY_DN13233_c5_g1_i1::g.11373::m.11373	6.9e-81	310.5	0.568	0.9847	257	nr (06/25/2018)	XP_014768493.1	PREDICTED: chymotrypsin-1-like [Octopus bimaculoides] >KOF94063.1 hypothetical protein OCBIM_22002835mg [Octopus bimaculoides]
			1.62e-35	137.117	0.35	0.8774	237	Swiss-Prot: Reviewed - Manually annotated (05/13/2019)	P26262208564	sp|P26262|KLKB1_MOUSE Plasma kallikrein OS=Mus musculus OX=10090 GN=Klkb1 PE=1 SV=2
			6.85e-27	100.908	0.301	0.8889	249	Swiss-Prot: Reviewed - venom & toxins (05/13/2019)	Q9TXD8	sp|Q9TXD8|ISOHC_AGEAP Venom peptide isomerase heavy chain OS=Agelenopsis aperta OX=6908 PE=1 SV=1
	753	lcl|TRINITY_DN13236_c2_g4::TRINITY_DN13236_c2_g4_i1::g.11367::m.11367	8.7e-127	463	0.871	0.9309	256	nr (06/25/2018)	XP_014776000.1	PREDICTED: chymotrypsin-1-like [Octopus bimaculoides] >KOF83356.1 hypothetical protein OCBIM_22023971mg [Octopus bimaculoides]
			1.59e-30	117.857	0.351	0.8582	245	Swiss-Prot: Reviewed - Manually annotated (05/13/2019)	Q9UNI1	sp|Q9UNI1|CELA1_HUMAN Chymotrypsin-like elastase family member 1 OS=Homo sapiens OX=9606 GN=CELA1 PE=1 SV=2
			4.01e-26	99.3673	0.319	0.7782	226	Swiss-Prot: Reviewed - venom & toxins (05/13/2019)	Q7M4I3	sp|Q7M4I3|SP4_BOMPE Venom protease OS=Bombus pensylvanicus OX=28643 PE=1 SV=1
	754	lcl|TRINITY_DN13236_c2_g4::TRINITY_DN13236_c2_g4_i4::g.11369::m.11369	4.8e-103	384	0.848	0.8378	217	nr (06/25/2018)	ACJ22648.1	S1 type peptidase, partial [Octopus kaurna]
			2.61e-29	113.62	0.333	0.9382	255	Swiss-Prot: Reviewed - Manually annotated (05/13/2019)	P35033	sp|P35033|TRY3_SALSA Trypsin-3 (Fragment) OS=Salmo salar OX=8030 PE=1 SV=1
			1.9e-25	99.3673	0.339	0.8571	236	Swiss-Prot: Reviewed - venom & toxins (05/13/2019)	B5U2W0	sp|B5U2W0|VSP_BOMIG Venom serine protease Bi-VSP OS=Bombus ignitus OX=130704 PE=1 SV=1
	755	lcl|TRINITY_DN13237_c4_g9::TRINITY_DN13237_c4_g9_i1::g.11006::m.11006	1.7e-27	132.1	0.538	0.9924	130	nr (06/25/2018)	XP_014782689.1	PREDICTED: uncharacterized protein LOC106878099 [Octopus bimaculoides] >KOF74047.1 hypothetical protein OCBIM_22036924mg [Octopus bimaculoides]
	756	lcl|TRINITY_DN13238_c0_g2_i1_frame_1_orf_1	6.2e-40	172.9	0.965	0.9053	86	nr (06/25/2018)	XP_014771601.1	PREDICTED: MICOS complex subunit Mic10-like [Octopus bimaculoides] >KOF89732.1 hypothetical protein OCBIM_22012632mg [Octopus bimaculoides]
			8.87e-29	101.679	0.571	0.8105	77	Swiss-Prot: Reviewed - Manually annotated (05/13/2019)	Q5TGZ0240550	sp|Q5TGZ0|MIC10_HUMAN MICOS complex subunit MIC10 OS=Homo sapiens OX=9606 GN=MICOS10 PE=1 SV=1
	757	lcl|TRINITY_DN13239_c0_g3::TRINITY_DN13239_c0_g3_i1::g.11473::m.11473	2.1e-169	605.1	0.802	0.9581	389	nr (06/25/2018)	KOF93127.1	hypothetical protein OCBIM_22005036mg [Octopus bimaculoides]
			4.28e-26	114.775	0.366	0.4828	205	Swiss-Prot: Reviewed - Manually annotated (05/13/2019)	P32018	sp|P32018|COEA1_CHICK Collagen alpha-1(XIV) chain OS=Gallus gallus OX=9031 GN=COL14A1 PE=1 SV=2
	758	lcl|TRINITY_DN13240_c0_g1::TRINITY_DN13240_c0_g1_i1::g.11232::m.11232	0	716.072	0.652	0.998	512	Swiss-Prot: Reviewed - Manually annotated (05/13/2019)	Q5XJY5	sp|Q5XJY5|COPD_MOUSE Coatomer subunit delta OS=Mus musculus OX=10090 GN=Arcn1 PE=1 SV=2
			2.3e-237	831.2	0.862	0.998	508	nr (06/25/2018)	XP_014770344.1	PREDICTED: coatomer subunit delta-like [Octopus bimaculoides]
	759	lcl|TRINITY_DN13243_c0_g1::TRINITY_DN13243_c0_g1_i1::g.11029::m.11029	0	2373.6	0.978	0.9992	1202	nr (06/25/2018)	XP_014771976.1	PREDICTED: nodal modulator 1-like [Octopus bimaculoides] >KOF99949.1 hypothetical protein OCBIM_22009526mg [Octopus bimaculoides]
			0	1049.27	0.461	0.926	1140	Swiss-Prot: Reviewed - Manually annotated (05/13/2019)	Q15155273461	sp|Q15155|NOMO1_HUMAN Nodal modulator 1 OS=Homo sapiens OX=9606 GN=NOMO1 PE=1 SV=5
	760	lcl|TRINITY_DN13244_c10_g4::TRINITY_DN13244_c10_g4_i1::g.11565::m.11565	5.1e-83	317.4	0.693	0.9958	238	nr (06/25/2018)	XP_014774641.1	PREDICTED: caspase-6-like [Octopus bimaculoides] >KOF85413.1 hypothetical protein OCBIM_22020363mg [Octopus bimaculoides]
			9.98e-26	105.145	0.309	0.9328	243	Swiss-Prot: Reviewed - Manually annotated (05/13/2019)	P89116	sp|P89116|CASP1_SPOFR Caspase-1 OS=Spodoptera frugiperda OX=7108 PE=1 SV=1
	761	lcl|TRINITY_DN13244_c9_g1::TRINITY_DN13244_c9_g1_i1::g.11563::m.11563	1.2e-230	808.5	0.973	0.9975	404	nr (06/25/2018)	XP_014773021.1	PREDICTED: aspartate aminotransferase, cytoplasmic-like [Octopus bimaculoides] >KOF87589.1 hypothetical protein OCBIM_22016575mg [Octopus bimaculoides]
			1.62e-178	506.523	0.596	0.9901	406	Swiss-Prot: Reviewed - Manually annotated (05/13/2019)	P13221	sp|P13221|AATC_RAT Aspartate aminotransferase, cytoplasmic OS=Rattus norvegicus OX=10116 GN=Got1 PE=1 SV=3
	762	lcl|TRINITY_DN13245_c7_g1::TRINITY_DN13245_c7_g1_i2::g.11420::m.11420	1e-213	752.3	0.957	0.9874	392	nr (06/25/2018)	XP_014772031.1	PREDICTED: isocitrate dehydrogenase [NAD] subunit gamma, mitochondrial-like isoform X1 [Octopus bimaculoides] >KOF99963.1 hypothetical protein OCBIM_22009541mg [Octopus bimaculoides]
			3.48e-151	436.032	0.586	0.8791	350	Swiss-Prot: Reviewed - Manually annotated (05/13/2019)	Q58CP0	sp|Q58CP0|IDH3G_BOVIN Isocitrate dehydrogenase [NAD] subunit gamma, mitochondrial OS=Bos taurus OX=9913 GN=IDH3G PE=2 SV=1
	763	lcl|TRINITY_DN13246_c0_g1::TRINITY_DN13246_c0_g1_i1::g.11310::m.11310	3.5e-89	337.4	0.983	0.9942	172	nr (06/25/2018)	XP_014782498.1	PREDICTED: heat shock protein Hsp-16.1/Hsp-16.11-like [Octopus bimaculoides] >KOF74317.1 hypothetical protein OCBIM_22036440mg [Octopus bimaculoides]
			1.31e-15	74.3294	0.336	0.6647	116	Swiss-Prot: Reviewed - Manually annotated (05/13/2019)	P14602	sp|P14602|HSPB1_MOUSE Heat shock protein beta-1 OS=Mus musculus OX=10090 GN=Hspb1 PE=1 SV=3
	764	lcl|TRINITY_DN13248_c4_g2::TRINITY_DN13248_c4_g2_i1::g.11587::m.11587	3.3e-105	391.3	0.73	0.9965	284	nr (06/25/2018)	XP_014789094.1	PREDICTED: heterogeneous nuclear ribonucleoprotein A2 homolog 1-like [Octopus bimaculoides] >KOF64873.1 hypothetical protein OCBIM_22016694mg [Octopus bimaculoides]
			3.5e-64	208.379	0.51	0.6737	196	Swiss-Prot: Reviewed - Manually annotated (05/13/2019)	Q5RBU8	sp|Q5RBU8|ROA2_PONAB Heterogeneous nuclear ribonucleoproteins A2/B1 OS=Pongo abelii OX=9601 GN=HNRNPA2B1 PE=2 SV=1
	765	lcl|TRINITY_DN13248_c6_g1::TRINITY_DN13248_c6_g1_i1::g.11593::m.11593	0	1730.7	0.937	0.9989	929	nr (06/25/2018)	XP_014779830.1	PREDICTED: LOW QUALITY PROTEIN: cytosolic 10-formyltetrahydrofolate dehydrogenase-like [Octopus bimaculoides]
			0	1334.32	0.7	0.9709	903	Swiss-Prot: Reviewed - Manually annotated (05/13/2019)	Q6GNL7	sp|Q6GNL7|AL1L1_XENLA Cytosolic 10-formyltetrahydrofolate dehydrogenase OS=Xenopus laevis OX=8355 GN=aldh1l1 PE=2 SV=1
	766	lcl|TRINITY_DN13249_c4_g3::TRINITY_DN13249_c4_g3_i1::g.11519::m.11519	1.9e-123	451.8	0.882	0.9961	254	nr (06/25/2018)	XP_014776750.1	PREDICTED: chymotrypsin-1-like [Octopus bimaculoides] >KOF99248.1 hypothetical protein OCBIM_22018440mg [Octopus bimaculoides]
			5.06e-35	127.872	0.343	0.902	236	Swiss-Prot: Reviewed - Manually annotated (05/13/2019)	Q7SIG2	sp|Q7SIG2|CTR1_SOLIN Chymotrypsin-1 OS=Solenopsis invicta OX=13686 PE=1 SV=1
			7.18e-25	96.2857	0.292	0.9059	260	Swiss-Prot: Reviewed - venom & toxins (05/13/2019)	Q76B45	sp|Q76B45|BLTX_BLABR Blarina toxin OS=Blarina brevicauda OX=9387 GN=BTX PE=1 SV=1
	767	tr|A0A0S1U346_PD	4.9e-137	496.9	1	1	247	nr (06/25/2018)	ALM30773.1	triose phosphate isomerase [Amphioctopus fangsiao]
			4.39e-127	362.844	0.683	0.996	246	Swiss-Prot: Reviewed - Manually annotated (05/13/2019)	P30741	sp|P30741|TPIS_CULTA Triosephosphate isomerase OS=Culex tarsalis OX=7177 GN=Tpi PE=1 SV=2
	768	lcl|TRINITY_DN13250_c4_g3::TRINITY_DN13250_c4_g3_i2::g.11615::m.11615	5.1e-115	424.1	0.777	0.8097	251	nr (06/25/2018)	ACJ22643.1	S1 type peptidase [Octopus kaurna]
			2.66e-31	120.553	0.341	0.7387	232	Swiss-Prot: Reviewed - Manually annotated (05/13/2019)	P80931232253	sp|P80931|MCT1A_SHEEP Mast cell protease 1A OS=Ovis aries OX=9940 PE=1 SV=2
			5.46e-26	100.138	0.279	0.7935	251	Swiss-Prot: Reviewed - venom & toxins (05/13/2019)	A8QL56	sp|A8QL56|VSP1_OPHHA Alpha- and beta-fibrinogenase OhS1 OS=Ophiophagus hannah OX=8665 PE=1 SV=1
	769	lcl|TRINITY_DN13250_c4_g4::TRINITY_DN13250_c4_g4_i1::g.11616::m.11616	7.5e-120	439.9	0.894	0.9008	236	nr (06/25/2018)	KOF82902.1	hypothetical protein OCBIM_22024650mg [Octopus bimaculoides]
			5.29e-30	121.709	0.36	0.771	214	Swiss-Prot: Reviewed - Manually annotated (05/13/2019)	Q90WD8291158	sp|Q90WD8|OVCH2_BUFJA Ovochymase-2 OS=Bufo japonicus OX=8387 GN=OVCH2 PE=1 SV=1
			1.44e-28	108.612	0.338	0.8015	222	Swiss-Prot: Reviewed - venom & toxins (05/13/2019)	Q8MQS8	sp|Q8MQS8|SP34_APIME Venom serine protease 34 OS=Apis mellifera OX=7460 PE=2 SV=1
	770	lcl|TRINITY_DN13250_c5_g1::TRINITY_DN13250_c5_g1_i1::g.11618::m.11618	4e-156	562	0.439	0.9988	803	nr (06/25/2018)	XP_014781346.1	PREDICTED: fibropellin-1-like isoform X3 [Octopus bimaculoides] >KOF75953.1 hypothetical protein OCBIM_22033979mg [Octopus bimaculoides]
			5.35e-97	328.561	0.391	0.6692	552	Swiss-Prot: Reviewed - Manually annotated (05/13/2019)	P10079	sp|P10079|FBP1_STRPU Fibropellin-1 OS=Strongylocentrotus purpuratus OX=7668 GN=EGF1 PE=1 SV=2
	771	lcl|TRINITY_DN13250_c6_g1_i3_frame_4_orf_12	4e-28	133.3	0.871	1	70	nr (06/25/2018)	KOF78888.1	hypothetical protein OCBIM_22030169mg [Octopus bimaculoides]
	772	lcl|TRINITY_DN13251_c0_g1::TRINITY_DN13251_c0_g1_i1::g.11360::m.11360	2.1e-71	278.1	0.938	0.9931	144	nr (06/25/2018)	XP_014787005.1	PREDICTED: calcium-dependent protein kinase 31-like [Octopus bimaculoides] >KOF68069.1 hypothetical protein OCBIM_22008210mg [Octopus bimaculoides]
			7.39e-13	67.781	0.309	0.9172	136	Swiss-Prot: Reviewed - Manually annotated (05/13/2019)	Q7XSQ5	sp|Q7XSQ5|CDPKC_ORYSJ Calcium-dependent protein kinase 12 OS=Oryza sativa subsp. japonica OX=39947 GN=CPK12 PE=2 SV=2
	773	lcl|TRINITY_DN13251_c1_g1::TRINITY_DN13251_c1_g1_i4::g.11365::m.11365	2.3e-135	491.5	0.875	1	273	nr (06/25/2018)	XP_014770353.1	PREDICTED: carbonyl reductase [NADPH] 1-like [Octopus bimaculoides] >KOF91502.1 hypothetical protein OCBIM_22008657mg [Octopus bimaculoides]
			6.13e-112	327.02	0.56	0.9963	273	Swiss-Prot: Reviewed - Manually annotated (05/13/2019)	Q5RCU5	sp|Q5RCU5|CBR1_PONAB Carbonyl reductase [NADPH] 1 OS=Pongo abelii OX=9601 GN=CBR1 PE=2 SV=3
	774	tr|A0A0L8HDR6_PD	0	620.928	0.92	0.9969	327	Swiss-Prot: Reviewed - Manually annotated (05/13/2019)	Q7SZ10	sp|Q7SZ10|PP1GB_XENLA Serine/threonine-protein phosphatase PP1-gamma catalytic subunit B OS=Xenopus laevis OX=8355 GN=ppp1cc-b PE=2 SV=1
			3.6e-196	693.7	1	1	327	nr (06/25/2018)	XP_014773278.1	PREDICTED: serine/threonine-protein phosphatase alpha-2 isoform isoform X2 [Octopus bimaculoides] >KOF87287.1 hypothetical protein OCBIM_22017137mg [Octopus bimaculoides]
	775	lcl|TRINITY_DN13252_c13_g1::TRINITY_DN13252_c13_g1_i1::g.11541::m.11541	4.3e-136	493.8	0.891	0.9961	257	nr (06/25/2018)	XP_014784758.1	PREDICTED: carbonic anhydrase 2-like [Octopus bimaculoides]
			6.19e-75	231.491	0.471	0.9729	261	Swiss-Prot: Reviewed - Manually annotated (05/13/2019)	Q8UWA5	sp|Q8UWA5|CAH2_TRIHK Carbonic anhydrase 2 OS=Tribolodon hakonensis OX=151740 GN=ca2 PE=2 SV=3
	776	lcl|TRINITY_DN13252_c8_g2::TRINITY_DN13252_c8_g2_i1::g.11537::m.11537	3.2e-103	384.8	0.995	0.6438	188	nr (06/25/2018)	KOF64875.1	hypothetical protein OCBIM_22016696mg [Octopus bimaculoides]
			1.32e-59	196.438	0.489	0.6233	188	Swiss-Prot: Reviewed - Manually annotated (05/13/2019)	Q9TTV2	sp|Q9TTV2|ROA2_SAGOE Heterogeneous nuclear ribonucleoproteins A2/B1 OS=Saguinus oedipus OX=9490 GN=HNRNPA2B1 PE=1 SV=1
	777	lcl|TRINITY_DN13253_c2_g1::TRINITY_DN13253_c2_g1_i1::g.11431::m.11431	0	2867.03	0.742	0.9846	1918	Swiss-Prot: Reviewed - Manually annotated (05/13/2019)	P24733261565	sp|P24733|MYS_ARGIR Myosin heavy chain, striated muscle OS=Argopecten irradians OX=31199 PE=1 SV=1
			0	1655.2	0.924	0.4571	895	nr (06/25/2018)	CDG41623.1	myosin heavy chain isoform A [Octopus bimaculoides]
	778	lcl|TRINITY_DN13253_c2_g1::TRINITY_DN13253_c2_g1_i4::g.11465::m.11465	0	1550	0.958	1	804	nr (06/25/2018)	XP_014774805.1	PREDICTED: LOW QUALITY PROTEIN: myosin heavy chain, striated muscle-like [Octopus bimaculoides]
			0	1293.49	0.767	0.995	797	Swiss-Prot: Reviewed - Manually annotated (05/13/2019)	P24733261565	sp|P24733|MYS_ARGIR Myosin heavy chain, striated muscle OS=Argopecten irradians OX=31199 PE=1 SV=1
	779	lcl|TRINITY_DN13253_c2_g2::TRINITY_DN13253_c2_g2_i1::g.11463::m.11463	1.62e-39	151.754	0.81	0.3211	105	Swiss-Prot: Reviewed - Manually annotated (05/13/2019)	P24733261565	sp|P24733|MYS_ARGIR Myosin heavy chain, striated muscle OS=Argopecten irradians OX=31199 PE=1 SV=1
			1.1e-14	90.9	0.597	0.2294	77	nr (06/25/2018)	CAB64664.1	catchin protein [Mytilus galloprovincialis]
	780	SRR6349992_c208_g269	0	782.326	0.992	0.9973	376	Swiss-Prot: Reviewed - Manually annotated (05/13/2019)	Q26065	sp|Q26065|ACT_PLAMG Actin, adductor muscle OS=Placopecten magellanicus OX=6577 PE=2 SV=1
			5e-218	766.5	1	0.9973	376	nr (06/25/2018)	XP_014771927.1	PREDICTED: actin, adductor muscle [Octopus bimaculoides] >CCG28026.1 actin I [Sepia officinalis] >KOF89238.1 hypothetical protein OCBIM_22013417mg [Octopus bimaculoides]
	781	tr|A0A0L8HDX1_PD	1.9e-133	485	1	1	238	nr (06/25/2018)	XP_014773098.1	PREDICTED: superoxide dismutase [Mn], mitochondrial-like isoform X1 [Octopus bimaculoides] >KOF87483.1 hypothetical protein OCBIM_22016770mg [Octopus bimaculoides]
			2.66e-105	306.605	0.644	0.9076	216	Swiss-Prot: Reviewed - Manually annotated (05/13/2019)	P07895	sp|P07895|SODM_RAT Superoxide dismutase [Mn], mitochondrial OS=Rattus norvegicus OX=10116 GN=Sod2 PE=1 SV=2
	782	lcl|TRINITY_DN13255_c6_g1::TRINITY_DN13255_c6_g1_i1::g.11699::m.11699	3.7e-160	574.3	0.749	0.9973	375	nr (06/25/2018)	XP_014767646.1	PREDICTED: gelsolin-like protein 2 [Octopus bimaculoides]
			1.67e-117	348.591	0.472	0.992	377	Swiss-Prot: Reviewed - Manually annotated (05/13/2019)	Q8MPM1	sp|Q8MPM1|GELS2_LUMTE Gelsolin-like protein 2 OS=Lumbricus terrestris OX=6398 GN=gelsolin PE=1 SV=1
	783	SRR2047107_c39_g49	8.2e-65	256.1	1	0.9209	128	nr (06/25/2018)	XP_014775911.1	PREDICTED: putative universal stress protein SAS1637 [Octopus bimaculoides]
			8.04e-10	56.9954	0.293	0.8345	123	Swiss-Prot: Reviewed - Manually annotated (05/13/2019)	P74148	sp|P74148|Y1388_SYNY3 Universal stress protein Sll1388 OS=Synechocystis sp. (strain PCC 6803 / Kazusa) OX=1111708 GN=sll1388 PE=3 SV=1
	784	lcl|TRINITY_DN13258_c3_g1::TRINITY_DN13258_c3_g1_i1::g.11662::m.11662	2.9e-305	1057	0.915	0.9214	539	nr (06/25/2018)	XP_014774721.1	PREDICTED: zonadhesin-like [Octopus bimaculoides]
			5.48e-34	142.124	0.286	0.6342	391	Swiss-Prot: Reviewed - Manually annotated (05/13/2019)	Q28983	sp|Q28983|ZAN_PIG Zonadhesin OS=Sus scrofa OX=9823 GN=ZAN PE=1 SV=1
	785	lcl|TRINITY_DN13258_c5_g1::TRINITY_DN13258_c5_g1_i1::g.11667::m.11667	5.4e-107	396.7	0.979	0.9948	193	nr (06/25/2018)	XP_014774890.1	PREDICTED: peroxiredoxin-1-like [Octopus bimaculoides] >KOF85076.1 hypothetical protein OCBIM_22020867mg [Octopus bimaculoides]
			3.29e-106	306.22	0.738	0.9794	191	Swiss-Prot: Reviewed - Manually annotated (05/13/2019)	Q5E947	sp|Q5E947|PRDX1_BOVIN Peroxiredoxin-1 OS=Bos taurus OX=9913 GN=PRDX1 PE=2 SV=1
			1.45e-16	66.6254	0.825	0.2062	40	Swiss-Prot: Reviewed - venom & toxins (05/13/2019)	P0CV91	sp|P0CV91|PRDX4_CROAT Peroxiredoxin-4 (Fragments) OS=Crotalus atrox OX=8730 PE=1 SV=1
	786	lcl|TRINITY_DN13258_c6_g4_i1_frame_4_orf_1	6.67e-16	73.1738	0.54	0.7206	50	Swiss-Prot: Reviewed - Manually annotated (05/13/2019)	Q90953	sp|Q90953|CSPG2_CHICK Versican core protein OS=Gallus gallus OX=9031 GN=VCAN PE=2 SV=1
			1.5e-08	68.2	0.818	0.4853	33	nr (06/25/2018)	KOF85293.1	hypothetical protein OCBIM_22020577mg, partial [Octopus bimaculoides]
			4.21e-06	38.5058	0.459	0.5441	37	Swiss-Prot: Reviewed - venom & toxins (05/13/2019)	Q4QXT9	sp|Q4QXT9|FA10_TROCA Coagulation factor X OS=Tropidechis carinatus OX=100989 GN=F10 PE=2 SV=1
	787	lcl|TRINITY_DN13258_c6_g5::TRINITY_DN13258_c6_g5_i1::g.11669::m.11669	3.32e-20	87.0409	0.452	1	104	Swiss-Prot: Reviewed - Manually annotated (05/13/2019)	P49013	sp|P49013|FBP3_STRPU Fibropellin-3 OS=Strongylocentrotus purpuratus OX=7668 GN=EGF3 PE=1 SV=1
			2.1e-09	71.6	0.848	0.3235	33	nr (06/25/2018)	KOF85280.1	hypothetical protein OCBIM_22020563mg, partial [Octopus bimaculoides]
	788	lcl|TRINITY_DN13258_c7_g1::TRINITY_DN13258_c7_g1_i1::g.11670::m.11670	8e-219	769.2	0.969	0.9974	387	nr (06/25/2018)	XP_014781887.1	PREDICTED: pyruvate dehydrogenase E1 component subunit alpha, mitochondrial-like [Octopus bimaculoides] >KOF75160.1 hypothetical protein OCBIM_22035177mg [Octopus bimaculoides]
			2.49e-174	494.582	0.631	0.933	363	Swiss-Prot: Reviewed - Manually annotated (05/13/2019)	P52899287519	sp|P52899|ODPA_CAEEL Probable pyruvate dehydrogenase E1 component subunit alpha, mitochondrial OS=Caenorhabditis elegans OX=6239 GN=T05H10.6 PE=3 SV=1
	789	lcl|TRINITY_DN13258_c8_g1::TRINITY_DN13258_c8_g1_i2::g.11673::m.11673	3.9e-255	891.3	0.659	0.6442	699	nr (06/25/2018)	XP_014776970.1	PREDICTED: neurogenic locus notch homolog protein 2-like [Octopus bimaculoides]
			5.12e-63	236.884	0.308	0.5041	577	Swiss-Prot: Reviewed - Manually annotated (05/13/2019)	P10079	sp|P10079|FBP1_STRPU Fibropellin-1 OS=Strongylocentrotus purpuratus OX=7668 GN=EGF1 PE=1 SV=2
	790	lcl|TRINITY_DN13258_c8_g1::TRINITY_DN13258_c8_g1_i4::g.11676::m.11676	5.3e-255	891.3	0.659	0.4752	699	nr (06/25/2018)	XP_014776970.1	PREDICTED: neurogenic locus notch homolog protein 2-like [Octopus bimaculoides]
			4.11e-82	297.36	0.272	0.6084	980	Swiss-Prot: Reviewed - Manually annotated (05/13/2019)	P10079	sp|P10079|FBP1_STRPU Fibropellin-1 OS=Strongylocentrotus purpuratus OX=7668 GN=EGF1 PE=1 SV=2
	791	tr|A0A0L8GM17_PD	3.4e-169	604	1	1	293	nr (06/25/2018)	XP_014779773.1	PREDICTED: protein NipSnap-like isoform X1 [Octopus bimaculoides] >KOF78051.1 hypothetical protein OCBIM_22031326mg [Octopus bimaculoides]
			3.09e-91	275.404	0.52	0.8908	269	Swiss-Prot: Reviewed - Manually annotated (05/13/2019)	O55125271993	sp|O55125|NIPS1_MOUSE Protein NipSnap homolog 1 OS=Mus musculus OX=10090 GN=Nipsnap1 PE=1 SV=1
	792	lcl|TRINITY_DN13264_c0_g1::TRINITY_DN13264_c0_g1_i3::g.11038::m.11038	0	770.385	0.379	0.6209	1400	Swiss-Prot: Reviewed - Manually annotated (05/13/2019)	P07207274073	sp|P07207|NOTCH_DROME Neurogenic locus Notch protein OS=Drosophila melanogaster OX=7227 GN=N PE=1 SV=3
			3.4e-149	540.4	0.892	0.1358	297	nr (06/25/2018)	XP_014774722.1	PREDICTED: fibrillin-2-like [Octopus bimaculoides]
	793	lcl|TRINITY_DN13264_c1_g1::TRINITY_DN13264_c1_g1_i3::g.11060::m.11060	4.7e-270	940.6	0.919	0.5164	471	nr (06/25/2018)	KOF85291.1	hypothetical protein OCBIM_22020574mg, partial [Octopus bimaculoides]
			2.37e-71	262.307	0.419	0.3827	360	Swiss-Prot: Reviewed - Manually annotated (05/13/2019)	Q04721274065	sp|Q04721|NOTC2_HUMAN Neurogenic locus notch homolog protein 2 OS=Homo sapiens OX=9606 GN=NOTCH2 PE=1 SV=3
	794	lcl|TRINITY_DN13264_c1_g1::TRINITY_DN13264_c1_g1_i4::g.11062::m.11062	2e-255	892.5	0.926	0.355	447	nr (06/25/2018)	KOF85291.1	hypothetical protein OCBIM_22020574mg, partial [Octopus bimaculoides]
			3.35e-146	473.011	0.413	0.5274	681	Swiss-Prot: Reviewed - Manually annotated (05/13/2019)	P10079	sp|P10079|FBP1_STRPU Fibropellin-1 OS=Strongylocentrotus purpuratus OX=7668 GN=EGF1 PE=1 SV=2
	795	lcl|TRINITY_DN13265_c4_g5::TRINITY_DN13265_c4_g5_i4::g.11552::m.11552	2e-114	421.8	0.86	0.9878	242	nr (06/25/2018)	XP_014784470.1	PREDICTED: peflin-like [Octopus bimaculoides] >KOF71538.1 hypothetical protein OCBIM_22000937mg [Octopus bimaculoides]
			6.31e-49	165.236	0.389	0.8082	203	Swiss-Prot: Reviewed - Manually annotated (05/13/2019)	Q5PQ53	sp|Q5PQ53|PEF1_XENLA Peflin OS=Xenopus laevis OX=8355 GN=pef1 PE=1 SV=1
	796	SRR6349992_c2883_g3193	1.72e-114	327.405	0.784	0.9899	199	Swiss-Prot: Reviewed - Manually annotated (05/13/2019)	P22127	sp|P22127|RAB10_DIPOM Ras-related protein Rab-10 OS=Diplobatis ommata OX=1870830 PE=2 SV=1
			3.4e-96	360.9	0.878	0.9899	197	nr (06/25/2018)	XP_009043916.1	hypothetical protein LOTGIDRAFT_205560 [Lottia gigantea] >ESP05371.1 hypothetical protein LOTGIDRAFT_205560 [Lottia gigantea]
	797	lcl|TRINITY_DN13269_c0_g1::TRINITY_DN13269_c0_g1_i4::g.11600::m.11600	1.6e-277	965.3	0.629	0.9962	793	nr (06/25/2018)	XP_014778507.1	PREDICTED: von Willebrand factor A domain-containing protein 5A-like [Octopus bimaculoides] >KOF79810.1 hypothetical protein OCBIM_22028948mg [Octopus bimaculoides]
			3.1e-107	350.517	0.331	0.9585	804	Swiss-Prot: Reviewed - Manually annotated (05/13/2019)	Q75WE7	sp|Q75WE7|VWA5A_RAT von Willebrand factor A domain-containing protein 5A OS=Rattus norvegicus OX=10116 GN=Vwa5a PE=2 SV=1
	798	lcl|TRINITY_DN13270_c0_g1::TRINITY_DN13270_c0_g1_i1::g.11680::m.11680	4.8e-36	160.6	0.555	0.9648	137	nr (06/25/2018)	XP_014769871.1	PREDICTED: 15 kDa calcium-binding protein-like [Octopus bimaculoides] >KOG00218.1 hypothetical protein OCBIM_22007348mg [Octopus bimaculoides]
	799	lcl|TRINITY_DN13271_c9_g3::TRINITY_DN13271_c9_g3_i1::g.11695::m.11695	9.5e-118	433.7	0.895	0.4783	220	nr (06/25/2018)	KOF82847.1	hypothetical protein OCBIM_22024711mg [Octopus bimaculoides]
			3.15e-66	225.328	0.39	0.6696	318	Swiss-Prot: Reviewed - Manually annotated (05/13/2019)	Q7LFX5	sp|Q7LFX5|CHSTF_HUMAN Carbohydrate sulfotransferase 15 OS=Homo sapiens OX=9606 GN=CHST15 PE=1 SV=1
	800	lcl|TRINITY_DN13274_c2_g1::TRINITY_DN13274_c2_g1_i7::g.11732::m.11732	6.4e-39	169.9	0.708	0.9569	113	nr (06/25/2018)	XP_014781856.1	PREDICTED: uncharacterized protein LOC106877465 [Octopus bimaculoides]
	801	lcl|TRINITY_DN13275_c12_g1::TRINITY_DN13275_c12_g1_i1::g.11744::m.11744	0	793.497	0.747	0.9327	499	Swiss-Prot: Reviewed - Manually annotated (05/13/2019)	Q7QC84242691	sp|Q7QC84|MMSA_ANOGA Probable methylmalonate-semialdehyde dehydrogenase [acylating], mitochondrial OS=Anopheles gambiae OX=7165 GN=AGAP002499 PE=3 SV=2
			1.5e-279	971.5	0.948	0.9439	505	nr (06/25/2018)	XP_014784450.1	PREDICTED: probable methylmalonate-semialdehyde dehydrogenase [acylating], mitochondrial [Octopus bimaculoides] >KOF71592.1 hypothetical protein OCBIM_22000870mg [Octopus bimaculoides]
	802	tr|A0A0L8H2A0_PD	9.8e-203	715.7	1	1	363	nr (06/25/2018)	XP_014776126.1	PREDICTED: glyoxylate reductase/hydroxypyruvate reductase-like [Octopus bimaculoides] >KOF83224.1 hypothetical protein OCBIM_22024165mg [Octopus bimaculoides]
			6.05e-119	350.132	0.545	0.8871	325	Swiss-Prot: Reviewed - Manually annotated (05/13/2019)	Q91Z53	sp|Q91Z53|GRHPR_MOUSE Glyoxylate reductase/hydroxypyruvate reductase OS=Mus musculus OX=10090 GN=Grhpr PE=1 SV=1
	803	lcl|TRINITY_DN13276_c11_g6::TRINITY_DN13276_c11_g6_i1::g.11758::m.11758	2.9e-128	468.8	0.911	0.4862	247	nr (06/25/2018)	XP_014787525.1	PREDICTED: spore coat polysaccharide biosynthesis protein SpsK-like [Octopus bimaculoides] >KOF67391.1 hypothetical protein OCBIM_22009716mg [Octopus bimaculoides]
			3.84e-29	120.939	0.287	0.5689	296	Swiss-Prot: Reviewed - Manually annotated (05/13/2019)	Q566L8229976	sp|Q566L8|MAT2B_XENTR Methionine adenosyltransferase 2 subunit beta OS=Xenopus tropicalis OX=8364 GN=mat2b PE=2 SV=1
	804	SRR6349992_c2047_g2317	0	605.905	0.712	0.995	396	Swiss-Prot: Reviewed - Manually annotated (05/13/2019)	P17844	sp|P17844|DDX5_HUMAN Probable ATP-dependent RNA helicase DDX5 OS=Homo sapiens OX=9606 GN=DDX5 PE=1 SV=1
			3.9e-229	803.5	0.995	1	398	nr (06/25/2018)	XP_014786133.1	PREDICTED: probable ATP-dependent RNA helicase DDX5 isoform X1 [Octopus bimaculoides] >KOF69223.1 hypothetical protein OCBIM_22005489mg [Octopus bimaculoides]
	805	lcl|TRINITY_DN13278_c2_g1::TRINITY_DN13278_c2_g1_i1::g.11840::m.11840	6.5e-53	217.6	0.383	0.9858	366	nr (06/25/2018)	XP_014787417.1	PREDICTED: uncharacterized protein LOC106881515 [Octopus bimaculoides]
	806	lcl|TRINITY_DN13281_c7_g1::TRINITY_DN13281_c7_g1_i1::g.11076::m.11076	0	561.992	0.606	0.9434	436	Swiss-Prot: Reviewed - Manually annotated (05/13/2019)	C3YWU0	sp|C3YWU0|FUCO_BRAFL Alpha-L-fucosidase OS=Branchiostoma floridae OX=7739 GN=BRAFLDRAFT_56888 PE=3 SV=2
			1.5e-256	894.8	0.897	0.9978	459	nr (06/25/2018)	XP_014769556.1	PREDICTED: alpha-L-fucosidase-like isoform X1 [Octopus bimaculoides] >KOF92507.1 hypothetical protein OCBIM_22006402mg [Octopus bimaculoides]
	807	lcl|TRINITY_DN13283_c0_g2::TRINITY_DN13283_c0_g2_i7::g.10996::m.10996	0	875.544	0.938	0.9933	448	Swiss-Prot: Reviewed - Manually annotated (05/13/2019)	Q9BQE3	sp|Q9BQE3|TBA1C_HUMAN Tubulin alpha-1C chain OS=Homo sapiens OX=9606 GN=TUBA1C PE=1 SV=1
			1.8e-262	914.4	0.982	0.9978	450	nr (06/25/2018)	XP_014770964.1	PREDICTED: tubulin alpha chain-like [Octopus bimaculoides] >KOF90587.1 hypothetical protein OCBIM_22010931mg [Octopus bimaculoides] >KOF90588.1 hypothetical protein OCBIM_22010931mg [Octopus bimaculoides]
	808	lcl|TRINITY_DN13283_c0_g2::TRINITY_DN13283_c0_g2_i5::g.10991::m.10991	0	872.463	0.933	0.9978	451	Swiss-Prot: Reviewed - Manually annotated (05/13/2019)	P08537	sp|P08537|TBA_XENLA Tubulin alpha chain OS=Xenopus laevis OX=8355 GN=tuba PE=2 SV=2
			1.7e-260	907.9	0.965	0.9978	451	nr (06/25/2018)	XP_014782150.1	PREDICTED: tubulin alpha-1C chain [Octopus bimaculoides] >KOF74775.1 hypothetical protein OCBIM_22035660mg [Octopus bimaculoides]
	809	lcl|TRINITY_DN13283_c0_g2::TRINITY_DN13283_c0_g2_i6::g.10993::m.10993	0	918.302	0.965	0.9978	451	Swiss-Prot: Reviewed - Manually annotated (05/13/2019)	Q06331	sp|Q06331|TBA_ENTDO Tubulin alpha chain OS=Enteroctopus dofleini OX=267067 PE=2 SV=1
			1.6e-263	917.9	0.989	0.9978	450	nr (06/25/2018)	XP_014770962.1	PREDICTED: tubulin alpha chain [Octopus bimaculoides] >KOF90584.1 hypothetical protein OCBIM_22010928mg [Octopus bimaculoides]
	810	SRR2047107_c3299_g4057	0	814.298	0.95	0.9976	418	Swiss-Prot: Reviewed - Manually annotated (05/13/2019)	Q9BQE3	sp|Q9BQE3|TBA1C_HUMAN Tubulin alpha-1C chain OS=Homo sapiens OX=9606 GN=TUBA1C PE=1 SV=1
			2e-244	854.4	1	0.9976	418	nr (06/25/2018)	XP_014782150.1	PREDICTED: tubulin alpha-1C chain [Octopus bimaculoides] >KOF74775.1 hypothetical protein OCBIM_22035660mg [Octopus bimaculoides]
	811	lcl|TRINITY_DN13287_c4_g1::TRINITY_DN13287_c4_g1_i1::g.11762::m.11762	4.9e-185	656.8	0.994	0.9969	324	nr (06/25/2018)	BAB33312.1	D-lactate dehydrogenase [Octopus vulgaris]
			3.48e-98	295.819	0.478	0.9723	318	Swiss-Prot: Reviewed - Manually annotated (05/13/2019)	Q9UBQ7	sp|Q9UBQ7|GRHPR_HUMAN Glyoxylate reductase/hydroxypyruvate reductase OS=Homo sapiens OX=9606 GN=GRHPR PE=1 SV=1
	812	lcl|TRINITY_DN13287_c6_g3_i1_frame_1_orf_1	9.1e-29	135.6	0.789	0.962	76	nr (06/25/2018)	XP_014782042.1	PREDICTED: chymotrypsin-1-like [Octopus bimaculoides]
			6.18e-12	62.3882	0.423	0.962	78	Swiss-Prot: Reviewed - Manually annotated (05/13/2019)	Q7Z410	sp|Q7Z410|TMPS9_HUMAN Transmembrane protease serine 9 OS=Homo sapiens OX=9606 GN=TMPRSS9 PE=1 SV=2
			2.2e-08	45.4394	0.407	0.6835	54	Swiss-Prot: Reviewed - venom & toxins (05/13/2019)	B5U2W0	sp|B5U2W0|VSP_BOMIG Venom serine protease Bi-VSP OS=Bombus ignitus OX=130704 PE=1 SV=1
	813	lcl|TRINITY_DN13287_c6_g4_i1_frame_3_orf_1	2.3e-22	114	0.817	0.9524	60	nr (06/25/2018)	XP_014782042.1	PREDICTED: chymotrypsin-1-like [Octopus bimaculoides]
			1.57e-10	57.7658	0.425	0.9365	73	Swiss-Prot: Reviewed - Manually annotated (05/13/2019)	Q66TN7291161	sp|Q66TN7|OVCH2_RHIAE Ovochymase-2 OS=Rhinella arenarum OX=38577 GN=OVCH2 PE=2 SV=2
			4.4e-07	40.817	0.476	0.6667	42	Swiss-Prot: Reviewed - venom & toxins (05/13/2019)	Q7M4I3	sp|Q7M4I3|SP4_BOMPE Venom protease OS=Bombus pensylvanicus OX=28643 PE=1 SV=1
	814	lcl|TRINITY_DN13288_c4_g1::TRINITY_DN13288_c4_g1_i1::g.11740::m.11740	4.7e-99	370.9	0.783	0.7614	217	nr (06/25/2018)	XP_014789906.1	PREDICTED: peptidyl-prolyl cis-trans isomerase B-like [Octopus bimaculoides] >KOF62941.1 hypothetical protein OCBIM_22021118mg [Octopus bimaculoides]
			7.31e-57	184.882	0.498	0.6982	201	Swiss-Prot: Reviewed - Manually annotated (05/13/2019)	P23284	sp|P23284|PPIB_HUMAN Peptidyl-prolyl cis-trans isomerase B OS=Homo sapiens OX=9606 GN=PPIB PE=1 SV=2
	815	lcl|TRINITY_DN13291_c3_g2::TRINITY_DN13291_c3_g2_i1::g.11782::m.11782	8.3e-199	703	0.992	0.7907	359	nr (06/25/2018)	KOF79129.1	hypothetical protein OCBIM_22029814mg, partial [Octopus bimaculoides]
			1.16e-37	143.665	0.337	0.5991	291	Swiss-Prot: Reviewed - Manually annotated (05/13/2019)	Q03049	sp|Q03049|YD541_YEAST Putative uncharacterized oxidoreductase YDR541C OS=Saccharomyces cerevisiae (strain ATCC 204508 / S288c) OX=559292 GN=YDR541C PE=3 SV=2
	816	lcl|TRINITY_DN13291_c4_g1::TRINITY_DN13291_c4_g1_i1::g.11786::m.11786	7.07e-124	365.925	0.512	0.8732	375	Swiss-Prot: Reviewed - Manually annotated (05/13/2019)	Q5ZLF0	sp|Q5ZLF0|F10A1_CHICK Hsc70-interacting protein OS=Gallus gallus OX=9031 GN=ST13 PE=2 SV=1
			2.3e-123	452.2	0.67	0.9122	374	nr (06/25/2018)	XP_014784220.1	PREDICTED: hsc70-interacting protein-like [Octopus bimaculoides] >KOF71838.1 hypothetical protein OCBIM_22000421mg [Octopus bimaculoides]
	817	lcl|TRINITY_DN13292_c2_g1::TRINITY_DN13292_c2_g1_i1::g.11763::m.11763	1.2e-131	479.2	0.984	0.8993	250	nr (06/25/2018)	XP_014782649.1	PREDICTED: endoplasmic reticulum resident protein 29-like [Octopus bimaculoides] >KOF74098.1 hypothetical protein OCBIM_22036778mg [Octopus bimaculoides]
			4.23e-57	186.808	0.475	0.7842	221	Swiss-Prot: Reviewed - Manually annotated (05/13/2019)	P57759	sp|P57759|ERP29_MOUSE Endoplasmic reticulum resident protein 29 OS=Mus musculus OX=10090 GN=Erp29 PE=1 SV=2
	818	lcl|TRINITY_DN13292_c4_g10::TRINITY_DN13292_c4_g10_i1::g.11774::m.11774	3.9e-102	380.9	0.799	0.8893	219	nr (06/25/2018)	XP_014785855.1	PREDICTED: methylmalonic aciduria and homocystinuria type C protein homolog, partial [Octopus bimaculoides]
			2.47e-73	226.098	0.45	0.9303	229	Swiss-Prot: Reviewed - Manually annotated (05/13/2019)	Q5ZL21242393	sp|Q5ZL21|MMAC_CHICK Methylmalonic aciduria and homocystinuria type C protein homolog OS=Gallus gallus OX=9031 GN=MMACHC PE=2 SV=1
	819	lcl|TRINITY_DN13294_c10_g1::TRINITY_DN13294_c10_g1_i1::g.11824::m.11824	0	1538.9	0.963	0.9987	783	nr (06/25/2018)	XP_014771485.1	PREDICTED: aconitate hydratase, mitochondrial-like [Octopus bimaculoides] >KOF89881.1 hypothetical protein OCBIM_22012436mg [Octopus bimaculoides]
			0	1176.77	0.756	0.9579	751	Swiss-Prot: Reviewed - Manually annotated (05/13/2019)	Q99798	sp|Q99798|ACON_HUMAN Aconitate hydratase, mitochondrial OS=Homo sapiens OX=9606 GN=ACO2 PE=1 SV=2
	820	SRR2047107_c812_g1085	0	1446.8	0.964	0.9987	761	nr (06/25/2018)	XP_014782760.1	PREDICTED: transitional endoplasmic reticulum ATPase-like [Octopus bimaculoides] >KOF73979.1 hypothetical protein OCBIM_22037045mg [Octopus bimaculoides]
			0	1297.72	0.841	0.9974	761	Swiss-Prot: Reviewed - Manually annotated (05/13/2019)	P23787	sp|P23787|TERA_XENLA Transitional endoplasmic reticulum ATPase OS=Xenopus laevis OX=8355 GN=vcp PE=1 SV=3
	821	tr|A0A0L8IEL6_PD	0	564.303	0.645	1	423	Swiss-Prot: Reviewed - Manually annotated (05/13/2019)	Q6GMK8	sp|Q6GMK8|GMPAA_DANRE Mannose-1-phosphate guanyltransferase alpha-A OS=Danio rerio OX=7955 GN=gmppaa PE=2 SV=1
			1.3e-217	765.4	0.907	1	421	nr (06/25/2018)	XP_014772377.1	PREDICTED: mannose-1-phosphate guanyltransferase alpha-A-like isoform X3 [Octopus bimaculoides] >KOF99854.1 hypothetical protein OCBIM_22010368mg [Octopus bimaculoides]
	822	SRR3105558_c705_g793	0	801.586	0.859	0.9581	441	Swiss-Prot: Reviewed - Manually annotated (05/13/2019)	Q27889	sp|Q27889|PP2B2_DROME Serine/threonine-protein phosphatase 2B catalytic subunit 2 OS=Drosophila melanogaster OX=7227 GN=Pp2B-14D PE=1 SV=2
			3.4e-253	883.6	0.993	0.936	427	nr (06/25/2018)	KOF80836.1	hypothetical protein OCBIM_22027338mg, partial [Octopus bimaculoides]
	823	lcl|TRINITY_DN13296_c8_g1::TRINITY_DN13296_c8_g1_i1::g.11128::m.11128	7.3e-80	307	0.874	0.7233	183	nr (06/25/2018)	XP_014790028.1	PREDICTED: flocculation protein FLO11-like [Octopus bimaculoides] >KOF62779.1 hypothetical protein OCBIM_22021876mg [Octopus bimaculoides]
			1.92e-18	87.0409	0.36	0.7352	203	Swiss-Prot: Reviewed - Manually annotated (05/13/2019)	P49129212057	sp|P49129|LAMP1_CRIGR Lysosome-associated membrane glycoprotein 1 OS=Cricetulus griseus OX=10029 GN=LAMP1 PE=2 SV=1
	824	lcl|TRINITY_DN13297_c3_g1::TRINITY_DN13297_c3_g1_i9::g.11875::m.11875	6.1e-195	689.9	0.914	0.9974	384	nr (06/25/2018)	XP_014778358.1	PREDICTED: leukocyte elastase inhibitor-like isoform X1 [Octopus bimaculoides] >XP_014779138.1 PREDICTED: leukocyte elastase inhibitor-like isoform X1 [Octopus bimaculoides] >KOG01106.1 hypothetical protein OCBIM_22028246mg [Octopus bimaculoides]
			2.91e-72	236.113	0.325	0.9896	391	Swiss-Prot: Reviewed - Manually annotated (05/13/2019)	P01008	sp|P01008|ANT3_HUMAN Antithrombin-III OS=Homo sapiens OX=9606 GN=SERPINC1 PE=1 SV=1
	825	SRR6349992_c4874_g5050	2.45e-171	480.715	0.719	0.9936	313	Swiss-Prot: Reviewed - Manually annotated (05/13/2019)	Q5XFW8	sp|Q5XFW8|SEC13_RAT Protein SEC13 homolog OS=Rattus norvegicus OX=10116 GN=Sec13 PE=1 SV=1
			9.5e-138	499.6	0.8	0.9968	311	nr (06/25/2018)	XP_014771938.1	PREDICTED: protein SEC13 homolog [Octopus bimaculoides] >KOF89217.1 hypothetical protein OCBIM_22013462mg [Octopus bimaculoides] >KOF89218.1 hypothetical protein OCBIM_22013462mg [Octopus bimaculoides]
	826	lcl|TRINITY_DN13312_c0_g1::TRINITY_DN13312_c0_g1_i1::g.11886::m.11886	5.1e-128	466.8	0.991	0.9957	233	nr (06/25/2018)	KOF91172.1	hypothetical protein OCBIM_22009676mg [Octopus bimaculoides]
			3.98e-95	296.204	0.654	0.9274	217	Swiss-Prot: Reviewed - Manually annotated (05/13/2019)	Q91ZS8	sp|Q91ZS8|RED1_MOUSE Double-stranded RNA-specific editase 1 OS=Mus musculus OX=10090 GN=Adarb1 PE=1 SV=1
	827	lcl|TRINITY_DN13329_c0_g1::TRINITY_DN13329_c0_g1_i1::g.11898::m.11898	9.8e-167	595.9	0.907	1	312	nr (06/25/2018)	XP_014771914.1	PREDICTED: hephaestin-like protein [Octopus bimaculoides] >KOF89264.1 hypothetical protein OCBIM_22013395mg [Octopus bimaculoides]
			1.3e-93	303.138	0.5	1	324	Swiss-Prot: Reviewed - Manually annotated (05/13/2019)	B3EWZ9	sp|B3EWZ9|HEPHL_ACRMI Hephaestin-like protein OS=Acropora millepora OX=45264 PE=1 SV=1
			5.61e-52	180.259	0.337	0.9968	332	Swiss-Prot: Reviewed - venom & toxins (05/13/2019)	Q7SZN0	sp|Q7SZN0|FA5V_PSETE Venom prothrombin activator pseutarin-C non-catalytic subunit OS=Pseudonaja textilis OX=8673 PE=1 SV=1
	828	tr|A0A0L8GNX4_PD	0	699.893	0.883	0.9722	385	Swiss-Prot: Reviewed - Manually annotated (05/13/2019)	P62334	sp|P62334|PRS10_MOUSE 26S proteasome regulatory subunit 10B OS=Mus musculus OX=10090 GN=Psmc6 PE=1 SV=1
			8.7e-221	775.8	1	1	396	nr (06/25/2018)	XP_014779324.1	PREDICTED: 26S protease regulatory subunit 10B [Octopus bimaculoides] >KOF78703.1 hypothetical protein OCBIM_22030405mg [Octopus bimaculoides]
	829	lcl|TRINITY_DN13360_c0_g1::TRINITY_DN13360_c0_g1_i1::g.11895::m.11895	4.6e-181	644	0.833	0.9087	418	nr (06/25/2018)	XP_014769033.1	PREDICTED: RNA-binding protein Nova-1-like [Octopus bimaculoides]
			4.7e-80	259.225	0.408	0.8783	407	Swiss-Prot: Reviewed - Manually annotated (05/13/2019)	Q2PFW9274085	sp|Q2PFW9|NOVA1_MACFA RNA-binding protein Nova-1 OS=Macaca fascicularis OX=9541 GN=NOVA1 PE=2 SV=1
	830	lcl|TRINITY_DN13366_c0_g1::TRINITY_DN13366_c0_g1_i1::g.11899::m.11899	3.2e-55	224.6	0.937	0.6607	111	nr (06/25/2018)	XP_014790341.1	PREDICTED: NADH dehydrogenase [ubiquinone] iron-sulfur protein 4, mitochondrial-like, partial [Octopus bimaculoides]
			9.49e-53	168.703	0.602	0.756	128	Swiss-Prot: Reviewed - Manually annotated (05/13/2019)	Q66XS7268794	sp|Q66XS7|NDUS4_GEKJA NADH dehydrogenase [ubiquinone] iron-sulfur protein 4, mitochondrial OS=Gekko japonicus OX=146911 GN=NDUFS4 PE=2 SV=1
	831	lcl|TRINITY_DN13433_c0_g1::TRINITY_DN13433_c0_g1_i1::g.11933::m.11933	2.3e-63	251.9	0.813	0.7756	159	nr (06/25/2018)	KOF74900.1	hypothetical protein OCBIM_22035509mg [Octopus bimaculoides]
			4.68e-58	200.29	0.536	0.8829	181	Swiss-Prot: Reviewed - Manually annotated (05/13/2019)	Q15075	sp|Q15075|EEA1_HUMAN Early endosome antigen 1 OS=Homo sapiens OX=9606 GN=EEA1 PE=1 SV=2
	832	SRR2047107_c2313_g2946	1.3e-68	268.9	0.914	0.9805	161	nr (06/25/2018)	XP_014769981.1	PREDICTED: transcription factor BTF3 homolog 4-like [Octopus bimaculoides] >KOF91921.1 hypothetical protein OCBIM_22007864mg [Octopus bimaculoides]
			8.93e-67	202.986	0.676	0.974	160	Swiss-Prot: Reviewed - Manually annotated (05/13/2019)	Q6PC91	sp|Q6PC91|BT3L4_DANRE Transcription factor BTF3 homolog 4 OS=Danio rerio OX=7955 GN=btf3l4 PE=2 SV=1
	833	lcl|TRINITY_DN13531_c0_g1::TRINITY_DN13531_c0_g1_i1::g.11988::m.11988	2.48e-48	159.844	0.431	0.995	204	Swiss-Prot: Reviewed - Manually annotated (05/13/2019)	P46088	sp|P46088|GST_NOTSL Glutathione S-transferase OS=Nototodarus sloanii OX=215440 PE=1 SV=1
			7.2e-46	193.7	0.495	0.995	204	nr (06/25/2018)	AGJ98458.1	glutathione-S-transferase [Sepiella maindroni]
	834	lcl|TRINITY_DN13591_c0_g1::TRINITY_DN13591_c0_g1_i1::g.12027::m.12027	9.5e-83	315.8	0.987	1	152	nr (06/25/2018)	KOF78649.1	hypothetical protein OCBIM_22030462mg, partial [Octopus bimaculoides]
			2e-67	215.312	0.647	1	153	Swiss-Prot: Reviewed - Manually annotated (05/13/2019)	O60551272689	sp|O60551|NMT2_HUMAN Glycylpeptide N-tetradecanoyltransferase 2 OS=Homo sapiens OX=9606 GN=NMT2 PE=1 SV=1
	835	SRR680047_c97_g86	2.39e-66	200.675	0.711	0.9854	135	Swiss-Prot: Reviewed - Manually annotated (05/13/2019)	Q4R723	sp|Q4R723|RL27A_MACFA 60S ribosomal protein L27a OS=Macaca fascicularis OX=9541 GN=RPL27A PE=2 SV=1
			5.6e-58	233.4	0.845	0.9927	136	nr (06/25/2018)	XP_014777739.1	PREDICTED: 60S ribosomal protein L27a-like [Octopus bimaculoides] >KOF80886.1 hypothetical protein OCBIM_22027260mg [Octopus bimaculoides]
	836	lcl|TRINITY_DN13627_c0_g1::TRINITY_DN13627_c0_g1_i1::g.12034::m.12034	1.57e-33	133.265	0.404	0.5724	171	Swiss-Prot: Reviewed - Manually annotated (05/13/2019)	Q8N2E2	sp|Q8N2E2|VWDE_HUMAN von Willebrand factor D and EGF domain-containing protein OS=Homo sapiens OX=9606 GN=VWDE PE=2 SV=4
			1.4e-29	140.2	0.618	0.3636	108	nr (06/25/2018)	XP_014778438.1	PREDICTED: von Willebrand factor-like, partial [Octopus bimaculoides]
	837	tr|A0A0L8HNB5_PD	0	684.485	0.772	1	408	Swiss-Prot: Reviewed - Manually annotated (05/13/2019)	C3XVT5219926	sp|C3XVT5|LIS1_BRAFL Lissencephaly-1 homolog OS=Branchiostoma floridae OX=7739 GN=BRAFLDRAFT_59218 PE=3 SV=1
			2.2e-94	355.9	0.6	0.848	346	nr (06/25/2018)	XP_014770841.1	PREDICTED: lissencephaly-1 homolog [Octopus bimaculoides] >XP_014770842.1 PREDICTED: lissencephaly-1 homolog [Octopus bimaculoides] >XP_014770843.1 PREDICTED: lissencephaly-1 homolog [Octopus bimaculoides] >KOF90741.1 hypothetical protein OCBIM_22010555mg [Octopus bimaculoides]
	838	lcl|TRINITY_DN13768_c0_g1::TRINITY_DN13768_c0_g1_i1::g.12106::m.12106	1.3e-137	498.8	0.96	0.9805	251	nr (06/25/2018)	XP_014770259.1	PREDICTED: NADH dehydrogenase [ubiquinone] flavoprotein 2, mitochondrial-like [Octopus bimaculoides] >KOF91606.1 hypothetical protein OCBIM_22008425mg [Octopus bimaculoides]
			1.32e-112	326.635	0.69	0.8984	232	Swiss-Prot: Reviewed - Manually annotated (05/13/2019)	P04394268866	sp|P04394|NDUV2_BOVIN NADH dehydrogenase [ubiquinone] flavoprotein 2, mitochondrial OS=Bos taurus OX=9913 GN=NDUFV2 PE=1 SV=3
	839	lcl|TRINITY_DN1381_c0_g1::TRINITY_DN1381_c0_g1_i1::g.536::m.536	5.8e-74	286.6	0.957	0.993	141	nr (06/25/2018)	XP_014784464.1	PREDICTED: uncharacterized protein LOC106879419 [Octopus bimaculoides]
	840	lcl|TRINITY_DN1383_c0_g2::TRINITY_DN1383_c0_g2_i1::g.549::m.549	4.6e-110	407.1	0.995	0.9955	222	nr (06/25/2018)	XP_014777572.1	PREDICTED: charged multivesicular body protein 4c-like [Octopus bimaculoides] >KOF81195.1 hypothetical protein OCBIM_22026878mg [Octopus bimaculoides]
			3.05e-70	216.853	0.613	0.991	222	Swiss-Prot: Reviewed - Manually annotated (05/13/2019)	Q5XGW6	sp|Q5XGW6|CHM4B_XENLA Charged multivesicular body protein 4b OS=Xenopus laevis OX=8355 GN=chmp4b PE=2 SV=1
	841	lcl|TRINITY_DN1387_c0_g1::TRINITY_DN1387_c0_g1_i1::g.541::m.541	5.7e-173	616.7	0.94	0.997	332	nr (06/25/2018)	XP_014784794.1	PREDICTED: malate dehydrogenase, cytoplasmic-like [Octopus bimaculoides] >KOF71081.1 hypothetical protein OCBIM_22001700mg [Octopus bimaculoides]
			8.75e-162	457.988	0.681	0.997	335	Swiss-Prot: Reviewed - Manually annotated (05/13/2019)	Q6DIY9232553	sp|Q6DIY9|MDHC_XENTR Malate dehydrogenase, cytoplasmic OS=Xenopus tropicalis OX=8364 GN=mdh1 PE=2 SV=1
	842	lcl|TRINITY_DN14011_c0_g1::TRINITY_DN14011_c0_g1_i1::g.12194::m.12194	1.3e-63	251.9	0.934	1	121	nr (06/25/2018)	XP_014775592.1	PREDICTED: arylsulfatase B-like [Octopus bimaculoides] >KOF83993.1 hypothetical protein OCBIM_22022874mg [Octopus bimaculoides]
			4.96e-45	155.992	0.57	0.9917	128	Swiss-Prot: Reviewed - Manually annotated (05/13/2019)	P5042928591	sp|P50429|ARSB_MOUSE Arylsulfatase B OS=Mus musculus OX=10090 GN=Arsb PE=1 SV=3
	843	tr|A0A0L8H4W4_PD	7.3e-145	408.297	0.783	1	249	Swiss-Prot: Reviewed - Manually annotated (05/13/2019)	Q9CWH6	sp|Q9CWH6|PSMA8_MOUSE Proteasome subunit alpha-type 7-like OS=Mus musculus OX=10090 GN=Psma8 PE=1 SV=1
			7.4e-125	456.4	1	0.9398	234	nr (06/25/2018)	XP_014775348.1	PREDICTED: proteasome subunit alpha type-7-like [Octopus bimaculoides] >KOF84331.1 hypothetical protein OCBIM_22022293mg [Octopus bimaculoides]
	844	lcl|TRINITY_DN14040_c0_g1::TRINITY_DN14040_c0_g1_i1::g.12204::m.12204	5.2e-64	253.4	0.934	1	137	nr (06/25/2018)	XP_014776578.1	PREDICTED: calcium-binding mitochondrial carrier protein SCaMC-1-like [Octopus bimaculoides] >KOF82593.1 hypothetical protein OCBIM_22025106mg [Octopus bimaculoides] >KOF82594.1 hypothetical protein OCBIM_22025106mg [Octopus bimaculoides]
			5.02e-08	51.9878	0.311	0.9051	132	Swiss-Prot: Reviewed - Manually annotated (05/13/2019)	Q9JM83	sp|Q9JM83|CALM4_MOUSE Calmodulin-4 OS=Mus musculus OX=10090 GN=Calm4 PE=2 SV=2
	845	lcl|TRINITY_DN14083_c0_g1::TRINITY_DN14083_c0_g1_i1::g.12218::m.12218	3.1e-102	380.9	0.948	0.9948	192	nr (06/25/2018)	XP_014775467.1	PREDICTED: uncharacterized protein LOC106872845 [Octopus bimaculoides] >KOF99462.1 hypothetical protein OCBIM_22016064mg [Octopus bimaculoides]
	846	tr|A0A0L8FJX1_PD	4.4e-95	357.1	1	1	180	nr (06/25/2018)	XP_014789156.1	PREDICTED: ADP-ribosylation factor-like protein 1 [Octopus bimaculoides] >KOF64696.1 hypothetical protein OCBIM_22016930mg [Octopus bimaculoides]
			4.15e-92	269.24	0.709	0.9944	179	Swiss-Prot: Reviewed - Manually annotated (05/13/2019)	Q2075823488	sp|Q20758|ARL1_CAEEL ADP-ribosylation factor-like protein 1 OS=Caenorhabditis elegans OX=6239 GN=arl-1 PE=3 SV=2
	847	lcl|TRINITY_DN14268_c0_g1::TRINITY_DN14268_c0_g1_i1::g.12278::m.12278	5.63e-66	207.608	0.933	1	105	Swiss-Prot: Reviewed - Manually annotated (05/13/2019)	Q6NWK2	sp|Q6NWK2|AP2MA_DANRE AP-2 complex subunit mu-A OS=Danio rerio OX=7955 GN=ap2m1a PE=2 SV=1
			1.7e-54	221.5	1	1	105	nr (06/25/2018)	KOF78060.1	hypothetical protein OCBIM_22031337mg [Octopus bimaculoides]
	848	tr|A0A0L8GKJ0_PD	6.7e-185	656.4	1	1	344	nr (06/25/2018)	XP_014780192.1	PREDICTED: pyridoxal 5'-phosphate synthase subunit SNZERR-like [Octopus bimaculoides] >KOF77521.1 hypothetical protein OCBIM_22032038mg [Octopus bimaculoides]
			1.56e-154	438.728	0.757	0.814	280	Swiss-Prot: Reviewed - Manually annotated (05/13/2019)	Q8WPW2299178	sp|Q8WPW2|PDX1_SUBDO Pyridoxal 5'-phosphate synthase subunit SNZERR OS=Suberites domuncula OX=55567 GN=SNZERR PE=2 SV=2
	849	lcl|TRINITY_DN14293_c0_g1::TRINITY_DN14293_c0_g1_i1::g.12289::m.12289	8.2e-208	732.6	0.918	0.9948	380	nr (06/25/2018)	XP_014789444.1	PREDICTED: probable cysteine desulfurase [Octopus bimaculoides] >XP_014789445.1 PREDICTED: probable cysteine desulfurase [Octopus bimaculoides] >KOF63809.1 hypothetical protein OCBIM_22018393mg [Octopus bimaculoides] >KOF63810.1 hypothetical protein OCBIM_22018393mg [Octopus bimaculoides]
	850	lcl|TRINITY_DN14658_c0_g1::TRINITY_DN14658_c0_g1_i1::g.12437::m.12437	5.14e-73	229.95	0.728	0.719	151	Swiss-Prot: Reviewed - Manually annotated (05/13/2019)	P35505	sp|P35505|FAAA_MOUSE Fumarylacetoacetase OS=Mus musculus OX=10090 GN=Fah PE=1 SV=2
			7.2e-73	283.5	0.812	0.8238	180	nr (06/25/2018)	XP_014767902.1	PREDICTED: LOW QUALITY PROTEIN: fumarylacetoacetase-like [Octopus bimaculoides]
	851	lcl|TRINITY_DN14820_c0_g1::TRINITY_DN14820_c0_g1_i1::g.12490::m.12490	2e-72	281.6	0.868	1	153	nr (06/25/2018)	KOF71984.1	hypothetical protein OCBIM_22000216mg [Octopus bimaculoides]
			1.38e-49	173.711	0.527	0.9608	148	Swiss-Prot: Reviewed - Manually annotated (05/13/2019)	P98160	sp|P98160|PGBM_HUMAN Basement membrane-specific heparan sulfate proteoglycan core protein OS=Homo sapiens OX=9606 GN=HSPG2 PE=1 SV=4
	852	lcl|TRINITY_DN1487_c0_g1::TRINITY_DN1487_c0_g1_i1::g.562::m.562	0	1171.4	0.981	0.6928	539	nr (06/25/2018)	XP_014778438.1	PREDICTED: von Willebrand factor-like, partial [Octopus bimaculoides]
			6.87e-138	454.521	0.362	0.9473	755	Swiss-Prot: Reviewed - Manually annotated (05/13/2019)	Q2PC93	sp|Q2PC93|SSPO_CHICK SCO-spondin OS=Gallus gallus OX=9031 GN=SSPO PE=2 SV=1
	853	lcl|TRINITY_DN1488_c0_g1_i1_frame_4_orf_1	5e-37	133.265	0.926	1	68	Swiss-Prot: Reviewed - Manually annotated (05/13/2019)	P12659	sp|P12659|HCYA_ENTDO Hemocyanin A-type, units Ode to Odg (Fragment) OS=Enteroctopus dofleini OX=267067 PE=2 SV=2
			3.9e-28	133.3	0.926	1	68	nr (06/25/2018)	AAK28276.2	hemocyanin G-type, partial [Enteroctopus dofleini]
	854	lcl|TRINITY_DN15257_c0_g1::TRINITY_DN15257_c0_g1_i1::g.12589::m.12589	4.2e-75	290.4	0.887	0.9934	150	nr (06/25/2018)	XP_014782765.1	PREDICTED: methylmalonic aciduria and homocystinuria type C protein homolog [Octopus bimaculoides] >KOF73963.1 hypothetical protein OCBIM_22037028mg [Octopus bimaculoides]
			2.42e-28	108.612	0.379	0.9603	145	Swiss-Prot: Reviewed - Manually annotated (05/13/2019)	Q5E9C8242391	sp|Q5E9C8|MMAC_BOVIN Methylmalonic aciduria and homocystinuria type C protein homolog OS=Bos taurus OX=9913 GN=MMACHC PE=2 SV=1
	855	lcl|TRINITY_DN15311_c0_g1::TRINITY_DN15311_c0_g1_i1::g.12612::m.12612	6.6e-49	203	0.909	0.991	110	nr (06/25/2018)	KOF71984.1	hypothetical protein OCBIM_22000216mg [Octopus bimaculoides]
			1.08e-11	63.1586	0.343	0.973	108	Swiss-Prot: Reviewed - Manually annotated (05/13/2019)	P98160	sp|P98160|PGBM_HUMAN Basement membrane-specific heparan sulfate proteoglycan core protein OS=Homo sapiens OX=9606 GN=HSPG2 PE=1 SV=4
	856	tr|A0A0L8G430_PD	4.87e-153	429.869	0.786	0.9772	257	Swiss-Prot: Reviewed - Manually annotated (05/13/2019)	Q95V34	sp|Q95V34|RS4_SPOFR 40S ribosomal protein S4 OS=Spodoptera frugiperda OX=7108 GN=RpS4 PE=2 SV=1
			4.5e-149	537	1	1	263	nr (06/25/2018)	XP_014784406.1	PREDICTED: 40S ribosomal protein S4-like [Octopus bimaculoides] >KOF71609.1 hypothetical protein OCBIM_22000838mg [Octopus bimaculoides]
	857	lcl|TRINITY_DN15449_c0_g1::TRINITY_DN15449_c0_g1_i1::g.12646::m.12646	2e-62	248.1	0.951	1	123	nr (06/25/2018)	KOF90417.1	hypothetical protein OCBIM_22011261mg [Octopus bimaculoides]
			6.95e-30	115.546	0.496	0.9919	127	Swiss-Prot: Reviewed - Manually annotated (05/13/2019)	Q23551	sp|Q23551|UNC22_CAEEL Twitchin OS=Caenorhabditis elegans OX=6239 GN=unc-22 PE=1 SV=3
	858	lcl|TRINITY_DN15713_c0_g1_i1_frame_1_orf_1	2.1e-36	161	0.938	1	80	nr (06/25/2018)	KOF71984.1	hypothetical protein OCBIM_22000216mg [Octopus bimaculoides]
	859	SRR680047_c140_g114	1.94e-85	249.98	0.868	0.9067	136	Swiss-Prot: Reviewed - Manually annotated (05/13/2019)	P62264	sp|P62264|RS14_MOUSE 40S ribosomal protein S14 OS=Mus musculus OX=10090 GN=Rps14 PE=1 SV=3
			1.4e-73	285.4	1	0.98	147	nr (06/25/2018)	XP_014782998.1	PREDICTED: 40S ribosomal protein S14 [Octopus bimaculoides] >KOF73589.1 hypothetical protein OCBIM_22037676mg [Octopus bimaculoides] >KOF73590.1 hypothetical protein OCBIM_22037676mg [Octopus bimaculoides]
	860	lcl|TRINITY_DN15886_c0_g1_i1_frame_1_orf_1	3.2e-30	140.2	0.971	1	68	nr (06/25/2018)	KOF71984.1	hypothetical protein OCBIM_22000216mg [Octopus bimaculoides]
			5.83e-13	64.6994	0.492	0.8676	59	Swiss-Prot: Reviewed - Manually annotated (05/13/2019)	Q05793	sp|Q05793|PGBM_MOUSE Basement membrane-specific heparan sulfate proteoglycan core protein OS=Mus musculus OX=10090 GN=Hspg2 PE=1 SV=1
	861	lcl|TRINITY_DN16116_c0_g1_i1_frame_1_orf_4	0.00012	54.3	1	0.6944	25	nr (06/25/2018)	XP_014788626.1	PREDICTED: filamin-A-like, partial [Octopus bimaculoides]
	862	lcl|TRINITY_DN16767_c0_g1::TRINITY_DN16767_c0_g1_i1::g.12831::m.12831	6.9e-56	226.9	0.966	0.6575	119	nr (06/25/2018)	KOF88781.1	hypothetical protein OCBIM_22014255mg [Octopus bimaculoides]
			8.12e-52	165.622	0.612	0.7127	129	Swiss-Prot: Reviewed - Manually annotated (05/13/2019)	P52758	sp|P52758|RIDA_HUMAN 2-iminobutanoate/2-iminopropanoate deaminase OS=Homo sapiens OX=9606 GN=RIDA PE=1 SV=1
	863	tr|A0A0L8IHM9_PD	7.2e-195	689.5	1	1	347	nr (06/25/2018)	KOG00529.1	hypothetical protein OCBIM_22001980mg, partial [Octopus bimaculoides]
			3.94e-140	410.994	0.675	0.9135	317	Swiss-Prot: Reviewed - Manually annotated (05/13/2019)	Q2KJ46	sp|Q2KJ46|PSMD3_BOVIN 26S proteasome non-ATPase regulatory subunit 3 OS=Bos taurus OX=9913 GN=PSMD3 PE=2 SV=1
	864	lcl|TRINITY_DN16892_c0_g1_i1_frame_2_orf_6	1.8e-60	181.8	0.944	0.978	89	Swiss-Prot: Reviewed - Manually annotated (05/13/2019)	O02414	sp|O02414|DYL1_HELCR Dynein light chain LC6, flagellar outer arm OS=Heliocidaris crassispina OX=1043166 PE=3 SV=1
			2.2e-42	181	0.978	0.978	89	nr (06/25/2018)	XP_003974976.1	PREDICTED: dynein light chain LC6, flagellar outer arm [Takifugu rubripes] >XP_003974979.1 PREDICTED: dynein light chain LC6, flagellar outer arm [Takifugu rubripes]
	865	lcl|TRINITY_DN16989_c0_g1::TRINITY_DN16989_c0_g1_i1::g.12941::m.12941	2e-141	511.5	0.958	0.9962	259	nr (06/25/2018)	XP_014776502.1	PREDICTED: CD9 antigen-like [Octopus bimaculoides] >KOF82717.1 hypothetical protein OCBIM_22024878mg [Octopus bimaculoides]
			1.88e-32	121.709	0.321	0.95	249	Swiss-Prot: Reviewed - Manually annotated (05/13/2019)	P40240	sp|P40240|CD9_MOUSE CD9 antigen OS=Mus musculus OX=10090 GN=Cd9 PE=1 SV=2
	866	tr|A0A0L8GDC8_PD	7.3e-100	372.9	1	1	169	nr (06/25/2018)	XP_014782104.1	PREDICTED: NADH dehydrogenase [ubiquinone] 1 alpha subcomplex subunit 8-like [Octopus bimaculoides] >KOF74844.1 hypothetical protein OCBIM_22035575mg [Octopus bimaculoides]
			5.8e-43	143.665	0.49	0.8698	147	Swiss-Prot: Reviewed - Manually annotated (05/13/2019)	Q0MQB1268534	sp|Q0MQB1|NDUA8_PANTR NADH dehydrogenase [ubiquinone] 1 alpha subcomplex subunit 8 OS=Pan troglodytes OX=9598 GN=NDUFA8 PE=2 SV=3
	867	SRR3105558_c9831_g7693	3.3e-53	217.6	0.99	0.7163	101	nr (06/25/2018)	XP_014784244.1	PREDICTED: CDGSH iron-sulfur domain-containing protein 2 homolog B-like [Octopus bimaculoides] >KOF71800.1 hypothetical protein OCBIM_22000447mg [Octopus bimaculoides]
			2.42e-46	149.828	0.555	0.9716	137	Swiss-Prot: Reviewed - Manually annotated (05/13/2019)	C4A0P0	sp|C4A0P0|CID2B_BRAFL CDGSH iron-sulfur domain-containing protein 2 homolog B OS=Branchiostoma floridae OX=7739 GN=BRAFLDRAFT_274541 PE=3 SV=1
	868	lcl|TRINITY_DN17198_c0_g1::TRINITY_DN17198_c0_g1_i1::g.13034::m.13034	9.4e-58	232.6	0.903	0.9926	134	nr (06/25/2018)	KOF63333.1	hypothetical protein OCBIM_22019448mg [Octopus bimaculoides]
			1.32e-13	69.707	0.313	0.8519	115	Swiss-Prot: Reviewed - Manually annotated (05/13/2019)	P13944	sp|P13944|COCA1_CHICK Collagen alpha-1(XII) chain OS=Gallus gallus OX=9031 GN=COL12A1 PE=1 SV=3
	869	lcl|TRINITY_DN17237_c0_g1::TRINITY_DN17237_c0_g1_i1::g.13037::m.13037	1.8e-135	491.9	0.935	0.9964	277	nr (06/25/2018)	XP_014773204.1	PREDICTED: phosphatidylinositol 5-phosphate 4-kinase type-2 beta-like [Octopus bimaculoides]
			3.57e-89	273.863	0.553	0.9819	275	Swiss-Prot: Reviewed - Manually annotated (05/13/2019)	P78356	sp|P78356|PI42B_HUMAN Phosphatidylinositol 5-phosphate 4-kinase type-2 beta OS=Homo sapiens OX=9606 GN=PIP4K2B PE=1 SV=1
	870	lcl|TRINITY_DN17310_c0_g1::TRINITY_DN17310_c0_g1_i1::g.13096::m.13096	5.58e-72	214.927	0.743	0.951	136	Swiss-Prot: Reviewed - Manually annotated (05/13/2019)	P61354	sp|P61354|RL27_RAT 60S ribosomal protein L27 OS=Rattus norvegicus OX=10116 GN=Rpl27 PE=2 SV=2
			3.6e-68	267.3	0.993	0.951	136	nr (06/25/2018)	XP_014772855.1	PREDICTED: 60S ribosomal protein L27-like [Octopus bimaculoides] >KOF87801.1 hypothetical protein OCBIM_22016123mg [Octopus bimaculoides]
	871	lcl|TRINITY_DN17311_c0_g1::TRINITY_DN17311_c0_g1_i1::g.13099::m.13099	0	519.235	0.788	0.9906	316	Swiss-Prot: Reviewed - Manually annotated (05/13/2019)	Q25189	sp|Q25189|GBLP_HYDVU Guanine nucleotide-binding protein subunit beta-like protein OS=Hydra vulgaris OX=6087 GN=RACK1 PE=2 SV=1
			4.6e-164	587	0.888	0.9969	317	nr (06/25/2018)	XP_014788051.1	PREDICTED: guanine nucleotide-binding protein subunit beta-like protein [Octopus bimaculoides] >KOF66562.1 hypothetical protein OCBIM_22011911mg [Octopus bimaculoides]
	872	tr|A0A0L8H1Q1_PD	1.2e-106	395.6	1	1	196	nr (06/25/2018)	KOF83064.1	hypothetical protein OCBIM_22024414mg, partial [Octopus bimaculoides]
			7.22e-18	83.9593	0.368	0.6786	136	Swiss-Prot: Reviewed - Manually annotated (05/13/2019)	O43310	sp|O43310|CTIF_HUMAN CBP80/20-dependent translation initiation factor OS=Homo sapiens OX=9606 GN=CTIF PE=1 SV=1
	873	lcl|TRINITY_DN17665_c0_g1::TRINITY_DN17665_c0_g1_i1::g.13226::m.13226	6e-140	506.5	1	0.9587	232	nr (06/25/2018)	XP_014778760.1	PREDICTED: WD repeat-containing protein 26-like [Octopus bimaculoides]
			1.25e-131	384.03	0.769	0.9298	225	Swiss-Prot: Reviewed - Manually annotated (05/13/2019)	F1LTR1	sp|F1LTR1|WDR26_RAT WD repeat-containing protein 26 OS=Rattus norvegicus OX=10116 GN=Wdr26 PE=3 SV=2
	874	lcl|TRINITY_DN17722_c0_g1::TRINITY_DN17722_c0_g1_i1::g.13236::m.13236	1.2e-93	352.8	0.868	0.7354	189	nr (06/25/2018)	KOF65884.1	hypothetical protein OCBIM_22014105mg, partial [Octopus bimaculoides]
			4.07e-34	126.331	0.345	0.8988	235	Swiss-Prot: Reviewed - Manually annotated (05/13/2019)	P80931232253	sp|P80931|MCT1A_SHEEP Mast cell protease 1A OS=Ovis aries OX=9940 PE=1 SV=2
			1.11e-26	100.523	0.332	0.8794	244	Swiss-Prot: Reviewed - venom & toxins (05/13/2019)	Q7M4I3	sp|Q7M4I3|SP4_BOMPE Venom protease OS=Bombus pensylvanicus OX=28643 PE=1 SV=1
	875	lcl|TRINITY_DN17727_c0_g1::TRINITY_DN17727_c0_g1_i1::g.13258::m.13258	3.7e-129	470.7	0.939	0.9959	245	nr (06/25/2018)	XP_014767924.1	PREDICTED: synaptophysin-like isoform X1 [Octopus bimaculoides]
			8.85e-53	176.022	0.403	0.9306	236	Swiss-Prot: Reviewed - Manually annotated (05/13/2019)	Q5YJC1	sp|Q5YJC1|SYPH_SPECI Synaptophysin OS=Spermophilus citellus OX=9997 GN=SYP PE=2 SV=1
	876	lcl|TRINITY_DN17736_c0_g1::TRINITY_DN17736_c0_g1_i1::g.13239::m.13239	1.6e-149	538.5	0.946	1	277	nr (06/25/2018)	XP_014768738.1	PREDICTED: uncharacterized protein LOC106868120 [Octopus bimaculoides] >KOF93681.1 hypothetical protein OCBIM_22003772mg [Octopus bimaculoides]
	877	lcl|TRINITY_DN17772_c0_g1::TRINITY_DN17772_c0_g1_i1::g.13272::m.13272	1.9e-81	311.6	0.962	0.9937	157	nr (06/25/2018)	XP_014785523.1	PREDICTED: cytochrome c oxidase subunit 5A, mitochondrial-like [Octopus bimaculoides] >KOF70079.1 hypothetical protein OCBIM_22003510mg [Octopus bimaculoides]
			8.09e-49	157.532	0.595	0.7975	126	Swiss-Prot: Reviewed - Manually annotated (05/13/2019)	Q94514	sp|Q94514|COX5A_DROME Cytochrome c oxidase subunit 5A, mitochondrial OS=Drosophila melanogaster OX=7227 GN=COX5A PE=2 SV=2
	878	lcl|TRINITY_DN1801_c0_g2::TRINITY_DN1801_c0_g2_i1::g.644::m.644	1.8e-99	371.7	0.979	1	190	nr (06/25/2018)	XP_014781737.1	PREDICTED: cytoplasmic dynein 1 light intermediate chain 2-like [Octopus bimaculoides] >KOF75380.1 hypothetical protein OCBIM_22034834mg [Octopus bimaculoides]
			1.12e-54	183.726	0.497	0.9947	189	Swiss-Prot: Reviewed - Manually annotated (05/13/2019)	Q4R5P6	sp|Q4R5P6|DC1L2_MACFA Cytoplasmic dynein 1 light intermediate chain 2 OS=Macaca fascicularis OX=9541 GN=DYNC1LI2 PE=2 SV=1
	879	lcl|TRINITY_DN18082_c0_g1_i1_frame_3_orf_1	8.4e-26	125.6	0.914	1	70	nr (06/25/2018)	KOF71984.1	hypothetical protein OCBIM_22000216mg [Octopus bimaculoides]
	880	lcl|TRINITY_DN1814_c0_g2::TRINITY_DN1814_c0_g2_i1::g.660::m.660	3.3e-105	391	0.962	0.9679	211	nr (06/25/2018)	XP_014768271.1	PREDICTED: 60S ribosomal protein L13-like [Octopus bimaculoides] >KOF94301.1 hypothetical protein OCBIM_22002209mg [Octopus bimaculoides]
			3.45e-79	239.195	0.578	0.9679	211	Swiss-Prot: Reviewed - Manually annotated (05/13/2019)	Q90Z10	sp|Q90Z10|RL13_DANRE 60S ribosomal protein L13 OS=Danio rerio OX=7955 GN=rpl13 PE=2 SV=3
	881	SRR725937_c539_g287	2.14e-85	249.98	0.768	0.9934	151	Swiss-Prot: Reviewed - Manually annotated (05/13/2019)	P62282	sp|P62282|RS11_RAT 40S ribosomal protein S11 OS=Rattus norvegicus OX=10116 GN=Rps11 PE=1 SV=3
			4.1e-78	300.4	1	0.9934	151	nr (06/25/2018)	XP_014790490.1	PREDICTED: 40S ribosomal protein S11-like [Octopus bimaculoides] >KOF96968.1 hypothetical protein OCBIM_22032620mg [Octopus bimaculoides]
	882	lcl|TRINITY_DN18760_c0_g1::TRINITY_DN18760_c0_g1_i1::g.13524::m.13524	9.9e-72	279.3	0.882	1	152	nr (06/25/2018)	KOF87214.1	hypothetical protein OCBIM_22017223mg, partial [Octopus bimaculoides]
			4.94e-28	111.694	0.487	0.75	117	Swiss-Prot: Reviewed - Manually annotated (05/13/2019)	Q6YHK3	sp|Q6YHK3|CD109_HUMAN CD109 antigen OS=Homo sapiens OX=9606 GN=CD109 PE=1 SV=2
			5.27e-19	78.9518	0.395	0.7237	114	Swiss-Prot: Reviewed - venom & toxins (05/13/2019)	J3S8362543	sp|J3S836|VCO3_CROAD Venom factor OS=Crotalus adamanteus OX=8729 PE=2 SV=1
	883	lcl|TRINITY_DN189_c0_g1_i1_frame_1_orf_2	3e-23	117.1	0.884	0.9718	69	nr (06/25/2018)	XP_014779064.1	PREDICTED: alkaline phosphatase, tissue-nonspecific isozyme-like, partial [Octopus bimaculoides]
	884	lcl|TRINITY_DN19406_c0_g1_i1_frame_5_orf_1	1.1e-44	188.7	0.937	1	95	nr (06/25/2018)	XP_014777622.1	PREDICTED: cleft lip and palate transmembrane protein 1 homolog [Octopus bimaculoides] >KOF81100.1 hypothetical protein OCBIM_22026988mg [Octopus bimaculoides]
			8.25e-29	110.923	0.543	0.9895	94	Swiss-Prot: Reviewed - Manually annotated (05/13/2019)	Q6DEL2	sp|Q6DEL2|CLPT1_DANRE Cleft lip and palate transmembrane protein 1 homolog OS=Danio rerio OX=7955 GN=clptm1 PE=2 SV=1
	885	lcl|TRINITY_DN19422_c0_g1::TRINITY_DN19422_c0_g1_i1::g.13618::m.13618	1.3e-55	225.3	0.974	0.9667	116	nr (06/25/2018)	XP_014768766.1	PREDICTED: 60 kDa heat shock protein, mitochondrial-like [Octopus bimaculoides] >KOG00369.1 hypothetical protein OCBIM_22005008mg [Octopus bimaculoides]
			1.02e-49	169.088	0.726	0.9417	113	Swiss-Prot: Reviewed - Manually annotated (05/13/2019)	O02649	sp|O02649|CH60A_DROME Heat shock protein 60A OS=Drosophila melanogaster OX=7227 GN=Hsp60A PE=1 SV=3
	886	lcl|TRINITY_DN19424_c0_g1_i1_frame_4_orf_1	2.04e-48	166.777	0.919	0.9885	86	Swiss-Prot: Reviewed - Manually annotated (05/13/2019)	P12659	sp|P12659|HCYA_ENTDO Hemocyanin A-type, units Ode to Odg (Fragment) OS=Enteroctopus dofleini OX=267067 PE=2 SV=2
			9.7e-40	172.2	0.93	0.9885	86	nr (06/25/2018)	AAU84460.1	hemocyanin A-type, partial [Enteroctopus dofleini]
	887	lcl|TRINITY_DN1960_c0_g1::TRINITY_DN1960_c0_g1_i1::g.722::m.722	1.3e-89	266.929	0.557	0.944	219	Swiss-Prot: Reviewed - Manually annotated (05/13/2019)	P79769	sp|P79769|TSN_CHICK Translin OS=Gallus gallus OX=9031 GN=TSN PE=1 SV=1
			3.3e-87	331.3	0.739	0.9828	245	nr (06/25/2018)	XP_014770696.1	PREDICTED: translin-like [Octopus bimaculoides]
	888	SRR3105321_c5180_g3988	4e-207	730.7	0.805	0.9979	486	nr (06/25/2018)	XP_014773825.1	PREDICTED: heterochromatin protein 1-binding protein 3-like [Octopus bimaculoides] >XP_014773826.1 PREDICTED: heterochromatin protein 1-binding protein 3-like [Octopus bimaculoides] >KOF86483.1 hypothetical protein OCBIM_22018561mg [Octopus bimaculoides] >KOF86484.1 hypothetical protein OCBIM_22018561mg [Octopus bimaculoides]
			3.47e-35	141.354	0.415	0.3881	193	Swiss-Prot: Reviewed - Manually annotated (05/13/2019)	Q5ZM33	sp|Q5ZM33|HP1B3_CHICK Heterochromatin protein 1-binding protein 3 OS=Gallus gallus OX=9031 GN=HP1BP3 PE=2 SV=1
	889	SRR2047107_c2135_g2739	0	1099.3	0.749	0.9988	817	nr (06/25/2018)	XP_014788964.1	PREDICTED: protein sel-1 homolog 1-like isoform X2 [Octopus bimaculoides]
			0	743.421	0.608	0.7372	604	Swiss-Prot: Reviewed - Manually annotated (05/13/2019)	Q80Z70	sp|Q80Z70|SE1L1_RAT Protein sel-1 homolog 1 OS=Rattus norvegicus OX=10116 GN=Sel1l PE=1 SV=2
	890	lcl|TRINITY_DN19896_c0_g1::TRINITY_DN19896_c0_g1_i1::g.13653::m.13653	0	761.14	0.709	0.9345	501	Swiss-Prot: Reviewed - Manually annotated (05/13/2019)	P00432	sp|P00432|CATA_BOVIN Catalase OS=Bos taurus OX=9913 GN=CAT PE=1 SV=3
			1.6e-297	1031.2	0.947	0.9588	512	nr (06/25/2018)	AGZ63441.1	catalase [Octopus vulgaris]
	891	lcl|TRINITY_DN19950_c0_g1::TRINITY_DN19950_c0_g1_i1::g.13688::m.13688	2.79e-123	357.451	0.576	0.9691	283	Swiss-Prot: Reviewed - Manually annotated (05/13/2019)	P19623	sp|P19623|SPEE_HUMAN Spermidine synthase OS=Homo sapiens OX=9606 GN=SRM PE=1 SV=1
			1.3e-99	372.9	0.594	0.9691	283	nr (06/25/2018)	XP_002939455.1	PREDICTED: spermidine synthase isoform X1 [Xenopus tropicalis]
	892	lcl|TRINITY_DN19978_c0_g1::TRINITY_DN19978_c0_g1_i1::g.13701::m.13701	1e-46	196.1	0.889	0.7122	99	nr (06/25/2018)	KOF85037.1	hypothetical protein OCBIM_22020897mg [Octopus bimaculoides]
	893	SRR3105558_c112_g157	6e-26	126.7	0.971	0.6071	68	nr (06/25/2018)	XP_014787706.1	PREDICTED: 60S acidic ribosomal protein P2-like [Octopus bimaculoides] >KOF67118.1 hypothetical protein OCBIM_22010428mg [Octopus bimaculoides]
			1.38e-24	92.8189	0.604	0.9911	111	Swiss-Prot: Reviewed - Manually annotated (05/13/2019)	O61463	sp|O61463|RLA2_CRYST 60S acidic ribosomal protein P2 OS=Cryptochiton stelleri OX=6655 PE=3 SV=1
	894	lcl|TRINITY_DN20046_c0_g1::TRINITY_DN20046_c0_g1_i1::g.13743::m.13743	1.2e-184	655.6	0.867	0.9972	354	nr (06/25/2018)	XP_014779402.1	PREDICTED: uncharacterized protein LOC106875676 [Octopus bimaculoides] >KOF78573.1 hypothetical protein OCBIM_22030571mg [Octopus bimaculoides]
	895	lcl|TRINITY_DN2016_c0_g1::TRINITY_DN2016_c0_g1_i1::g.766::m.766	1.7e-54	221.9	0.845	0.9928	138	nr (06/25/2018)	XP_014771460.1	PREDICTED: ATP synthase-coupling factor 6, mitochondrial-like [Octopus bimaculoides] >KOF89905.1 hypothetical protein OCBIM_22012380mg [Octopus bimaculoides]
			4.83e-21	84.7297	0.419	0.7482	105	Swiss-Prot: Reviewed - Manually annotated (05/13/2019)	Q24407	sp|Q24407|ATP5J_DROME ATP synthase-coupling factor 6, mitochondrial OS=Drosophila melanogaster OX=7227 GN=ATPsynCf6 PE=3 SV=1
	896	SRR680047_c320_g214	3.4e-98	285.419	0.825	0.9274	166	Swiss-Prot: Reviewed - Manually annotated (05/13/2019)	P36241	sp|P36241|RL19_DROME 60S ribosomal protein L19 OS=Drosophila melanogaster OX=7227 GN=RpL19 PE=1 SV=2
			2.8e-86	327.8	1	0.9832	176	nr (06/25/2018)	XP_014772628.1	PREDICTED: 60S ribosomal protein L19-like [Octopus bimaculoides] >KOF88112.1 hypothetical protein OCBIM_22015472mg [Octopus bimaculoides]
	897	tr|A0A0L8H9C8_PD	3.75e-103	296.975	0.843	0.978	178	Swiss-Prot: Reviewed - Manually annotated (05/13/2019)	Q9R0P6	sp|Q9R0P6|SC11A_MOUSE Signal peptidase complex catalytic subunit SEC11A OS=Mus musculus OX=10090 GN=Sec11a PE=1 SV=1
			1.1e-96	362.5	1	1	182	nr (06/25/2018)	XP_014774689.1	PREDICTED: signal peptidase complex catalytic subunit SEC11A [Octopus bimaculoides] >KOF85360.1 hypothetical protein OCBIM_22020488mg [Octopus bimaculoides]
	898	tr|A0A0L8FYB3_PD	1.13e-98	285.034	0.786	0.9942	173	Swiss-Prot: Reviewed - Manually annotated (05/13/2019)	P40423	sp|P40423|SQH_DROME Myosin regulatory light chain sqh OS=Drosophila melanogaster OX=7227 GN=sqh PE=1 SV=1
			3.7e-91	344	1	1	172	nr (06/25/2018)	XP_014786046.1	PREDICTED: myosin regulatory light polypeptide 9-like [Octopus bimaculoides] >KOF69355.1 hypothetical protein OCBIM_22005169mg [Octopus bimaculoides]
			9.11e-13	59.3066	0.286	0.8081	147	Swiss-Prot: Reviewed - venom & toxins (05/13/2019)	Q3SB11	sp|Q3SB11|CALGL_TROCA Calglandulin OS=Tropidechis carinatus OX=100989 PE=2 SV=1
	899	lcl|TRINITY_DN20372_c0_g1::TRINITY_DN20372_c0_g1_i1::g.13909::m.13909	0	2315.4	0.966	0.994	1158	nr (06/25/2018)	XP_014779256.1	PREDICTED: leucine--tRNA ligase, cytoplasmic-like isoform X1 [Octopus bimaculoides] >XP_014779257.1 PREDICTED: leucine--tRNA ligase, cytoplasmic-like isoform X2 [Octopus bimaculoides]
			0	1403.65	0.604	0.9545	1126	Swiss-Prot: Reviewed - Manually annotated (05/13/2019)	Q9P2J5	sp|Q9P2J5|SYLC_HUMAN Leucine--tRNA ligase, cytoplasmic OS=Homo sapiens OX=9606 GN=LARS PE=1 SV=2
	900	tr|A0A0L8G938_PD	4e-187	663.7	1	1	330	nr (06/25/2018)	XP_014783306.1	PREDICTED: succinyl-CoA ligase subunit alpha, mitochondrial-like [Octopus bimaculoides] >KOF73075.1 hypothetical protein OCBIM_22038431mg [Octopus bimaculoides]
			3.63e-158	449.129	0.723	0.997	329	Swiss-Prot: Reviewed - Manually annotated (05/13/2019)	P13086	sp|P13086|SUCA_RAT Succinate--CoA ligase [ADP/GDP-forming] subunit alpha, mitochondrial OS=Rattus norvegicus OX=10116 GN=Suclg1 PE=2 SV=2
	901	lcl|TRINITY_DN20398_c0_g1::TRINITY_DN20398_c0_g1_i1::g.13908::m.13908	8.7e-73	282.7	0.913	1	149	nr (06/25/2018)	KOF91648.1	hypothetical protein OCBIM_22008318mg [Octopus bimaculoides]
			1.86e-54	181.8	0.585	0.953	142	Swiss-Prot: Reviewed - Manually annotated (05/13/2019)	Q8BGT5	sp|Q8BGT5|ALAT2_MOUSE Alanine aminotransferase 2 OS=Mus musculus OX=10090 GN=Gpt2 PE=1 SV=1
	902	lcl|TRINITY_DN20469_c0_g1::TRINITY_DN20469_c0_g1_i1::g.13945::m.13945	3.84e-164	463.766	0.737	0.9799	293	Swiss-Prot: Reviewed - Manually annotated (05/13/2019)	Q8K0C9	sp|Q8K0C9|GMDS_MOUSE GDP-mannose 4,6 dehydratase OS=Mus musculus OX=10090 GN=Gmds PE=1 SV=1
			5.5e-159	570.1	0.943	0.99	296	nr (06/25/2018)	XP_014784999.1	PREDICTED: GDP-mannose 4,6 dehydratase-like [Octopus bimaculoides]
	903	lcl|TRINITY_DN20578_c0_g2::TRINITY_DN20578_c0_g2_i1::g.13985::m.13985	4.4e-136	493.8	0.903	0.9962	259	nr (06/25/2018)	XP_014791103.1	PREDICTED: trypsin-2-like [Octopus bimaculoides] >KOF96086.1 hypothetical protein OCBIM_22036361mg [Octopus bimaculoides]
			9.26e-19	88.5817	0.278	0.8423	230	Swiss-Prot: Reviewed - Manually annotated (05/13/2019)	P26262208564	sp|P26262|KLKB1_MOUSE Plasma kallikrein OS=Mus musculus OX=10090 GN=Klkb1 PE=1 SV=2
			4.83e-18	77.0258	0.292	0.6962	185	Swiss-Prot: Reviewed - venom & toxins (05/13/2019)	Q8UUJ22981	sp|Q8UUJ2|VSPUI_GLOUS Snake venom serine protease ussurin OS=Gloydius ussuriensis OX=35671 PE=2 SV=2
	904	lcl|TRINITY_DN2059_c1_g1_i1_frame_2_orf_2	8e-30	139.4	0.899	0.79	79	nr (06/25/2018)	XP_014785069.1	PREDICTED: cartilage matrix protein-like [Octopus bimaculoides]
			3.19e-06	46.9802	0.467	0.58	60	Swiss-Prot: Reviewed - Manually annotated (05/13/2019)	A6NMZ7	sp|A6NMZ7|CO6A6_HUMAN Collagen alpha-6(VI) chain OS=Homo sapiens OX=9606 GN=COL6A6 PE=1 SV=2
	905	lcl|TRINITY_DN20590_c0_g1::TRINITY_DN20590_c0_g1_i1::g.13987::m.13987	4.16e-125	355.525	0.781	0.9545	210	Swiss-Prot: Reviewed - Manually annotated (05/13/2019)	O61231	sp|O61231|RL10_DROME 60S ribosomal protein L10 OS=Drosophila melanogaster OX=7227 GN=RpL10 PE=1 SV=1
			4.2e-116	427.2	0.938	0.9955	219	nr (06/25/2018)	XP_014781216.1	PREDICTED: 60S ribosomal protein L10-like [Octopus bimaculoides] >KOF76144.1 hypothetical protein OCBIM_22033748mg [Octopus bimaculoides]
	906	SRR3105321_c1711_g1544	3.53e-90	264.618	0.781	0.9756	160	Swiss-Prot: Reviewed - Manually annotated (05/13/2019)	Q9Z252218570	sp|Q9Z252|LIN7B_RAT Protein lin-7 homolog B OS=Rattus norvegicus OX=10116 GN=Lin7b PE=1 SV=1
			3e-82	314.3	1	0.9939	163	nr (06/25/2018)	XP_014788657.1	PREDICTED: protein lin-7 homolog C-like isoform X2 [Octopus bimaculoides] >KOF65709.1 hypothetical protein OCBIM_22014580mg [Octopus bimaculoides]
	907	lcl|TRINITY_DN20795_c0_g1::TRINITY_DN20795_c0_g1_i1::g.14065::m.14065	1.2e-171	612.1	0.949	0.9966	293	nr (06/25/2018)	KOF71984.1	hypothetical protein OCBIM_22000216mg [Octopus bimaculoides]
			4.5e-59	207.223	0.37	0.9966	300	Swiss-Prot: Reviewed - Manually annotated (05/13/2019)	P98160	sp|P98160|PGBM_HUMAN Basement membrane-specific heparan sulfate proteoglycan core protein OS=Homo sapiens OX=9606 GN=HSPG2 PE=1 SV=4
	908	lcl|TRINITY_DN20865_c0_g1::TRINITY_DN20865_c0_g1_i1::g.14086::m.14086	2.1e-100	374.8	1	0.9947	187	nr (06/25/2018)	KOF91575.1	hypothetical protein OCBIM_22008494mg [Octopus bimaculoides]
			6e-69	218.394	0.64	0.9894	186	Swiss-Prot: Reviewed - Manually annotated (05/13/2019)	Q5RCR428519	sp|Q5RCR4|ARRB2_PONAB Beta-arrestin-2 OS=Pongo abelii OX=9601 GN=ARRB2 PE=2 SV=1
	909	lcl|TRINITY_DN20877_c0_g1::TRINITY_DN20877_c0_g1_i1::g.14109::m.14109	2.4e-102	381.3	0.918	0.9899	196	nr (06/25/2018)	XP_014784633.1	PREDICTED: NADH dehydrogenase [ubiquinone] 1 beta subcomplex subunit 8, mitochondrial-like [Octopus bimaculoides] >KOF71326.1 hypothetical protein OCBIM_22001218mg [Octopus bimaculoides]
			5.95e-40	137.502	0.44	0.8232	166	Swiss-Prot: Reviewed - Manually annotated (05/13/2019)	P0CB85268644	sp|P0CB85|NDUB8_PONAB NADH dehydrogenase [ubiquinone] 1 beta subcomplex subunit 8, mitochondrial OS=Pongo abelii OX=9601 GN=NDUFB8 PE=2 SV=1
	910	lcl|TRINITY_DN20910_c0_g1::TRINITY_DN20910_c0_g1_i1::g.14135::m.14135	0	838.951	0.797	0.9981	523	Swiss-Prot: Reviewed - Manually annotated (05/13/2019)	Q25117	sp|Q25117|ATPB_HEMPU ATP synthase subunit beta, mitochondrial OS=Hemicentrotus pulcherrimus OX=7650 PE=2 SV=1
			1.1e-290	1008.4	0.989	0.9981	523	nr (06/25/2018)	XP_014769901.1	PREDICTED: ATP synthase subunit beta, mitochondrial-like [Octopus bimaculoides] >KOF92009.1 hypothetical protein OCBIM_22007559mg [Octopus bimaculoides]
	911	lcl|TRINITY_DN20936_c0_g1::TRINITY_DN20936_c0_g1_i1::g.14116::m.14116	3.69e-24	98.5969	0.444	0.9182	108	Swiss-Prot: Reviewed - Manually annotated (05/13/2019)	Q99088213323	sp|Q99088|LDLR2_XENLA Low-density lipoprotein receptor 2 OS=Xenopus laevis OX=8355 GN=ldlr-b PE=2 SV=1
	912	SRR680047_c654_g388	2.3e-36	161.4	0.782	0.9913	114	nr (06/25/2018)	XP_014768405.1	PREDICTED: 40S ribosomal protein S25-like [Octopus bimaculoides]
			5.66e-36	122.094	0.819	0.7217	83	Swiss-Prot: Reviewed - Manually annotated (05/13/2019)	Q8ISN9	sp|Q8ISN9|RS25_BRABE 40S ribosomal protein S25 OS=Branchiostoma belcheri OX=7741 GN=RPS25 PE=2 SV=1
	913	lcl|TRINITY_DN21432_c0_g1::TRINITY_DN21432_c0_g1_i1::g.14301::m.14301	1.7e-64	255	0.977	0.9923	129	nr (06/25/2018)	XP_014773769.1	PREDICTED: N-acetylglucosaminyl-phosphatidylinositol de-N-acetylase-like [Octopus bimaculoides] >KOF86556.1 hypothetical protein OCBIM_22018371mg [Octopus bimaculoides]
			7.92e-25	97.8265	0.4	0.9077	120	Swiss-Prot: Reviewed - Manually annotated (05/13/2019)	O35790	sp|O35790|PIGL_RAT N-acetylglucosaminyl-phosphatidylinositol de-N-acetylase OS=Rattus norvegicus OX=10116 GN=Pigl PE=2 SV=1
	914	tr|A0A0L8I8K8_PD	3.2e-173	617.5	1	1	318	nr (06/25/2018)	XP_014786359.1	PREDICTED: eukaryotic translation initiation factor 2 subunit 1-like [Octopus bimaculoides] >XP_014786367.1 PREDICTED: eukaryotic translation initiation factor 2 subunit 1-like [Octopus bimaculoides] >XP_014786378.1 PREDICTED: eukaryotic translation initiation factor 2 subunit 1-like [Octopus bimaculoides] >KOF97787.1 hypothetical protein OCBIM_22028497mg [Octopus bimaculoides]
			2.07e-160	452.981	0.719	0.9591	306	Swiss-Prot: Reviewed - Manually annotated (05/13/2019)	Q7ZTK4	sp|Q7ZTK4|IF2A_XENLA Eukaryotic translation initiation factor 2 subunit 1 OS=Xenopus laevis OX=8355 GN=eif2s1 PE=2 SV=1
	915	tr|A0A0L8FLD4_PD	3.1e-93	350.9	1	1	178	nr (06/25/2018)	XP_014788828.1	PREDICTED: translocon-associated protein subunit delta-like [Octopus bimaculoides] >KOF65468.1 hypothetical protein OCBIM_22015430mg [Octopus bimaculoides]
			2.68e-55	175.252	0.503	0.8371	149	Swiss-Prot: Reviewed - Manually annotated (05/13/2019)	Q62186	sp|Q62186|SSRD_MOUSE Translocon-associated protein subunit delta OS=Mus musculus OX=10090 GN=Ssr4 PE=1 SV=1
	916	lcl|TRINITY_DN21622_c0_g1::TRINITY_DN21622_c0_g1_i1::g.14383::m.14383	2.87e-92	271.166	0.68	0.9604	194	Swiss-Prot: Reviewed - Manually annotated (05/13/2019)	Q5E9K0	sp|Q5E9K0|PSB2_BOVIN Proteasome subunit beta type-2 OS=Bos taurus OX=9913 GN=PSMB2 PE=1 SV=1
			1.6e-85	325.5	0.944	0.8416	170	nr (06/25/2018)	KOF77568.1	hypothetical protein OCBIM_22031963mg [Octopus bimaculoides]
	917	lcl|TRINITY_DN21656_c0_g1_i1_frame_3_orf_1	1e-36	162.2	0.897	1	87	nr (06/25/2018)	XP_014773333.1	PREDICTED: CD109 antigen-like isoform X1 [Octopus bimaculoides]
	918	SRR680047_c414_g269	2.01e-58	179.104	0.754	1	122	Swiss-Prot: Reviewed - Manually annotated (05/13/2019)	Q6UZF7	sp|Q6UZF7|RL35_HIPCM 60S ribosomal protein L35 OS=Hippocampus comes OX=109280 GN=rpl35 PE=2 SV=3
			2.4e-44	188	0.874	1	122	nr (06/25/2018)	XP_014782799.1	PREDICTED: 60S ribosomal protein L35-like [Octopus bimaculoides] >KOF73916.1 hypothetical protein OCBIM_22037095mg [Octopus bimaculoides]
	919	lcl|TRINITY_DN21890_c0_g1::TRINITY_DN21890_c0_g1_i1::g.14429::m.14429	9.1e-67	262.7	0.953	0.8828	128	nr (06/25/2018)	XP_014780152.1	PREDICTED: NADH dehydrogenase [ubiquinone] 1 beta subcomplex subunit 7-like [Octopus bimaculoides] >KOG00918.1 hypothetical protein OCBIM_22024390mg [Octopus bimaculoides]
			3.91e-26	98.2117	0.458	0.731	107	Swiss-Prot: Reviewed - Manually annotated (05/13/2019)	P90789268631	sp|P90789|NDUB7_CAEEL NADH dehydrogenase [ubiquinone] 1 beta subcomplex subunit 7 OS=Caenorhabditis elegans OX=6239 GN=D2030.4 PE=3 SV=1
	920	lcl|TRINITY_DN2207_c1_g1_i1_frame_1_orf_1	1.9e-20	107.8	0.963	0.75	54	nr (06/25/2018)	XP_014777253.1	PREDICTED: signal recognition particle subunit SRP72-like [Octopus bimaculoides] >KOF81626.1 hypothetical protein OCBIM_22026307mg [Octopus bimaculoides]
			8.01e-17	75.8702	0.534	0.8056	58	Swiss-Prot: Reviewed - Manually annotated (05/13/2019)	P91240	sp|P91240|SRP72_CAEEL Signal recognition particle subunit SRP72 OS=Caenorhabditis elegans OX=6239 GN=srpa-72 PE=3 SV=2
	921	tr|A0A0L8H211_PD	3.1e-107	397.5	1	1	189	nr (06/25/2018)	XP_014776191.1	PREDICTED: neuronal calcium sensor 2-like [Octopus bimaculoides] >KOF83134.1 hypothetical protein OCBIM_22024374mg [Octopus bimaculoides]
			6.21e-73	221.09	0.573	0.963	185	Swiss-Prot: Reviewed - Manually annotated (05/13/2019)	P36609266413	sp|P36609|NCS2_CAEEL Neuronal calcium sensor 2 OS=Caenorhabditis elegans OX=6239 GN=ncs-2 PE=2 SV=2
	922	lcl|TRINITY_DN22231_c0_g1::TRINITY_DN22231_c0_g1_i1::g.14559::m.14559	7.24e-136	386.726	0.721	0.9472	251	Swiss-Prot: Reviewed - Manually annotated (05/13/2019)	O57592	sp|O57592|RL7A_TAKRU 60S ribosomal protein L7a OS=Takifugu rubripes OX=31033 GN=rpl7a PE=3 SV=3
			5.5e-118	433.7	0.965	0.8604	228	nr (06/25/2018)	XP_014781617.1	PREDICTED: 60S ribosomal protein L7a-like [Octopus bimaculoides]
	923	lcl|TRINITY_DN2231_c0_g1::TRINITY_DN2231_c0_g1_i1::g.856::m.856	8.4e-44	186	1	0.8407	95	nr (06/25/2018)	XP_014785350.1	PREDICTED: 60S ribosomal protein L36-like [Octopus bimaculoides] >XP_014785351.1 PREDICTED: 60S ribosomal protein L36-like [Octopus bimaculoides] >KOF70323.1 hypothetical protein OCBIM_22003087mg [Octopus bimaculoides] >KOF70324.1 hypothetical protein OCBIM_22003087mg [Octopus bimaculoides]
			1.5e-37	125.946	0.57	0.9292	114	Swiss-Prot: Reviewed - Manually annotated (05/13/2019)	P49630	sp|P49630|RL36_DROME 60S ribosomal protein L36 OS=Drosophila melanogaster OX=7227 GN=RpL36 PE=1 SV=1
	924	lcl|TRINITY_DN22470_c0_g1::TRINITY_DN22470_c0_g1_i1::g.14630::m.14630	4.6e-72	280.4	0.961	0.9623	153	nr (06/25/2018)	XP_014770560.1	PREDICTED: 60S ribosomal protein L14-like isoform X1 [Octopus bimaculoides] >XP_014770562.1 PREDICTED: 60S ribosomal protein L14-like isoform X2 [Octopus bimaculoides] >KOF91201.1 hypothetical protein OCBIM_22009408mg [Octopus bimaculoides]
			1.13e-51	166.777	0.579	0.8365	133	Swiss-Prot: Reviewed - Manually annotated (05/13/2019)	A1XQU3	sp|A1XQU3|RL14_PIG 60S ribosomal protein L14 OS=Sus scrofa OX=9823 GN=RPL14 PE=1 SV=1
	925	lcl|TRINITY_DN22522_c0_g1_i1_frame_3_orf_2	3.2e-37	164.1	0.876	0.8558	89	nr (06/25/2018)	KOF76001.1	hypothetical protein OCBIM_22033894mg [Octopus bimaculoides]
	926	lcl|TRINITY_DN22649_c0_g1::TRINITY_DN22649_c0_g1_i1::g.14679::m.14679	4.1e-81	310.5	0.968	1	157	nr (06/25/2018)	XP_014784492.1	PREDICTED: hypoxia up-regulated protein 1-like [Octopus bimaculoides] >KOF71468.1 hypothetical protein OCBIM_22001014mg [Octopus bimaculoides]
			1.61e-46	162.925	0.497	0.9936	163	Swiss-Prot: Reviewed - Manually annotated (05/13/2019)	Q0VA61	sp|Q0VA61|HYOU1_XENTR Hypoxia up-regulated protein 1 (Fragment) OS=Xenopus tropicalis OX=8364 GN=hyou1 PE=2 SV=2
	927	lcl|TRINITY_DN22687_c0_g1::TRINITY_DN22687_c0_g1_i1::g.14685::m.14685	1.6e-52	214.9	0.963	1	107	nr (06/25/2018)	XP_014771841.1	PREDICTED: peptidase M20 domain-containing protein 2-like [Octopus bimaculoides] >KOF89364.1 hypothetical protein OCBIM_22013224mg [Octopus bimaculoides]
			1.15e-19	85.5001	0.422	0.9907	109	Swiss-Prot: Reviewed - Manually annotated (05/13/2019)	Q8IYS1291542	sp|Q8IYS1|P20D2_HUMAN Peptidase M20 domain-containing protein 2 OS=Homo sapiens OX=9606 GN=PM20D2 PE=1 SV=2
	928	lcl|TRINITY_DN22852_c0_g1_i1_frame_3_orf_1	1.6e-24	121.3	0.861	1	72	nr (06/25/2018)	KOF71984.1	hypothetical protein OCBIM_22000216mg [Octopus bimaculoides]
	929	lcl|TRINITY_DN22895_c0_g1::TRINITY_DN22895_c0_g1_i1::g.14738::m.14738	3.2e-49	204.5	0.641	0.9623	156	nr (06/25/2018)	AER46069.1	alkaline phosphatase 1 [Euprymna scolopes]
			6.95e-43	150.984	0.478	0.9748	159	Swiss-Prot: Reviewed - Manually annotated (05/13/2019)	P83456	sp|P83456|PPB_GADMO Alkaline phosphatase OS=Gadus morhua OX=8049 PE=1 SV=1
	930	lcl|TRINITY_DN2291_c0_g1::TRINITY_DN2291_c0_g1_i1::g.829::m.829	5.2e-154	553.9	0.653	0.9974	403	nr (06/25/2018)	PVD38973.1	hypothetical protein C0Q70_01598 [Pomacea canaliculata]
			4.72e-149	430.639	0.554	0.9922	381	Swiss-Prot: Reviewed - Manually annotated (05/13/2019)	Q9BS26	sp|Q9BS26|ERP44_HUMAN Endoplasmic reticulum resident protein 44 OS=Homo sapiens OX=9606 GN=ERP44 PE=1 SV=1
	931	lcl|TRINITY_DN22951_c0_g1::TRINITY_DN22951_c0_g1_i1::g.14755::m.14755	4.33e-76	227.254	0.702	0.9415	161	Swiss-Prot: Reviewed - Manually annotated (05/13/2019)	P0C1H8	sp|P0C1H8|PPIA2_RHIO9 Peptidyl-prolyl cis-trans isomerase A2 OS=Rhizopus delemar (strain RA 99-880 / ATCC MYA-4621 / FGSC 9543 / NRRL 43880) OX=246409 GN=cyp1 PE=3 SV=1
			4.8e-67	263.8	0.759	0.9942	170	nr (06/25/2018)	XP_014776043.1	PREDICTED: peptidyl-prolyl cis-trans isomerase A2-like [Octopus bimaculoides] >KOF83313.1 hypothetical protein OCBIM_22024033mg [Octopus bimaculoides]
	932	lcl|TRINITY_DN2313_c0_g1::TRINITY_DN2313_c0_g1_i1::g.908::m.908	9e-105	389.4	0.96	0.9852	200	nr (06/25/2018)	XP_014779552.1	PREDICTED: isochorismatase domain-containing protein 2, mitochondrial-like [Octopus bimaculoides] >KOF78369.1 hypothetical protein OCBIM_22030914mg [Octopus bimaculoides]
			4.12e-87	258.455	0.624	0.9557	194	Swiss-Prot: Reviewed - Manually annotated (05/13/2019)	Q5PQ71	sp|Q5PQ71|ISOC2_XENLA Isochorismatase domain-containing protein 2 OS=Xenopus laevis OX=8355 GN=isoc2 PE=2 SV=1
	933	SRR3105321_c3822_g3102	0	823.543	0.782	0.996	504	Swiss-Prot: Reviewed - Manually annotated (05/13/2019)	Q9HD45	sp|Q9HD45|TM9S3_HUMAN Transmembrane 9 superfamily member 3 OS=Homo sapiens OX=9606 GN=TM9SF3 PE=1 SV=2
			7.2e-252	879.4	0.878	0.998	505	nr (06/25/2018)	XP_014788958.1	PREDICTED: transmembrane 9 superfamily member 3-like [Octopus bimaculoides] >KOF65281.1 hypothetical protein OCBIM_22016005mg [Octopus bimaculoides]
	934	tr|A0A0L8H883_PD	7.6e-186	659.4	1	1	331	nr (06/25/2018)	XP_014774639.1	PREDICTED: eukaryotic translation initiation factor 3 subunit H-like [Octopus bimaculoides] >KOF85412.1 hypothetical protein OCBIM_22020362mg [Octopus bimaculoides]
			1.47e-132	383.645	0.565	0.9789	329	Swiss-Prot: Reviewed - Manually annotated (05/13/2019)	A7SA47	sp|A7SA47|EIF3H_NEMVE Eukaryotic translation initiation factor 3 subunit H OS=Nematostella vectensis OX=45351 GN=v1g168210 PE=3 SV=1
	935	lcl|TRINITY_DN23606_c0_g1::TRINITY_DN23606_c0_g1_i1::g.14870::m.14870	8.08e-68	223.402	0.952	0.9906	105	Swiss-Prot: Reviewed - Manually annotated (05/13/2019)	Q9JHU4	sp|Q9JHU4|DYHC1_MOUSE Cytoplasmic dynein 1 heavy chain 1 OS=Mus musculus OX=10090 GN=Dync1h1 PE=1 SV=2
			6.9e-56	226.1	0.991	1	106	nr (06/25/2018)	XP_014790579.1	PREDICTED: cytoplasmic dynein 1 heavy chain 1-like isoform X2 [Octopus bimaculoides] >KOF96834.1 hypothetical protein OCBIM_22033392mg [Octopus bimaculoides]
	936	lcl|TRINITY_DN23841_c0_g1_i1_frame_1_orf_1	1.6e-38	167.9	0.91	1	78	nr (06/25/2018)	KOF76647.1	hypothetical protein OCBIM_22033088mg [Octopus bimaculoides]
	937	SRR6349992_c11135_g9550	0	572.778	0.661	0.9052	401	Swiss-Prot: Reviewed - Manually annotated (05/13/2019)	A5A6H9287238	sp|A5A6H9|ODBA_PANTR 2-oxoisovalerate dehydrogenase subunit alpha, mitochondrial OS=Pan troglodytes OX=9598 GN=BCKDHA PE=2 SV=1
			7.2e-248	865.9	0.944	0.9977	443	nr (06/25/2018)	XP_014785028.1	PREDICTED: 2-oxoisovalerate dehydrogenase subunit alpha, mitochondrial-like [Octopus bimaculoides] >KOF70732.1 hypothetical protein OCBIM_22002298mg [Octopus bimaculoides]
	938	SRR3105321_c6988_g4990	5.6e-105	303.138	0.805	0.959	190	Swiss-Prot: Reviewed - Manually annotated (05/13/2019)	P11233	sp|P11233|RALA_HUMAN Ras-related protein Ral-A OS=Homo sapiens OX=9606 GN=RALA PE=1 SV=1
			6.4e-92	346.7	0.939	0.9795	191	nr (06/25/2018)	XP_014789608.1	PREDICTED: ras-related protein Ral-A-like isoform X2 [Octopus bimaculoides] >KOF63349.1 hypothetical protein OCBIM_22019372mg [Octopus bimaculoides]
	939	lcl|TRINITY_DN24414_c0_g1_i1_frame_1_orf_2	3.19	35.4242	0.409	0.7818	44	nr (09/12/2019) - Automatically adjust parameters for short input sequences	RPI01280	NADH-quinone oxidoreductase subunit NuoF [Calditrichaeota bacterium]
	940	tr|A0A0L8FSM0_PD	9.2e-184	652.5	1	1	326	nr (06/25/2018)	XP_014787315.1	PREDICTED: glutaredoxin-3-like [Octopus bimaculoides] >KOF67627.1 hypothetical protein OCBIM_22009158mg [Octopus bimaculoides]
			1.18e-132	383.645	0.555	0.9939	326	Swiss-Prot: Reviewed - Manually annotated (05/13/2019)	Q28ID3	sp|Q28ID3|GLRX3_XENTR Glutaredoxin-3 OS=Xenopus tropicalis OX=8364 GN=glrx3 PE=2 SV=2
	941	lcl|TRINITY_DN24791_c0_g1::TRINITY_DN24791_c0_g1_i1::g.14982::m.14982	3.8e-56	228	0.991	0.5114	112	nr (06/25/2018)	KOF70467.1	hypothetical protein OCBIM_22002815mg [Octopus bimaculoides]
			7.55e-46	165.622	0.39	0.9954	231	Swiss-Prot: Reviewed - Manually annotated (05/13/2019)	P55013	sp|P55013|S12A2_SQUAC Solute carrier family 12 member 2 OS=Squalus acanthias OX=7797 GN=SLC12A2 PE=1 SV=1
	942	tr|A0A2I7NB22_PD	9.6e-83	315.8	1	1	154	nr (06/25/2018)	AUR53650.1	superoxide dismutase Cu-Zn [Octopus vulgaris]
			2.19e-66	201.83	0.647	0.9805	153	Swiss-Prot: Reviewed - Manually annotated (05/13/2019)	P82205	sp|P82205|SODC_BOMMO Superoxide dismutase [Cu-Zn] OS=Bombyx mori OX=7091 PE=1 SV=3
	943	tr|A0A0L8HS19_PD	0	1332.8	1	1	636	nr (06/25/2018)	KOF91984.1	hypothetical protein OCBIM_22007624mg, partial [Octopus bimaculoides]
			0	877.856	0.677	0.9544	610	Swiss-Prot: Reviewed - Manually annotated (05/13/2019)	Q5R5J1297598	sp|Q5R5J1|PCKGC_PONAB Phosphoenolpyruvate carboxykinase, cytosolic [GTP] OS=Pongo abelii OX=9601 GN=PCK1 PE=2 SV=1
	944	lcl|TRINITY_DN24990_c0_g1::TRINITY_DN24990_c0_g1_i1::g.15113::m.15113	3.63e-108	320.472	0.548	0.9935	310	Swiss-Prot: Reviewed - Manually annotated (05/13/2019)	Q3SZJ4	sp|Q3SZJ4|PTGR1_BOVIN Prostaglandin reductase 1 OS=Bos taurus OX=9913 GN=PTGR1 PE=2 SV=1
			1.7e-99	372.5	0.584	0.9935	308	nr (06/25/2018)	XP_011434531.1	PREDICTED: prostaglandin reductase 1 [Crassostrea gigas] >EKC24838.1 Prostaglandin reductase 1 [Crassostrea gigas]
	945	lcl|TRINITY_DN25017_c0_g1::TRINITY_DN25017_c0_g1_i1::g.15142::m.15142	4.2e-132	480.7	0.89	0.8916	255	nr (06/25/2018)	XP_014789444.1	PREDICTED: probable cysteine desulfurase [Octopus bimaculoides] >XP_014789445.1 PREDICTED: probable cysteine desulfurase [Octopus bimaculoides] >KOF63809.1 hypothetical protein OCBIM_22018393mg [Octopus bimaculoides] >KOF63810.1 hypothetical protein OCBIM_22018393mg [Octopus bimaculoides]
			7.53e-15	77.411	0.274	0.6888	208	Swiss-Prot: Reviewed - Manually annotated (05/13/2019)	Q9K7A0	sp|Q9K7A0|CSD_BACHD Probable cysteine desulfurase OS=Bacillus halodurans (strain ATCC BAA-125 / DSM 18197 / FERM 7344 / JCM 9153 / C-125) OX=272558 GN=csd PE=3 SV=2
	946	SRR3105558_c6549_g5666	2.19e-143	407.527	0.881	1	210	Swiss-Prot: Reviewed - Manually annotated (05/13/2019)	P42025	sp|P42025|ACTY_HUMAN Beta-centractin OS=Homo sapiens OX=9606 GN=ACTR1B PE=1 SV=1
			3.3e-118	434.1	1	1	210	nr (06/25/2018)	XP_014771145.1	PREDICTED: alpha-centractin [Octopus bimaculoides] >KOG00035.1 hypothetical protein OCBIM_22009045mg [Octopus bimaculoides]
	947	lcl|TRINITY_DN25149_c0_g1::TRINITY_DN25149_c0_g1_i1::g.15217::m.15217	4.3e-10	75.1	0.305	0.8326	203	nr (06/25/2018)	KOF65967.1	hypothetical protein OCBIM_22013879mg [Octopus bimaculoides]
	948	lcl|TRINITY_DN25153_c0_g1::TRINITY_DN25153_c0_g1_i1::g.15204::m.15204	8.4e-39	169.5	0.941	0.7328	85	nr (06/25/2018)	XP_014784369.1	PREDICTED: uncharacterized protein LOC106879360 [Octopus bimaculoides]
	949	SRR2047107_c263_g382	2.28e-143	405.216	0.746	0.9922	256	Swiss-Prot: Reviewed - Manually annotated (05/13/2019)	P92177	sp|P92177|1433E_DROME 14-3-3 protein epsilon OS=Drosophila melanogaster OX=7227 GN=14-3-3epsilon PE=1 SV=2
			6.6e-137	496.5	1	0.9961	256	nr (06/25/2018)	XP_014773438.1	PREDICTED: 14-3-3 protein epsilon-like [Octopus bimaculoides] >KOF87094.1 hypothetical protein OCBIM_22017425mg [Octopus bimaculoides]
	950	lcl|TRINITY_DN25182_c0_g1::TRINITY_DN25182_c0_g1_i1::g.15197::m.15197	7.8e-281	975.7	0.968	0.9239	503	nr (06/25/2018)	XP_014790629.1	PREDICTED: D-3-phosphoglycerate dehydrogenase-like [Octopus bimaculoides]
			7.1e-130	392.119	0.489	0.7477	407	Swiss-Prot: Reviewed - Manually annotated (05/13/2019)	Q61753	sp|Q61753|SERA_MOUSE D-3-phosphoglycerate dehydrogenase OS=Mus musculus OX=10090 GN=Phgdh PE=1 SV=3
	951	SRR725937_c448_g257	4.1e-98	367.1	1	0.9943	174	nr (06/25/2018)	XP_014790031.1	PREDICTED: 60S ribosomal protein L18a-like [Octopus bimaculoides] >KOF97204.1 hypothetical protein OCBIM_22030855mg [Octopus bimaculoides]
			1.26e-84	249.595	0.667	0.9943	174	Swiss-Prot: Reviewed - Manually annotated (05/13/2019)	Q02543	sp|Q02543|RL18A_HUMAN 60S ribosomal protein L18a OS=Homo sapiens OX=9606 GN=RPL18A PE=1 SV=2
	952	lcl|TRINITY_DN25272_c0_g1::TRINITY_DN25272_c0_g1_i1::g.15264::m.15264	5.2e-41	177.9	0.779	0.3696	95	nr (06/25/2018)	KOF84045.1	hypothetical protein OCBIM_22022767mg [Octopus bimaculoides]
			7.19e-31	124.405	0.362	0.9767	254	Swiss-Prot: Reviewed - Manually annotated (05/13/2019)	Q868Z9	sp|Q868Z9|PPN_DROME Papilin OS=Drosophila melanogaster OX=7227 GN=Ppn PE=1 SV=2
			1.68e-11	54.6842	0.431	0.2257	58	Swiss-Prot: Reviewed - venom & toxins (05/13/2019)	P0DMW72650	sp|P0DMW7|VKT3B_ACTEQ PI-actitoxin-Aeq3b OS=Actinia equina OX=6106 PE=1 SV=1
	953	lcl|TRINITY_DN25322_c0_g1::TRINITY_DN25322_c0_g1_i1::g.15287::m.15287	1.3e-204	721.8	0.98	1	342	nr (06/25/2018)	KOF79913.1	hypothetical protein OCBIM_22028776mg [Octopus bimaculoides]
			8.4e-52	187.963	0.351	0.886	305	Swiss-Prot: Reviewed - Manually annotated (05/13/2019)	Q8CIZ8	sp|Q8CIZ8|VWF_MOUSE von Willebrand factor OS=Mus musculus OX=10090 GN=Vwf PE=1 SV=2
[truncated: 1,824 more rows]
