# Supplementary material for: Putative Antimicrobial Peptides of the Posterior Salivary Glands from the Cephalopod Octopus vulgaris Revealed by Exploring a Composite Protein Database
Source: Antibiotics (Basel). 2020 Oct 30;9(11):757. doi: 10.3390/antibiotics9110757 (PMC7693380; doi:10.3390/antibiotics9110757)
Supplement: Supplementary file 1 [file antibiotics-09-00757-s001.zip › Table S4.xlsx]

## Sheet: Table S4
	Table S4: Leading proteins 1 shared with those toxins-like and short secreted cysteine rich proteins previously reported by Fingerhut et al. (2018).
		Venom Family Proteins 2	Group ID 3	Leading Protein (LP) ID 4	Signal peptide	Number of proteins 5	Peptides 6	Unique peptides 7	PEP 8
	Proteins with homology to known venom family proteins 1a	CAP	168	lcl|TRINITY_DN11042_c1_g1::TRINITY_DN11042_c1_g1_i1::g.5994::m.5994	Y	8	8	8	2.091E-32
		CAP	300	lcl|TRINITY_DN11923_c0_g1::TRINITY_DN11923_c0_g1_i2::g.7190::m.7190	Y	10	10	10	7.523E-87
		CAP	654	lcl|TRINITY_DN13140_c0_g1::TRINITY_DN13140_c0_g1_i2::g.10642::m.10642	Y	8	10	5	2.862E-53
		CAP	690	lcl|TRINITY_DN13184_c2_g1::TRINITY_DN13184_c2_g1_i1::g.10396::m.10396	Y	1	4	3	4.378E-76
		CAP	691	lcl|TRINITY_DN13184_c2_g1::TRINITY_DN13184_c2_g1_i2::g.10398::m.10398	N	1	11	11	1.297E-161
		CAP	692	lcl|TRINITY_DN13184_c2_g1::TRINITY_DN13184_c2_g1_i4::g.10401::m.10401	N	3	37	2	6.487E-203
		CAP	693	lcl|TRINITY_DN13184_c2_g1::TRINITY_DN13184_c2_g1_i5::g.10403::m.10403	Y	1	6	0	5.030E-108
		CAP	490	lcl|TRINITY_DN12769_c0_g1::TRINITY_DN12769_c0_g1_i1::g.9175::m.9175	N	4	1	1	6.719E-03
		Hyaluronidase	1124	lcl|TRINITY_DN5825_c0_g2::TRINITY_DN5825_c0_g2_i1::g.2500::m.2500	Y	10	10	5	1.485E-26
		Metalloprotease	283	lcl|TRINITY_DN11839_c0_g1::TRINITY_DN11839_c0_g1_i1::g.7088::m.7088	Y	5	3	3	2.226E-08
		Metalloprotease	468	lcl|TRINITY_DN12702_c1_g1::TRINITY_DN12702_c1_g1_i1::g.9050::m.9050	Y	4	13	13	4.063E-81
		Metalloprotease	532	lcl|TRINITY_DN12910_c0_g1::TRINITY_DN12910_c0_g1_i2::g.9643::m.9643	N	2	1	1	1.181E-03
		Metalloprotease	653	lcl|TRINITY_DN13139_c0_g5::TRINITY_DN13139_c0_g5_i3::g.10752::m.10752	Y	13	22	22	3.167E-90
		Metalloprotease	1035	lcl|TRINITY_DN3350_c0_g1::TRINITY_DN3350_c0_g1_i1::g.1433::m.1433	N	1	1	0	6.714E-12
		Metalloprotease	1126	lcl|TRINITY_DN6009_c1_g1_i1_frame_2_orf_1	N	1	1	1	1.989E-06
		Metalloprotease	1398	lcl|TRINITY_DN26408_c0_g1::TRINITY_DN26408_c0_g1_i1::g.15697::m.15697	N	5	2	1	1.365E-18
		Pacifastin	217	lcl|TRINITY_DN11433_c0_g1::TRINITY_DN11433_c0_g1_i1::g.6504::m.6504	Y	2	3	3	1.860E-20
		Pacifastin	675	lcl|TRINITY_DN13174_c5_g3::TRINITY_DN13174_c5_g3_i1::g.10595::m.10595	Y	1	1	1	2.628E-58
		Pacifastin	398	lcl|TRINITY_DN12401_c0_g1::TRINITY_DN12401_c0_g1_i1::g.8298::m.8298	Y	1	2	2	2.474E-06
		PLA2	434	lcl|TRINITY_DN1257_c0_g1::TRINITY_DN1257_c0_g1_i2::g.521::m.521	Y	1	4	4	6.958E-12
		Serine_protease	112	lcl|TRINITY_DN10263_c0_g2::TRINITY_DN10263_c0_g2_i1::g.5170::m.5170	Y	9	12	10	2.124E-32
		Serine_protease	172	lcl|TRINITY_DN11056_c0_g1::TRINITY_DN11056_c0_g1_i1::g.6027::m.6027	Y	7	5	5	4.124E-12
		Serine_protease	203	lcl|TRINITY_DN11329_c0_g1::TRINITY_DN11329_c0_g1_i1::g.6312::m.6312	Y	1	7	7	5.890E-17
		Serine_protease	282	lcl|TRINITY_DN11832_c1_g2::TRINITY_DN11832_c1_g2_i1::g.7091::m.7091	Y	8	8	8	3.489E-34
		Serine_protease	509	lcl|TRINITY_DN12842_c0_g1::TRINITY_DN12842_c0_g1_i1::g.9237::m.9237	Y	5	10	5	9.321E-28
		Serine_protease	629	lcl|TRINITY_DN13104_c3_g1::TRINITY_DN13104_c3_g1_i1::g.10738::m.10738	N	11	14	2	4.408E-51
		Serine_protease	630	lcl|TRINITY_DN13104_c3_g1::TRINITY_DN13104_c3_g1_i3::g.10739::m.10739	Y	4	7	7	1.055E-35
		Serine_protease	678	lcl|TRINITY_DN13177_c4_g3::TRINITY_DN13177_c4_g3_i1::g.10968::m.10968	Y	7	15	14	9.525E-186
		Serine_protease	679	lcl|TRINITY_DN13177_c4_g6::TRINITY_DN13177_c4_g6_i2::g.10972::m.10972	Y	13	17	2	5.304E-88
		Serine_protease	680	lcl|TRINITY_DN13177_c4_g6::TRINITY_DN13177_c4_g6_i4::g.10974::m.10974	N	1	2	1	4.681E-20
		Serine_protease	681	lcl|TRINITY_DN13177_c4_g6::TRINITY_DN13177_c4_g6_i5::g.10975::m.10975	N	1	2	2	1.537E-44
		Serine_protease	682	lcl|TRINITY_DN13177_c4_g6::TRINITY_DN13177_c4_g6_i7::g.10977::m.10977	N	1	1	1	1.965E-96
		Serine_protease	683	lcl|TRINITY_DN13177_c4_g6::TRINITY_DN13177_c4_g6_i8::g.10978::m.10978	N	2	3	3	5.297E-38
		Serine_protease	684	lcl|TRINITY_DN13177_c4_g6_i5_frame_6_orf_2	N	1	9	2	2.527E-50
		Serine_protease	685	lcl|TRINITY_DN13177_c4_g6_i7_frame_5_orf_5	N	1	4	2	2.774E-81
		Serine_protease	686	lcl|TRINITY_DN13177_c4_g6_i9_frame_5_orf_1	N	1	2	2	2.958E-06
		Serine_protease	687	lcl|TRINITY_DN13178_c0_g1::TRINITY_DN13178_c0_g1_i1::g.10846::m.10846	Y	2	2	2	3.000E-07
		Serine_protease	706	lcl|TRINITY_DN13196_c3_g1::TRINITY_DN13196_c3_g1_i1::g.10873::m.10873	Y	2	18	18	1.638E-128
		Serine_protease	715	lcl|TRINITY_DN13204_c4_g1::TRINITY_DN13204_c4_g1_i2::g.11324::m.113249	Y	11	8	8	1.257E-35
		Serine_protease	752	lcl|TRINITY_DN13233_c5_g1::TRINITY_DN13233_c5_g1_i1::g.11373::m.11373	Y	1	1	1	9.926E-04
		Serine_protease	753	lcl|TRINITY_DN13236_c2_g4::TRINITY_DN13236_c2_g4_i1::g.11367::m.11367	Y	10	23	18	1.024E-153
		Serine_protease	754	lcl|TRINITY_DN13236_c2_g4::TRINITY_DN13236_c2_g4_i4::g.11369::m.11369	Y	2	7	6	9.182E-55
		Serine_protease	768	lcl|TRINITY_DN13250_c4_g3::TRINITY_DN13250_c4_g3_i2::g.11615::m.11615	N	9	20	17	2.109E-168
		Serine_protease	769	lcl|TRINITY_DN13250_c4_g4::TRINITY_DN13250_c4_g4_i1::g.11616::m.11616	Y	6	12	8	7.260E-50
		Serine_protease	812	lcl|TRINITY_DN13287_c6_g3_i1_frame_1_orf_1	N	1	2	2	3.061E-08
		Serine_protease	813	lcl|TRINITY_DN13287_c6_g4_i1_frame_3_orf_1	N	1	1	1	1.452E-04
		Serine_protease	824	lcl|TRINITY_DN13297_c3_g1::TRINITY_DN13297_c3_g1_i9::g.11875::m.11875	N	14	5	5	1.008E-15
		Serine_protease	874	lcl|TRINITY_DN17722_c0_g1::TRINITY_DN17722_c0_g1_i1::g.13236::m.13236	Y	1	4	4	1.833E-11
		Serine_protease	1000	lcl|TRINITY_DN301_c0_g1::TRINITY_DN301_c0_g1_i1::g.145::m.145	N	2	2	2	2.981E-08
		Serine_protease	1066	lcl|TRINITY_DN3537_c0_g2::TRINITY_DN3537_c0_g2_i1::g.1575::m.15759	Y	6	15	8	7.437E-89
		Serine_protease	1079	lcl|TRINITY_DN36622_c0_g1::TRINITY_DN36622_c0_g1_i1::g.18323::m.18323	Y	7	10	10	4.427E-33
		Serine_protease	1204	lcl|TRINITY_DN8977_c0_g1::TRINITY_DN8977_c0_g1_i1::g.3893::m.3893	N	3	2	1	1.195E-18
		Serine_protease	237	lcl|TRINITY_DN11600_c0_g2::TRINITY_DN11600_c0_g2_i1::g.6717::m.67179	Y	5	10	10	1.079E-34
		Serine_protease	766	lcl|TRINITY_DN13249_c4_g3::TRINITY_DN13249_c4_g3_i1::g.11519::m.115199	Y	6	12	12	7.567E-158
		Serine_protease	903	lcl|TRINITY_DN20578_c0_g2::TRINITY_DN20578_c0_g2_i1::g.13985::m.139859	Y	4	5	5	3.163E-16
		Serine_protease	411	lcl|TRINITY_DN12494_c0_g1::TRINITY_DN12494_c0_g1_i2::g.8431::m.8431	Y	7	11	8	3.364E-110
		Chitinase	528	lcl|TRINITY_DN12896_c1_g1::TRINITY_DN12896_c1_g1_i1::g.9278::m.9278	Y	13	24	24	2.208E-113
	SSCR* proteins 1b	Ganglioside GM2 activator (GM2A)	1045	lcl|TRINITY_DN34282_c0_g1::TRINITY_DN34282_c0_g1_i1::g.17558::m.17558	Y	1	2	2	1.825E-06
		OvSSCR_3	635	lcl|TRINITY_DN13113_c7_g2::TRINITY_DN13113_c7_g2_i1::g.10815::m.10815	Y	1	1	1	1.065E-03
		OvSSCR_21	511	lcl|TRINITY_DN12844_c1_g1::TRINITY_DN12844_c1_g1_i1::g.9300::m.9300	Y	2	3	3	6.306E-09
		OvSSCR_20	447	lcl|TRINITY_DN12611_c1_g1_i1_frame_2_orf_3	Y	1	1	1	4.380E-04
		NP2	673	lcl|TRINITY_DN13174_c5_g1::TRINITY_DN13174_c5_g1_i1::g.10590::m.10590	Y	1	1	1	9.058E-03
		OvSSCR_4	636	lcl|TRINITY_DN13113_c7_g2::TRINITY_DN13113_c7_g2_i2::g.10817::m.10817	Y	1	3	3	2.734E-09
		OvSSCR_5	640	lcl|TRINITY_DN13117_c0_g2::TRINITY_DN13117_c0_g2_i1::g.10440::m.10440	Y	1	3	3	1.431E-112
	1 Leading proteins found in this work shared with those venom family proteins previously reported by Fingerhut et al. (2018) in the salivary proteome of O. vulgaris [22]. Exception: bold ones are not leading proteins.
	1a Proteins with homology to known venom protein family.
	1b Proteins reported as *SSCR (Short Secreted Cysteine rich) proteins.
	2 Name of venom protein family classified according to Fingerhut et al. (2018) [22] and also found in this work (shared proteins).
	3 ProteinGroups to which each venom family proteins belong.
	4 Name of the leading protein found as homologue to known venom family proteins or to SSC rich proteins.
	5 Number of proteins included in their respective proteinGroup.
	6 Number of all peptides identified for the leading protein.
	7 Number of unique peptides identified for the leading protein.
	8 Posterior Error Probability
	9 Underlined proteins were also found by Fingerhut et al. (2018) as leading protein in the salivary proteome of O. vulgaris [22]. These proteins were clustered by MaxQuant with proteins showing homology with venom proteins, but not reported by them among the protein toxins in supplementary materials.
	Y/N – yes/no it present or does not present a signal peptide, respectively.
