# Supplementary material for: Putative Antimicrobial Peptides of the Posterior Salivary Glands from the Cephalopod Octopus vulgaris Revealed by Exploring a Composite Protein Database
Source: Antibiotics (Basel). 2020 Oct 30;9(11):757. doi: 10.3390/antibiotics9110757 (PMC7693380; doi:10.3390/antibiotics9110757)
Supplement: Supplementary file 1 [file antibiotics-09-00757-s001.zip › Table S2.xlsx]

## Sheet: Table S2
	Table S2: Leading proteins with homology to known venom protein families identified in this work.
	Venom Protein Family 1	Group ID 2	Leading Protein (LP) ID 3	Signal peptide	Number of proteins 4	Peptides 5	Unique peptides 6	PEP 7	Custom DB 8
	SP (S1 type peptidase)	27	lcl|SRR3105321_c16_frame_6_orf_1	N	1	1	1	5.976E-03	E
	SP (S1 type peptidase)	44	lcl|SRR3105558_c3086_frame_1_orf_4	N	4	2	2	4.180E-16	E
	SP (S1 type peptidase)	1419	SRR2047107_c77_g102	Y	2	1	0	5.876E-12	D
	SP (S1 type peptidase)	1449	SRR3105321_c37_g59	Y	3	1	1	7.064E-05	D
	SP (S1 type peptidase)	1553	SRR680047_c585_g360	Y	1	1	1	2.273E-06	D
	SP (S1 type peptidase)	1591	tr|A0A0L8FLG8_PD	N	1	1	1	9.602E-04	C
	SP (S1 type peptidase)	1870	tr|R4G7C9_PD	Y	3	1	1	4.676E-10	C
	SP inhibitor (Kunitz/Bovine pancreatic trypsin inhibitor domain)	952	lcl|TRINITY_DN25272_c0_g1::TRINITY_DN25272_c0_g1_i1::g.15264::m.15264	N	1	1	1	1.216E-03	A
	SP inhibitor (Kunitz/Bovine pancreatic trypsin inhibitor domain)	1089	lcl|TRINITY_DN4175_c0_g1::TRINITY_DN4175_c0_g1_i1::g.1793::m.1793	N	1	2	2	1.366E-04	A
	SP inhibitor (Kunitz/Bovine pancreatic trypsin inhibitor domain)	1275	tr|Q7M312_PD	N	4	1	1	3.343E-06	C
	SP inhibitor (Kunitz/Bovine pancreatic trypsin inhibitor domain)	1276	sp|P00974_PD	Y	2	1	1	1.409E-04	C
	Thyroglobulin-like (protease inhibitor of cysteine proteases)	375	lcl|TRINITY_DN12299_c0_g1::TRINITY_DN12299_c0_g1_i2::g.8022::m.8022	Y	5	2	2	1.391E-05	A
	SP (Trypsin-like)	72	lcl|SRR680047_c212_frame_6_orf_12	N	1	1	1	1.694E-03	E
	SP (Plasma kallikrein)	631	lcl|TRINITY_DN13104_c3_g1::TRINITY_DN13104_c3_g1_i4::g.10740::m.10740	N	1	1	0	1.299E-47	A
	SP (Plasma kallikrein)	1869	tr|R4G7C7_PD	Y	1	1	1	4.968E-13	C
	SP (chymotrypsinogen-1-like)	1364	SRR2047107_c298_g426	Y	1	1	1	3.920E-14	D
	SP (chymotrypsinogen A-like)	1550	SRR680047_c299_g204	N	2	1	0	3.210E-37	D
	SP (chymotrypsinogen-like elastase)	1551	SRR680047_c318_g212	N	1	1	1	3.015E-10	D
	Metalloprotease (Astacin-like metalloprotease toxin)	351	lcl|TRINITY_DN12175_c0_g1::TRINITY_DN12175_c0_g1_i1::g.7667::m.7667	N	2	7	7	3.793E-25	A
	Metalloprotease (neprilysin)	368	lcl|TRINITY_DN12282_c1_g1::TRINITY_DN12282_c1_g1_i1::g.8051::m.8051	N	4	1	1	2.611E-03	A
	Metalloprotease (Astacin-like metalloprotease toxin)	1353	tr|A0A0L8GZ87_PD	Y	3	2	2	2.121E-06	C
	Metalloprotease	1398	tr|A0A0L8IA05_PD	N	5	6	1	1.365E-18	C
	CAP (against pathogens)	413	SRR3105321_c6729_g4847	Y	5	1	1	1.818E-03	D
	CAP	1334	SRR2047107_c17_g27	N	2	1	0	8.698E-13	D
	CAP	1481	SRR3105558_c257_g315	Y	2	2	2	2.922E-24	D
	CAP	1712	tr|A0A1W7RAS5_PD	Y	1	1	1	9.028E-05	C
	Translationally-controlled tumor protein homolog (Venom protein that causes edema)	140	lcl|TRINITY_DN10801_c0_g2::TRINITY_DN10801_c0_g2_i2::g.5663::m.5663	N	3	2	2	2.392E-05	A
	1 Name of venom protein family classified by BLASTp against public databases (nr: NCBI nr, sp: SwissProt, ToxProt), or inferred through its conserved domain (InterProScan; manually reviewed using the conserved domain from NCBI).
	2 ProteinGroups to which each protein/toxin-like belongs.
	3 Name of the leading protein found as homologue to known venom family protein not previously reported in proteogenomic analyses of the PSGs from O. vulgaris.
	4 Number of proteins comprising the proteinGroup.
	5 Number of all peptides identified for the leading protein.
	6 Number of unique peptides identified for the leading protein.
	7 Posterior Error Probability.
	8 Custom database (DB) of which the leading protein was retrieved.
	Y/N – yes/no it present or does not present a signal peptide, respectively.
